# Supplementary material for: Identification of Vitis vinifera MYB transcription factors and their response against grapevine berry inner necrosis virus
Source: BMC Plant Biol. 2023 May 26;23:279. doi: 10.1186/s12870-023-04296-7 (PMC10214588; doi:10.1186/s12870-023-04296-7)
Supplement: Supplementary file 1 — Additional file 1: Table S1. Summary information of physiological and biochemical properties of the VvMYB proteins. [file 12870_2023_4296_MOESM1_ESM.xlsx]

## Sheet: Sheet1
Table S1. Summary information of physiological and biochemical properties of the VvMYB proteins.
GeneID	Name	Family	Animo Acids	MW(kDa)	PI	Grand average of hydropathicity (GRAVY)	Instability Index	Aliphatic Index
VIT_00s0194g00130	VvMYB1	MYB_related	560	62.83	6.21	-0.756	47.14	69.68
VIT_00s0203g00070	VvMYB2	MYB	362	41.12	5.45	-0.672	52.01	71.35
VIT_00s0203g00170	VvMYB3	MYB	268	30.17	5.59	-0.773	54.28	58.28
VIT_00s0233g00150	VvMYB4	MYB	54	6.27	7.86	-0.396	46.75	86.67
VIT_00s0252g00060	VvMYB5	MYB_related	1564	170.34	6.23	-0.613	44.75	64.04
VIT_00s0299g00060	VvMYB6	MYB_related	335	36.17	8.26	-0.623	52.91	56.75
VIT_00s0341g00050	VvMYB7	MYB	243	27.91	9.05	-0.812	62.96	71.07
VIT_00s0347g00040	VvMYB8	MYB_related	113	12.57	4.37	-0.015	48.85	82.83
VIT_00s0477g00060	VvMYB9	MYB	234	26.15	8.47	-0.028	39.72	92.44
VIT_00s1232g00010	VvMYB10	MYB_related	294	32.06	9.43	-0.406	41.76	84.52
VIT_00s1241g00010	VvMYB11	MYB	268	30.28	5.48	-0.7	52.54	70.63
VIT_00s1311g00020	VvMYB12	MYB_related	294	32.06	9.43	-0.406	41.76	84.52
VIT_00s1352g00010	VvMYB13	MYB	339	37.4	8.43	-0.681	45.12	71.06
VIT_01s0010g00410	VvMYB14	MYB	345	38.86	6.42	-0.608	49.18	72.06
VIT_01s0011g00790	VvMYB15	MYB_related	649	74.48	8.15	-1.027	60.02	65.29
VIT_01s0011g01190	VvMYB16	MYB	221	26.12	5.65	-1.001	53.2	76.74
VIT_01s0011g01200	VvMYB17	MYB	172	20.28	9.79	-0.994	58.42	62.44
VIT_01s0011g02780	VvMYB18	MYB	262	29.28	8.18	-0.45	48.63	71.15
VIT_01s0011g03730	VvMYB19	MYB	288	32.68	8.3	-0.559	68.73	79.93
VIT_01s0011g04760	VvMYB20	MYB	225	25.28	8.68	-0.809	52.09	75.07
VIT_01s0026g01050	VvMYB21	MYB_related	300	32.39	9.58	-0.513	73.69	66.37
VIT_01s0026g01910	VvMYB22	MYB	481	53.99	6.25	-0.749	55.86	66.11
VIT_01s0026g02600	VvMYB23	MYB	457	50.37	6.09	-0.698	53.37	49.98
VIT_01s0026g02770	VvMYB24	MYB	371	41.24	6.4	-0.626	49.12	66.87
VIT_01s0127g00730	VvMYB25	MYB	220	25.27	9.47	-0.761	47.56	73.95
VIT_02s0012g00630	VvMYB26	MYB_related	299	33.33	9.06	-0.51	61.08	77.99
VIT_02s0012g00640	VvMYB27	MYB_related	112	12.89	3.85	-0.176	51.16	78.3
VIT_02s0012g00650	VvMYB28	MYB_related	129	14.65	4.11	-0.033	53.95	99.69
VIT_02s0012g00660	VvMYB29	MYB_related	120	13.55	3.85	-0.013	48.33	90.17
VIT_02s0012g01650	VvMYB30	MYB	402	44.69	8.12	-0.439	42.54	80.8
VIT_02s0025g00040	VvMYB31	MYB_related	602	68.33	5.27	-0.557	46.06	77.48
VIT_02s0025g00050	VvMYB32	MYB_related	602	68.33	5.27	-0.557	46.06	77.48
VIT_02s0025g00320	VvMYB33	MYB	304	34.32	5.17	-0.529	59.37	75.36
VIT_02s0025g02220	VvMYB34	MYB	96	11.06	9.22	0.273	20.22	87.29
VIT_02s0025g04220	VvMYB35	MYB	593	65.3	8.52	-0.669	48.25	65.13
VIT_02s0033g00370	VvMYB36	MYB	97	11.33	9.78	-0.466	46.7	101.55
VIT_02s0033g00380	VvMYB37	MYB	344	39.09	8.28	-0.701	30.93	69.8
VIT_02s0033g00390	VvMYB38	MYB	344	39.09	8.28	-0.701	30.93	69.8
VIT_02s0033g00400	VvMYB39	MYB	224	25.71	8.92	-0.522	34.24	78.39
VIT_02s0033g00410	VvMYB40	MYB	250	28.79	7.78	-0.742	34.86	71.4
VIT_02s0033g00430	VvMYB41	MYB	224	25.74	8.54	-0.539	35.06	79.24
VIT_02s0033g00440	VvMYB42	MYB_related	175	20.08	5.4	-0.819	26.16	55.71
VIT_02s0033g00450	VvMYB43	MYB	158	18.56	10.21	-1	35.94	74.68
VIT_02s0033g00460	VvMYB44	MYB_related	199	22.91	9.03	-0.525	33.39	76.98
VIT_02s0033g00680	VvMYB45	MYB	394	43.82	6.11	-0.304	43.32	74.47
VIT_03s0017g00500	VvMYB46	MYB	95	11.34	8.35	0.241	38	92.21
VIT_03s0038g01990	VvMYB47	MYB	424	45.36	5.29	-0.025	36.22	90.38
VIT_03s0038g02310	VvMYB48	MYB	251	27.76	8.6	-0.588	57.15	73.11
VIT_03s0038g04460	VvMYB49	MYB_related	992	107.73	4.83	-0.85	45.3	61.47
VIT_03s0063g02410	VvMYB50	MYB_related	1012	109.9	4.91	-0.758	57.47	61.76
VIT_03s0063g02620	VvMYB51	MYB_related	101	11.4	9.22	-0.872	75.29	55.05
VIT_03s0063g02670	VvMYB52	MYB_related	96	10.77	9.07	-0.72	60.81	79.27
VIT_03s0063g02680	VvMYB53	MYB_related	75	8.51	9.35	-0.799	53.73	75.47
VIT_03s0091g01030	VvMYB54	MYB_related	300	32.77	9.61	-0.522	37.51	74.7
VIT_03s0180g00210	VvMYB55	MYB_related	303	33.45	6.47	-0.727	76.58	62.18
VIT_04s0008g00620	VvMYB56	MYB	264	28.87	8.22	-0.6	43.68	61.36
VIT_04s0008g00900	VvMYB57	MYB_related	211	23.19	10.03	-0.566	50.47	64.17
VIT_04s0008g01800	VvMYB58	MYB	265	29.9	8.98	-0.768	46.59	74.08
VIT_04s0008g01810	VvMYB59	MYB	276	31.29	4.72	-0.629	48.91	70
VIT_04s0008g01820	VvMYB60	MYB	272	30.96	8.43	-0.909	46.52	65.62
VIT_04s0008g01830	VvMYB61	MYB	282	31.27	5.04	-0.493	58.11	76.06
VIT_04s0008g01840	VvMYB62	MYB	231	26.58	6.01	-1.107	50.97	51.13
VIT_04s0008g01870	VvMYB63	MYB	197	22.59	9.27	-0.854	62.09	63.91
VIT_04s0008g02170	VvMYB64	MYB	1684	188.16	6.37	-0.25	46.01	90.49
VIT_04s0008g03780	VvMYB65	MYB	1051	115.71	5.07	-0.686	57.74	61.5
VIT_04s0008g03790	VvMYB66	MYB	993	109.49	5.78	-0.55	59.25	66.18
VIT_04s0023g00190	VvMYB67	MYB	102	11.95	8.8	-0.011	41.82	88.82
VIT_04s0023g01910	VvMYB68	MYB_related	79	8.99	9.48	-0.971	75.77	56.84
VIT_04s0023g03130	VvMYB69	MYB_related	183	19.99	10.36	-0.827	46.3	69.4
VIT_04s0023g03710	VvMYB70	MYB	242	27.31	8.47	-0.705	55.6	73.35
VIT_04s0044g01380	VvMYB71	MYB	316	35.9	9.33	-0.916	54.3	57.12
VIT_04s0079g00410	VvMYB72	MYB_related	495	55.1	5.97	-0.763	58.97	59.49
VIT_05s0020g01100	VvMYB73	MYB	297	33.43	6.63	-0.788	51.8	66.7
VIT_05s0020g01610	VvMYB74	MYB_related	1205	133.52	8.97	-0.684	46.15	70.31
VIT_05s0020g04800	VvMYB75	MYB_related	231	24.17	10.79	-0.363	29.91	85.41
VIT_05s0049g01010	VvMYB76	MYB	267	29.89	6.8	-0.7	60.54	66.55
VIT_05s0049g01020	VvMYB77	MYB	253	28.46	5.55	-0.695	56.53	60.59
VIT_05s0049g02260	VvMYB78	MYB	261	30.25	9.08	-0.869	65	72.22
VIT_05s0062g00620	VvMYB79	MYB_related	146	15.86	6.83	-0.54	70.28	65.41
VIT_05s0077g00500	VvMYB80	MYB	306	34.04	5.21	-0.558	49.63	67.29
VIT_05s0077g00580	VvMYB81	MYB_related	747	82.64	9.1	-0.447	43.23	68.18
VIT_05s0077g01360	VvMYB82	MYB	383	42.52	5.51	-0.664	56.14	65.14
VIT_06s0004g00570	VvMYB83	MYB	311	33.98	9.04	-0.778	47.8	64.37
VIT_06s0004g02110	VvMYB84	MYB	325	35.85	5.27	-0.533	55	67.78
VIT_06s0004g02520	VvMYB85	MYB_related	584	65.24	5.92	-0.669	50.81	68.89
VIT_06s0004g04140	VvMYB86	MYB	258	29.85	7.05	-0.909	62.26	52.56
VIT_06s0004g04940	VvMYB87	MYB_related	696	76.71	9.2	-0.61	48.71	73.22
VIT_06s0004g06100	VvMYB88	MYB_related	307	34.64	9.45	-0.83	55.11	54.95
VIT_06s0004g06280	VvMYB89	MYB	461	50.8	6.09	-0.797	57.05	57.38
VIT_06s0004g08050	VvMYB90	MYB_related	479	53.01	8.38	-0.407	46.71	89.19
VIT_06s0009g02480	VvMYB91	MYB	524	57.5	4.88	-0.665	50.95	65.36
VIT_06s0061g00090	VvMYB92	MYB_related	1384	152	5.93	-0.661	45.9	66.15
VIT_06s0061g00470	VvMYB93	MYB	317	35.57	8.27	-0.73	58.35	53.22
VIT_06s0080g00790	VvMYB94	MYB	224	25.43	6.39	-0.833	64.78	56.96
VIT_07s0005g01060	VvMYB95	MYB_related	186	20.46	10.44	-0.835	37.56	65.11
VIT_07s0005g01210	VvMYB96	MYB	367	40.88	4.98	-0.751	51.22	61.88
VIT_07s0005g01870	VvMYB97	MYB_related	86	9.69	9.75	-1.371	64.34	36.4
VIT_07s0005g01910	VvMYB98	MYB_related	445	49.93	9.35	-0.733	57.86	74.92
VIT_07s0005g01950	VvMYB99	MYB	286	32.75	6.12	-0.804	54.82	66.15
VIT_07s0005g02480	VvMYB100	MYB	451	50.23	6.47	-0.704	65.48	66.43
VIT_07s0005g02730	VvMYB101	MYB_related	98	11.36	4.36	-0.371	49.26	91.43
VIT_07s0005g03340	VvMYB102	MYB	272	30.43	6.51	-0.688	60.52	63.9
VIT_07s0005g06030	VvMYB103	MYB	260	30.04	8.72	-0.594	53.85	79.08
VIT_07s0031g01510	VvMYB104	MYB	247	27.39	8.97	-0.406	42.81	73.77
VIT_07s0031g02280	VvMYB105	MYB_related	221	24.54	6.71	-0.431	67.69	70.68
VIT_07s0129g01050	VvMYB106	MYB	312	33.76	9.04	-0.492	55.14	73.53
VIT_07s0130g00040	VvMYB107	MYB	290	32.64	9.14	-0.884	52.02	61.31
VIT_07s0141g00100	VvMYB108	MYB	330	36.58	6.21	-0.425	56.31	74.88
VIT_07s0141g00730	VvMYB109	MYB_related	275	28.87	10.59	-0.882	42.82	57.82
VIT_07s0151g00480	VvMYB110	MYB_related	123	13.6	10.06	-0.524	37.83	84.96
VIT_08s0007g00360	VvMYB111	MYB	558	61.33	8.12	-0.705	55.52	63.64
VIT_08s0007g00410	VvMYB112	MYB	358	41.28	9.48	-0.884	65.42	73.63
VIT_08s0007g00500	VvMYB113	MYB_related	693	76.69	9.48	-0.655	45.25	70.88
VIT_08s0007g01260	VvMYB114	MYB	239	26.66	6.74	-0.352	49.04	78.28
VIT_08s0007g01540	VvMYB115	MYB	410	44.22	5.79	-0.565	50.52	66.17
VIT_08s0007g01860	VvMYB116	MYB_related	463	51.74	8.5	-0.673	54.67	65.7
VIT_08s0007g01920	VvMYB117	MYB	312	35.22	9.05	-0.796	42.95	60.32
VIT_08s0007g04830	VvMYB118	MYB	230	26.65	4.93	-0.828	69.72	65.78
VIT_08s0007g05030	VvMYB119	MYB	342	37.66	6.76	-0.696	45.86	61.64
VIT_08s0007g07230	VvMYB120	MYB	320	35.68	7.22	-0.893	61.44	67.97
VIT_08s0007g08160	VvMYB121	MYB_related	774	86.49	5.53	-0.803	48.44	67
VIT_08s0007g08780	VvMYB122	MYB	262	28.98	9.61	-0.199	58.95	84.43
VIT_08s0007g09040	VvMYB123	MYB_related	595	67.86	5.39	-1.128	46.3	53.45
VIT_08s0040g01640	VvMYB124	MYB_related	542	59.64	7.25	-0.67	55.32	70.11
VIT_08s0040g03220	VvMYB125	MYB_related	293	32.22	7.06	-0.49	44.06	76.48
VIT_08s0056g00040	VvMYB126	MYB	1296	139.71	6.95	-0.09	44.09	93.01
VIT_08s0056g00800	VvMYB127	MYB	321	36.17	6.13	-0.785	45.53	64.45
VIT_08s0056g01190	VvMYB128	MYB	403	44.18	5.74	-0.765	44.19	62.48
VIT_08s0058g00810	VvMYB129	MYB	952	104.79	5.53	-0.062	45.56	96.42
VIT_09s0002g01380	VvMYB130	MYB	203	23.31	8.78	-0.784	56.98	74.38
VIT_09s0002g01400	VvMYB131	MYB	301	33.69	5.81	-0.748	54.93	67.11
VIT_09s0002g01410	VvMYB132	MYB	263	30.06	7.01	-0.529	49.06	86.05
VIT_09s0002g01480	VvMYB133	MYB_related	667	73.53	8.07	-0.617	53.84	72.16
VIT_09s0002g01670	VvMYB134	MYB	309	34.48	6.72	-0.462	64.56	76.38
VIT_09s0002g03540	VvMYB135	MYB_related	257	28.37	5.08	-0.481	72.47	73.89
VIT_09s0002g03610	VvMYB136	MYB_related	358	38.59	6.23	-0.53	63.44	67.79
VIT_10s0071g00660	VvMYB137	MYB	295	31.43	6.84	-0.635	46.06	60.14
VIT_10s0116g00500	VvMYB138	MYB_related	75	8.6	4.23	-0.815	62.97	61.2
VIT_10s0116g01730	VvMYB139	MYB	1177	133.6	6.1	-0.546	40.18	76.12
VIT_10s0116g01760	VvMYB140	MYB_related	86	9.74	4.99	-0.97	55.78	51.05
VIT_11s0016g01300	VvMYB141	MYB	301	33.44	7.52	-0.58	46.87	72.23
VIT_11s0016g01310	VvMYB142	MYB	220	25.17	9.55	-0.766	49.61	66.45
VIT_11s0016g01320	VvMYB143	MYB	284	31.82	5.75	-0.732	48.83	72.82
VIT_11s0016g01890	VvMYB144	MYB_related	281	31.04	8.87	-0.73	50.47	64.7
VIT_11s0016g02410	VvMYB145	MYB_related	297	32.42	9.57	-0.527	54.5	72.22
VIT_11s0016g02780	VvMYB146	MYB	285	31.16	6.65	-0.546	46.32	67.4
VIT_11s0016g03750	VvMYB147	MYB	1050	114.95	5.24	-0.611	50.05	66.71
VIT_11s0016g05650	VvMYB148	MYB_related	190	21.8	9.74	-0.803	73.54	66.16
VIT_11s0016g05660	VvMYB149	MYB	223	25.44	8.73	-1.04	73.47	63.81
VIT_11s0016g05690	VvMYB150	MYB	223	25.61	9.47	-1.062	72.61	61.61
VIT_11s0052g01490	VvMYB151	MYB	364	41	5.86	-0.737	60.89	67.83
VIT_11s0078g00480	VvMYB152	MYB	330	36.64	6.76	-0.454	54.56	74
VIT_12s0028g02510	VvMYB153	MYB_related	654	71.76	9.08	-0.837	58.31	65.64
VIT_12s0034g02050	VvMYB154	MYB	49	5.88	9.1	0.512	29.31	113.27
VIT_12s0034g02060	VvMYB155	MYB	48	5.44	9.52	1.035	18.12	123.75
VIT_12s0057g00920	VvMYB156	MYB_related	566	63.46	5.69	-0.731	46.77	69.08
VIT_12s0057g01490	VvMYB157	MYB_related	546	61.02	6.07	-0.897	47.15	57.55
VIT_12s0059g00700	VvMYB158	MYB	519	55.79	6.53	-0.553	49.41	60.62
VIT_12s0059g02360	VvMYB159	MYB_related	73	8.28	4.43	-0.866	64.5	61.51
VIT_12s0134g00240	VvMYB160	MYB_related	116	12.99	4.19	-0.167	50.82	98.45
VIT_12s0134g00480	VvMYB161	MYB	257	29.13	8.4	-0.674	52	61.56
VIT_12s0134g00490	VvMYB162	MYB	252	29.55	5.78	-1.108	59.08	52.7
VIT_12s0134g00570	VvMYB163	MYB	334	37.73	6.08	-0.651	45.91	72.16
VIT_13s0019g01670	VvMYB164	MYB_related	706	77.85	8.63	-0.555	46.48	74.96
VIT_13s0019g03200	VvMYB165	MYB	378	41.19	6.18	-0.566	52.39	66.9
VIT_13s0019g03370	VvMYB166	MYB_related	284	32.4	9.17	-0.7	52.79	70.39
VIT_13s0019g04010	VvMYB167	MYB	1738	190.21	5.85	-0.674	48.13	64.91
VIT_13s0064g00360	VvMYB168	MYB	477	53.24	8.21	-0.426	35.25	77.4
VIT_13s0064g00960	VvMYB169	MYB	332	37.56	5.53	-0.761	56.75	64.61
VIT_13s0067g01360	VvMYB170	MYB	253	27.76	7.7	-0.602	59.09	75.97
VIT_13s0067g01630	VvMYB171	MYB	559	60.78	5.05	-0.561	46.01	65.81
VIT_13s0084g00270	VvMYB172	MYB	249	27.88	9.53	-0.274	60.54	83.82
VIT_13s0084g00530	VvMYB173	MYB	263	29.64	5.26	-0.679	46.35	67.87
VIT_13s0106g00370	VvMYB174	MYB_related	215	24.12	9.62	-0.522	58.01	81.16
VIT_13s0156g00340	VvMYB175	MYB_related	686	75.78	9.29	-1.124	65.18	60.17
VIT_14s0006g00450	VvMYB176	MYB	289	33.01	5.25	-0.693	56.68	72.56
VIT_14s0006g01280	VvMYB177	MYB	240	28.16	8.16	-0.79	46.46	73.96
VIT_14s0006g01290	VvMYB178	MYB	260	29.89	9.45	-0.625	33.05	75.73
VIT_14s0006g01340	VvMYB179	MYB	259	29.96	8.58	-0.749	39.68	63.63
VIT_14s0006g01620	VvMYB180	MYB	228	25.42	8.95	-0.64	41.01	79.25
VIT_14s0036g00460	VvMYB181	MYB	205	23.26	9.53	-0.667	49.43	73.37
VIT_14s0036g00500	VvMYB182	MYB	1012	113.23	5.18	-0.886	51.55	70.76
VIT_14s0036g00510	VvMYB183	MYB	1012	113.23	5.18	-0.886	51.55	70.76
VIT_14s0060g00240	VvMYB184	MYB	439	48.64	6.43	-0.62	55.25	71.09
VIT_14s0066g01010	VvMYB185	MYB	436	48.85	8.93	-0.67	47.88	71.58
VIT_14s0066g01090	VvMYB186	MYB	189	21.5	7.02	-0.825	44.24	65.13
VIT_14s0066g01220	VvMYB187	MYB	217	24.55	8.6	-0.736	41.49	75.07
VIT_14s0066g02180	VvMYB188	MYB	370	40.95	7.59	-0.498	56.73	69.84
VIT_14s0083g00120	VvMYB189	MYB	384	43.44	9.23	-0.697	60.59	77.73
VIT_14s0083g01060	VvMYB190	MYB	263	30.47	6.56	-0.873	62.61	67.83
VIT_14s0108g00830	VvMYB191	MYB	327	36.54	5.69	-0.779	52.77	64.53
VIT_14s0108g01010	VvMYB192	MYB	403	43.93	6.49	-0.614	55.7	55.24
VIT_14s0108g01080	VvMYB193	MYB	393	41.86	6.32	-0.591	50.14	64.35
VIT_14s0108g01580	VvMYB194	MYB_related	372	41.86	4.49	-0.574	44.03	68.92
VIT_14s0128g00860	VvMYB195	MYB_related	1073	120.38	8.82	-0.597	51.39	76.42
VIT_14s0128g00870	VvMYB196	MYB_related	1073	120.38	8.82	-0.597	51.39	76.42
VIT_14s0128g00880	VvMYB197	MYB_related	1073	120.38	8.82	-0.597	51.39	76.42
VIT_14s0171g00150	VvMYB198	MYB_related	142	15.93	4.23	-0.439	38.74	80.99
VIT_14s0219g00050	VvMYB199	MYB	268	30.67	5.26	-0.838	52.23	73.1
VIT_14s0219g00060	VvMYB200	MYB	133	15.27	10.56	-0.462	43.5	80.6
VIT_15s0021g01960	VvMYB201	MYB	89	10.4	9.86	0.81	33.54	121.46
VIT_15s0021g01970	VvMYB202	MYB	49	5.89	9	0.451	25.64	111.22
VIT_15s0021g02040	VvMYB203	MYB	309	35.34	5.1	-0.775	67.78	61.2
VIT_15s0046g00070	VvMYB204	MYB_related	127	13.75	4.37	-0.149	49.74	85.28
VIT_15s0046g00170	VvMYB205	MYB	286	32.21	9.31	-0.899	46.89	69.51
VIT_15s0046g01130	VvMYB206	MYB_related	88	10.63	9.51	-0.784	70.91	66.59
VIT_15s0046g01790	VvMYB207	MYB_related	633	71.88	5.89	-0.479	47.33	80.93
VIT_15s0046g02260	VvMYB208	MYB_related	328	36.32	9.2	-0.54	46.84	68.99
VIT_15s0046g03190	VvMYB209	MYB	302	33.37	6.95	-0.663	58.52	65.6
VIT_15s0048g02120	VvMYB210	MYB	599	66.46	8.97	-0.815	58.39	65.78
VIT_15s0048g02410	VvMYB211	MYB_related	771	84.19	5.69	-0.822	54.08	58.3
VIT_16s0013g01560	VvMYB212	MYB	233	26.32	6.25	-0.684	42.01	69.06
VIT_16s0013g01570	VvMYB213	MYB	309	34.2	5.3	-0.528	53.67	71.36
VIT_16s0022g01210	VvMYB214	MYB	290	32.81	5.25	-0.585	45.05	75
VIT_16s0039g01710	VvMYB215	MYB	341	37.82	5.67	-0.609	44.2	76.45
VIT_16s0039g01740	VvMYB216	MYB	433	47.55	6.06	-0.454	40.61	74.18
VIT_16s0039g01750	VvMYB217	MYB	166	19.15	5.11	-0.805	57.87	62.29
VIT_16s0039g01920	VvMYB218	MYB_related	343	38.32	4.76	-0.613	29.91	82.33
VIT_16s0039g01970	VvMYB219	MYB_related	133	15.2	5.11	-0.609	45.42	80
VIT_16s0050g00050	VvMYB220	MYB	298	33.9	5.7	-0.66	51.56	64.73
VIT_16s0050g00070	VvMYB221	MYB	296	33.27	9.47	-0.779	50.36	60.71
VIT_16s0050g01180	VvMYB222	MYB_related	337	37.05	9.06	-0.574	37.64	70.39
VIT_16s0050g02530	VvMYB223	MYB_related	88	10.67	9.45	-1.141	91.82	65.45
VIT_16s0100g00370	VvMYB224	MYB	1062	121.17	5.81	-0.4	41.57	84.48
VIT_17s0000g01890	VvMYB225	MYB	221	26.01	8.23	-0.946	66.32	61.81
VIT_17s0000g02650	VvMYB226	MYB	165	19.28	10.05	-1.016	37.85	76.85
VIT_17s0000g02660	VvMYB227	MYB	226	25.1	9.41	-0.749	31.47	71.68
VIT_17s0000g02710	VvMYB228	MYB	1070	119.75	9.02	-0.797	57.01	69.3
VIT_17s0000g02730	VvMYB229	MYB	1070	119.75	9.02	-0.797	57.01	69.3
VIT_17s0000g02750	VvMYB230	MYB	327	36.04	7.62	-0.177	27.64	88.26
VIT_17s0000g03560	VvMYB231	MYB	332	37.54	5.79	-0.651	62.91	72.59
VIT_17s0000g04130	VvMYB232	MYB	296	31.8	6.95	-0.538	61.48	61.35
VIT_17s0000g04340	VvMYB233	MYB	269	29.74	9.11	-0.555	53.36	68.18
VIT_17s0000g05400	VvMYB234	MYB	337	37.71	6.02	-0.593	55.11	75.01
VIT_17s0000g06190	VvMYB235	MYB	307	34.44	5.5	-0.733	42.81	69.02
VIT_17s0000g06410	VvMYB236	MYB	330	36.75	8.65	-0.652	47.84	74.85
VIT_17s0000g06810	VvMYB237	MYB_related	521	58.4	4.41	-0.72	45.09	61.9
VIT_17s0000g07510	VvMYB238	MYB_related	323	35.32	9.13	-0.577	65.25	66.63
VIT_17s0000g08480	VvMYB239	MYB	216	24.54	7.06	-0.823	45.99	68.15
VIT_17s0000g08550	VvMYB240	MYB	432	49.25	6.84	-0.632	48.78	71.6
VIT_17s0000g09080	VvMYB241	MYB	367	41.22	5.39	-0.623	50.29	61.93
VIT_18s0001g00970	VvMYB242	MYB_related	113	13.05	9.58	-0.299	49.5	81.06
VIT_18s0001g01170	VvMYB243	MYB_related	178	20.55	7.89	-0.634	48.01	77.19
VIT_18s0001g02160	VvMYB244	MYB_related	794	87.27	5.52	-0.541	50.33	71.78
VIT_18s0001g02210	VvMYB245	MYB	333	38.74	5.3	-0.979	50.44	56.76
VIT_18s0001g05670	VvMYB246	MYB	324	36.1	6.37	-0.552	46.24	75.9
VIT_18s0001g07620	VvMYB247	MYB_related	635	66.52	5.69	-0.447	50.01	73.26
VIT_18s0001g08470	VvMYB248	MYB	340	38.4	7	-0.813	62.38	66.88
VIT_18s0001g09850	VvMYB249	MYB	313	34.21	9.16	-0.518	61.42	74.5
VIT_18s0001g11160	VvMYB250	MYB	228	25.51	9.24	-0.213	41	81.67
VIT_18s0001g11170	VvMYB251	MYB	216	24.12	8.7	-0.905	53.25	52.04
VIT_18s0001g12530	VvMYB252	MYB_related	91	10.46	6.73	-1.036	57.29	50.33
VIT_18s0001g12610	VvMYB253	MYB_related	102	11.45	7.89	-0.701	79.13	71.76
VIT_18s0001g15260	VvMYB254	MYB	321	36.51	9.51	-0.913	58.45	55.33
VIT_18s0117g00200	VvMYB255	MYB	238	26.98	8.9	-0.885	51.56	68.87
VIT_18s0117g00210	VvMYB256	MYB	237	26.65	7.06	-0.895	49.83	65.53
VIT_18s0122g00290	VvMYB257	MYB	223	24.76	8.09	-0.061	51.46	81.21
VIT_19s0014g03820	VvMYB258	MYB	361	40.18	6.31	-0.507	38.89	76.23
VIT_19s0014g03970	VvMYB259	MYB_related	110	12.45	3.97	0.111	48.06	95.64
VIT_19s0014g04650	VvMYB260	MYB_related	117	13.22	4.21	-0.256	54.39	82.56
VIT_19s0015g01170	VvMYB261	MYB_related	200	22.81	6.72	-0.828	53.27	60.05
VIT_19s0015g01280	VvMYB262	MYB	325	35.81	6.56	-0.65	41.7	64.31
VIT_19s0085g00050	VvMYB263	MYB	327	36.78	4.9	-0.835	52.48	65.6
VIT_19s0085g00940	VvMYB264	MYB	337	38.06	6.63	-0.646	55.07	70.27
VIT_19s0090g00590	VvMYB265	MYB	464	50.85	5.64	-0.618	58.2	63.92
