# Supplementary material for: Identification of Vitis vinifera MYB transcription factors and their response against grapevine berry inner necrosis virus
Source: BMC Plant Biol. 2023 May 26;23:279. doi: 10.1186/s12870-023-04296-7 (PMC10214588; doi:10.1186/s12870-023-04296-7)
Supplement: Supplementary file 2 — Additional file 2: Table S2. The VvMYB transcription factors distributed on different subgroups. [file 12870_2023_4296_MOESM2_ESM.xlsx]

## Sheet: Sheet1
Table S2. The VvMYB transcription factors distributed on different subgroups.
GeneID	Name	Transcription factor Types	Amino acid sequence
VIT_00s0194g00130	VvMYB1	1R	MGRSRGVFQSPDEDPTQRSRRKKNASSGENLDSAAAGQGSSEGKKALYHCNYCNKDITGKIRIKCAVCPDFDLCIECFSVGAEVTSHKSNHPYRVMDNLSFPLICPDWNADDEILLLEGIEMYGLGNWTEVAEHVGTKTKEPCIEHYANVYMNSPYFPLPDLSHVVGKNRKELLAMAKGHSDDKKGFSLLGELTLKEESPFSPSRVKVEDTHKGGPSGRLLSVLNADVDSTVRSSGTNVAATATVKKASNMAQVKDGPNVVKVEDPQIDRNFGGKKPNSGAEGSSLVELSGYNSKRHEFDPEYDNDAEQLLAEMEFKEPDTEDERELKLRVLRIYAKRLDERKRRKDFILERNLLHPNQFEKDLSPEEKELCQRYDVFMRFHSKEEHEDLLKTIISEHR…
VIT_00s0203g00070	VvMYB2	2R	MGRSPCCDKNGLKKGPWTPEEDQKLIDYIQKNGYGNWRTLPKNAGLQRCGKSCRLRWTNYLRPDIKRGRFSFEEEETIIQLHSILGNKWSAIAARLPGRTDNEIKNYWNTHIRKRLLRMGIDPVTHSPRLDLLDLSSILSTSLYNSSHMNVSRFLGMQPLVNPELLRLATSLMSSQRENPNFLLQNVQENQLCNAQVQNSFTHLVQPNQIQTPIQEIPACNPLSSSFSNESQVMEPNAEQFPSNITDFSSQNSQLISDWQSNGLPSDLSEEYYVPHPSSVGYYGSEQTIMDPSSDNSVFQSNNNFSFASVLSTPSSSPTPLNSNSTYINSSTEDEREISYGSNMYLKFETPDHLLDVNYEMM
VIT_00s0203g00170	VvMYB3	3R	MVRTPYYSDVSTLKKGSWSPEEDQKLKAYIKRYGIWNWTEMPKAAGLSRSGKSCRLRWVNYLKPGIKRGSFSCEEEKTILEMHKKLGNRWSAIAERLPGRTDNEIKNYWHTKLRKLKDNSAPRAKSQAPKTSTVEAKPIGSPKDASSLGSEHPWSSQLSIDDSSSSITSLAVGADEIQLEGNSRDPMSTDSTQPFAYDSSSSVTSPAVGTDKNQTMEGSAESERTFGDFQAFPVDDLFMPGDYFWETYPDLELAFPICEEWVQEPLWT
VIT_00s0233g00150	VvMYB4	1R	MDNAIKDHWNSSVKKKLNSHIALVMHSCDHTEKESYLRQIVDMNTIIRFCIQAG
VIT_00s0252g00060	VvMYB5	3R	MQESSRMGCDNGSEGGIGSAFASPAVSRGAVEKAGMGRSRPRLVKVRKPLNSHNGGLGPGSVSGSNPIDSGFNPFQSGLEISDRVKKSVNTSNGFSDLIGNNKFENVGFGFSGKGGDWMSNSHLSEFGGSVGILGCKNFVKFENLGFVFGANECDLGRNMGSEKRGLAESVGQMGANDTGKMNMECGENVGKFENKGFVFGGKRDLGLNLNLGHGESNENFKKPGSDDKGKTKIEQEAGLRKFGNVDFVFGAHHSGLASNSDSEKRGNMGTLNLDDISKMKMPTELECGKYAEVGFVFGANRCDMAKNSNSENAEFSENGGKLVPDETTTKIKSDQSEHGKNDNLGFVHSGSASNSNVEKKSTENSGTEISDNLERMNVQIETDFMNMKATTVNLDSIV…
VIT_00s0299g00060	VvMYB6	1R	MTRRCSHCSHNGHNSRTCPNRGVKIFGVRLTDGLIRKSASMGNLSHYAGSTSGHHQNGVSGNNSVSPGETPEHGAAADGYASEGFVPGSSSSRERKKGTPWTEEEHRMFLLGLQKLGKGDWRGISRNYVISRTPTQVASHAQKYFIRQTNVSRRKRRSSLFDIVADESVDTPMVSRDFFSTNPSQAETLSNNPLPVPPALDEECESMDSTNSNDGEPPIPKPDGLQGCPPVIYPTYFSPFFPFSFPFWPGNSSEPTKMETHEVLKPTAVHSKSPINVDELVGMSKLSLGESIGHAGPSSLTLKLLEGSSRQSAFHANPASGSSSMNSSGSPIHAV
VIT_00s0341g00050	VvMYB7	2R	MTRDKRRPPPPLLCIKVSLCYCLSSRLQPHRFTITPPDTPFTLSIMAPRSINEGSSKKVMNKGAWTSEEDRKLAEYIEVHGAKRWKTVAFKSGLNRCGKSCRLRWLNYLRPNIKRGNISDDEEDLILRLHKLLGNRWSLIAGRLPGRTDNEIKNYWNSHLSKKLQQKENKTETSTAKETAPQKPEDIAEGSGEEDKGSGYPDINFDVNEFFDFSAEGSCGLEWVNKFLELDEESWLAKKRSIH
VIT_00s0347g00040	VvMYB8	1R	MASRNGVVFEDFFPAMVERLGADGFMTELCNGFRLLMDGDKGVITFESLKRNSATLGLQNLSDDELRSMVTEGDLDGDGALNQMEFCILMFRLSPGLMTSSRRWLEEAIVNGF
VIT_00s0477g00060	VvMYB9	1R	MSYDPTVGSTNIVNGVTTVDCQKQVRSWRLLRSLMELLIPRCNCISLEEHRIEEENYLHRYFYSQPTFISSTVVTGTIFGYRRGKVSFCTQTNSKSTNPILLLELAVPTAILAREMQGGILRITLESIAAKNGMDSYTLLSIPVWTMCCNGRKVGFAVKRTPSKADMNVLGLMGSVIVGAGIISAKELNCDDELMYLRANFERVRSSSNSESFHLIDPDGNIGQELGIFFFRSR
VIT_00s1232g00010	VvMYB10	1R	MGAPKQKWTSEEEAALKAGVIKHGAGKWRTILMDPEFSTILHLRSNVDLKDKWRNMNVMASGLGSRHRAKLALKNQTTPKHHEEAMALSTVVQSGEEILDAKPLAISRGPLRIDGPKKGITRLDSHILEAITNLKDPSGSNKTAIAMYIEEHYLAPPNFKKLLSTKLKLLVANGKLTKVKGNYRIATSLMPPVVRRSSTMPFEEGKQKDSSKADKGDIKILTKSQIDAELVKMRSMTAHEAAAAAARAVAEAEAAIAEAEEAAREAEEAEAEAEAAHVFAEAAFKALKCRTLRT
VIT_00s1241g00010	VvMYB11	3R	MGRQPCCDKLGVKKGPWTAEEDKKLINFILTNGQCCWRAVPKLAGLRRCGKSCRLRWTNYLRPDLKRGLLTESEEQLVIDLHARLGNRWSKIAARLPGRTDNEIKNHWNTHIKKKLLKMGIDPVTHEPFHKQAAAKETSPRADHFPENDTHNLQLPDSDGIINSDQDNSSSSPPENSSSTDESRLLDSVCNDDSLMNCLWGDEMPLVDASWKFPSAGENFSNMGLPSWDDSCAWLLDCQDFGIHDFGIDCFNDIEVNSLNTLEMGDKH
VIT_00s1311g00020	VvMYB12	1R	MGAPKQKWTSEEEAALKAGVIKHGAGKWRTILMDPEFSTILHLRSNVDLKDKWRNMNVMASGLGSRHRAKLALKNQTTPKHHEEAMALSTVVQSGEEILDAKPLAISRGPLRIDGPKKGITRLDSHILEAITNLKDPSGSNKTAIAMYIEEHYLAPPNFKKLLSTKLKLLVANGKLTKVKGNYRIATSLMPPVVRRSSTMPFEEGKQKDSSKADKGDIKILTKSQIDAELVKMRSMTAHEAAAAAARAVAEAEAAIAEAEEAAREAEEAEAEAEAAHVFAEAAFKALKCRTLRT
VIT_00s1352g00010	VvMYB13	2R	MGRAPCCDKANVKKGPWSPEEDAKLKTYIEKNGTGGNWIALPQKIGLKRCGKSCRLRWLNYLRPNIKHGGFSEEEDNIICSLYISIGSRWSVIATQLPGRTDNDIKNYWNTRLKKKLLGKQRKEQQARRANYVKQEMKREPGIFVVPDQAVGRNPYWAELPAVSVHPNQDPDIKDQASIKKLLIKLGGRFGDDGQQPGSNSINFQYPLDISTAQDGPYETSMNMFASSTSTMNSINSTGSQLPNTHYDVNGSASNVLQGYNSLLNELVYGNPQQLDGSGSFYGIEDIANGSTGTSSAESSSWGDINSLVYPSIISNYGVGQQGPLQDSGFEELRYLGSQ
VIT_01s0010g00410	VvMYB14	2R	MGHHCCSKQKVKRGLWSPEEDEKLIRYITTNGHGCWSSVPKLAGLQRCGKSCRLRWINYLRPDLKRGSFSAQEERTIIDVHRIVGNKWAQIAKYLPGRTDNEVKNFWNSCIKKKLIAQGLDPNTHHLLLPIDQINNNNNNTNACTLSHIHQQPTALVFSSNTQMIKDAKMDMKSPFLTLPPLPPPPDTSNSIHPPSLHGISAIPPFEFLNPNYVWMTTVSDQNQHAVMELVNRSSMGRSTPIGPYQINPSGFEVLEENYMRDTIASLEPRKQLEGVQQQQEEDKVCEGKADNSKELRNGENIDNSFDSCSFDLELEYSGLLPCGTGMYCSSTSSSCIDQLTWGDC
VIT_01s0011g00790	VvMYB15	2R	MSANMSLRLITYSEELVNGQPIYVSSNCLPLKAFRLEPAGHAFHSAALRVLGCCEEEGEDEDDQNVPNDKEQSYFPSSGSYSSKGKKKSGAEGKQQDHYALLGLSHLRFLATEDQIRKSYRETALKHHPDKQAALILAEETEAAKQAKKDEIENHFKSIQEAYEVLIDPVKRRIYDSTDEFDDEIPTDCEPQDFFKVFGPAFMRNSRWSVNQPVPTLGEENTPLKEVDMFYNFWYCFKSWREFPHTDEFDLEQAESRDHKRWMERQNAKLSEKARKEEYVRIRSLIDNAYKRDPRILRRKEEERAEKQKKRQAKYLAKKLQEEEAARIAEEERRQKEEEEKRAAEAASHQKKVKEKEKKLLRKERTRLRTLSAPVLTQNLFNITEDDVESLCMSLETEQ…
VIT_01s0011g01190	VvMYB16	2R	MKRREREDHHHSNTALRKGTWSEEEDRLLREYVDKYGQGNWKHITSKTGLRRCRKSCRLRWLNYLRPDIKRGSFGVDEDDLIIRLHRLLGNRWTLIAGRIPGRTSNDIKNYWNTYLSKKIQSEADKSAGLVKHNTCTSAVHSETLGSEFETCSEQKQGDEEEEDTVSFWRRLLLEGEYRELDLRVKNKEILQVEHEEEDDDDLFQGLDDLLHDVDILDCFA
VIT_01s0011g01200	VvMYB17	2R	MGCPTALRKGCWTQEEDSLLRKYVKEFGEENWKHIAAKSGLRRCRKSCRLRWLNYLRPNIKRGNFGADEDDLIMRLHRLLGNRWSMIAGRIPGRTPNEIKNYWKSYLSKKIASETNKNSVPVKHRTQSSAMDAERMGSASERKQGKEEEEDTVAFWRRLLSEAEYKEKFVWQ
VIT_01s0011g02780	VvMYB18	1R	MKTILAKTPHDSSFSFSRRYFHWKKKIEDDDDDNDEEVLTFSSSSHACDDEDKEKEADFISTSLSLAAPRKKAALSSKLRSALALTLFGKRRSHLSSGLGTRVIGTLFGYRRGHVHFAFQEDPKSHPAFLMELATSTSVLVREMASGLVRIALECDKKVEMKKGTRLLEEPLWRTYCNGKKCGYAMKRECGAEEWKVLKAVEPISMGAGVLPGNGETGSEGELMYMRAKFERVVGSKDSEAFYMMNPDSTGGPELSIYLLRV
VIT_01s0011g03730	VvMYB19	3R	MATVAKRINNSSEEIELRRGPWTLEEDTLLIHYIACHGEGRWNLLAKCAGLKRTGKSCRLRWLNYLKPDIKRGNLTPQEQLLILELHSKWGNRWSRIAQHLPGRTDNEIKNYWRTRVQKQARQLKIESDSKRFIDAVRRFWMPRLLQKMEQASTSSTAADTVTTNTTNTTTVNSQSSTIPALLPNQITVSSSPPQSSVTSPSISTSDSMKIPLLPEISEHPTSPSQAIGNTVHNNPVINDCSYVDSSVYDMEPLAPSSAIGTYDFSLFSDYQMAENDWIDLWNVDKLW
VIT_01s0011g04760	VvMYB20	2R	MRMPCCDKQDTNKGAWSKQEDQKLIDYIRKNGEGCWRTLPQAAGLLRCGKSCRLRWINYLRPDLKRGNFAEDEEDLIIKLHALLGNRWSLIAGRLPGRTDNEVKNYWNSHLRRKLINMGIDPNNHRLSHNFPRPRDPCTAATATSSGLNNHASPPVKSVGDNDQTSDAGSCLDDNRRALPDLNLDVAITIPQPSLDTTEEAKKHNESKVSRELEPGPSSTLLLFG
VIT_01s0026g01050	VvMYB21	1R	MSRSCSQCGNNGHNSRTCTESGGAGAAANDIMLFGVRITEGAFRKSASMTNLSQYEQPQDSNADAGYASDDVVHASARSRERKRGVPWTEEEHRLFLLGLQKVGKGDWRGISRNFVKTRTPTQVASHAQKYFLRRNNHNRRRRRSSLFDITADTFMGSTILEEDQVHQETVSPPQLHSHLNGSAGGFPVPTFPVTMAPVVLPVASNGSMEILTLGQSNQAKGPTKLIRPIPILPVPPSSKMADLNLNIPSTADPLPLSLKPSSSTSTSPQSPTATRHSSAFQAMSESFNSSTGDNIISVA
VIT_01s0026g01910	VvMYB22	3R	MQMKKKGNTDAPPKQKERHIVTWSQQEDDILREQISLHGTENWAIIASKFKDKTTRQCRRRWYTYLNSDFKKGGWSPEEDLILCEAQKIFGNRWTEIAKVVSGRTDNAVKNRFSTLCKKRAKHEALAKENSTSYINSNNKRALFNNGFNTDGTTEAAVSLKKMRRTHLPDLTENCNGGETLLSECGTTTNQQPRPPFAVLVQNFRSVNSLPVQHHVGSTKEVSNDASQNNKIQGTFLKKDDPKITALMQQAELLSSLALKVNAENTDQSLENAWKVFQDFLNQTKESDMLRFNISEMDFQLEDFKDWVEDLRSSTEGSRPSWRQPDLYEESPGSSEYSTGSTLVSQTAGDKIEQTQPEICALHQEIGVRLQTIPMDQNGFEECVKGVLSGTTTNQAEIF…
VIT_01s0026g02600	VvMYB23	2R	MANKCVIYAPDNTNGLSCYSSTPSSSSSSTTSLGTSMGMVFADMGALSINPNYGVVPAVSSSQESTYVRKGPSEVENGRACWGFPFMGNCTAGSLEEHHNSDVGDGKGSDCSDGFGENNETMDLNANINEENPNENIVSGKETDSGHSKLCARGHWRPAEDTKLKELVALYGPQNWNLIAEKLEGRSGKSCRLRWFNQLDPRINRRAFSEEEEERLMDAHRLYGNKWAMIARLFPGRTDNAVKNHWHVIMARKYREQSSAYRRRKLSQSVYRRMEEDPSFVCRDTATRTETMPPYSINLSSGGINNNLSPFPFATFNGAVGGVVYGSNGSPQVNSGGEAISSSKLPPHTGFCAQQTPFEFFSGPKSHDMISMFSQHRSWDRPRDEPNNNTSGFYPQYPP…
VIT_01s0026g02770	VvMYB24	3R	MGRSPCCEKVGLKKGSWTPEEDQKLMSYIEEHGHGSWRALPAKAGLQRCGKSCRLRWTNYLRPDIKRGKFSLQEEQTIIQLHALLGNRWSAIATHLPKRTDNEIKNYWNTHLKKRLTKMGIDPVTHKPKSYALGSATGQSKDAANLSHMAQWESARLEAEARFVREYKLSPHPFQHQYKQGLSATALSITHSLAPPKTLDVVNAWQGLWSSGSTNDCAVFGDTLFNSSENALPAALPSSTLGLGVNENSMEKGENDWKHCFERQNKVPEFIKDNATPFPDMQYSTDESTWIADSVGNNNIVISCATFNVDGFSHHLLPENSSLSFGEDSDNANANCTAGSAGGGFEENNHYWNNIISLLDSSSAYYSLENV
VIT_01s0127g00730	VvMYB25	3R	MKGEDNYKKGLWTKEEDRILLDYIQVHGRGRWNRISKITGLKRYGKSCRLRWMNYLSPSVKHGEFTEQEEDLIIRLHNLLGNRWSLIAGRVPGRTDNQVKNHWNSHLCKRLGIKKKNRKTAVTSLKPHSTNVDNTPKRQALVDSISKPFHDNNMDVGGVTRRQCPLSGAQVSEEQPAEVGWHCVDSLWASTAEHLRVCTPTSIEFLEGYYSPGDAFWQGL
VIT_02s0012g00630	VvMYB26	1R	MEFLDEESRPRFVFQSGSNHSPASTHLHPQPLNKPLIFISLSLSSILISLSVFFLQSEPLKSLLLWFALSLLVGPFAPSHLTAGDIRVGRGPILEFPSQEKDSDELNKRPPSNRRPRLRKVETATFTSPVATSVEGDNGLARVEKRSEATAEESEWVDGDVEILKKQLLKHPVGMPGRWEAVAEAFRGRHGVESVIRKAKSLGERKSSDSDSFNRFLKDRKPVDKRVEDGMAMENDEKEGWSSGEDIALLNALKAFPKDVPMRWEKIAAAVPGRSKAACMKRFSELKKGFRNSKAAAEE
VIT_02s0012g00640	VvMYB27	1R	MEVEGEVLQFEDYFPSMMEGLGAEGFMEELCQGFHLLMDVEKGLITFESLRRSTWQLGLQEMGDDELVWMLSEGDLDGDGALNQTEFCILMLRLSPGLMEGPKQYWMEDMYT
VIT_02s0012g00650	VvMYB28	1R	MQLPRRKLTLERVEILLEMEVDEGGVQFEDYFPSMMEGLGAEGFILELCNGFHLLMDVEKGLITLESLRRSTIELGLQEMGDDELVWMLSEGDLDGDGALNQTEFCILMLRLSPGLMEGPKQWVEEMCT
VIT_02s0012g00660	VvMYB29	1R	MEVEGGVQFEDYFPSMMEGSGAEGFIIELCNGFHLLMDVEKGLITFESLKRSALLLGLQDMGDDEIVSMLSEGDLDGDGALNQMEFCILMMRLSPGLLDEPKQWVEEMYIHEPDEEALWF
VIT_02s0012g01650	VvMYB30	3R	MSPYFELGHFHRSEISNGVCRDDVSSSGALLSSLTVFMILGSIYGNLGKAAGLFGQRIQLHTRATYLRGVSATRGSLKKGPWTPDEDQKLVDYIKRHGHGSWRALPKLAGLNRCGKSCRLRWTNYLRPDIKRGKFSDEEERIIIKLHSVLGNKWSRIAVHLPGRTDNEIKNFWNTHVKKKFLQMGLDPNTHQPRADLNSLVNLSQLLATANFSNLTSPLEDALRLQTDATRLTKIQLLQNILQIINTGSTLSRNIEGASHQWSRNLTPTPLEGFVNGTSTLYTEDPMLAPAEFPNPGVTPGSHNDYQAISNSWACIDGGFGSEVHNFNNNCSSSSYDIRAEQPLPALVSVSPECSSVNQTESKMNLPCISTHSSTSNIFEAWGELMDDETSVSYWKDIL…
VIT_02s0025g00040	VvMYB31	3R	MPMDGWSVPRNGSVLDCGETGGSCETDGICVDIGNNNSLNGTDKLQVLFDQVLLIFMKEVLGNECVRPIPAMLGDGRSVDLFKLFWVVRGKGGYEWVSDKGLWGLVAEECGLDVGVKTCLKLIYFKYLDQLDQWLLGILRDGSLDKGEGECGGKLDSVLEELGTEFRGLILGGTGPKEKDDGVFELESERTDNCVDLDKEKSILNLSIVLRRAEKSPNDDDEKNCVDGGDDVAIQDPIIAKKSSFSRKRKRESFSGMLNWVREIAKHPEEPYKGNKNGNEVFSTQILRVRESLLIRRKVHTKEEQSLLQKQKMHPSMYEDNIVVNHQSTEKSRCSRRLFSVKSHLCSCSAAQSKLPGPHRTKSESCPKEQALTPNEQEPENTNTLDDLFPDDLFLKPIP…
VIT_02s0025g00050	VvMYB32	3R	MPMDGWSVPRNGSVLDCGETGGSCETDGICVDIGNNNSLNGTDKLQVLFDQVLLIFMKEVLGNECVRPIPAMLGDGRSVDLFKLFWVVRGKGGYEWVSDKGLWGLVAEECGLDVGVKTCLKLIYFKYLDQLDQWLLGILRDGSLDKGEGECGGKLDSVLEELGTEFRGLILGGTGPKEKDDGVFELESERTDNCVDLDKEKSILNLSIVLRRAEKSPNDDDEKNCVDGGDDVAIQDPIIAKKSSFSRKRKRESFSGMLNWVREIAKHPEEPYKGNKNGNEVFSTQILRVRESLLIRRKVHTKEEQSLLQKQKMHPSMYEDNIVVNHQSTEKSRCSRRLFSVKSHLCSCSAAQSKLPGPHRTKSESCPKEQALTPNEQEPENTNTLDDLFPDDLFLKPIP…
VIT_02s0025g00320	VvMYB33	2R	MGHHSCCNQQKVKRGLWSPEEDEKLIRYITTYGYGCWSEVPEKAGLQRCGKSCRLRWINYLRPDIRRGRFTPEEEKLIINLHGVVGNRWAHIASHLPGRTDNEIKNYWNSWIKKKIRKPSAPLASSITNTEHSQLGYGSSQLDMVNQDLMMKQPAQETLFSSPAPLFMFDTGSLDLIGDGNGRTELFQEVAGLSSETWQLNQHQVEALPPPASYSVGMDTNYLPPLVENIENMVPMQVQSCSIDEEGEIALECLQRQELNDWVESQQCPSFLFWDQVEGHLGGEEIAPPSSNMGAVLSSYSTSL
VIT_02s0025g02220	VvMYB34	1R	MGRAPCCSKVGLQRGPWTADYIRAHGQGNWRFLPKKAFYHVFFPKFHAIIFFEFDVEVLLLWFHVLTFLRGICDAHDLTKGVSFEVGVMPMTLLKG
VIT_02s0025g04220	VvMYB35	4R	MSGVKEEDCNVDLNKEAEFVSNSSVSESSSDTAALRSASAQKRITGPTRRSTKGGWTEEEDNLLTTVVKNFNGRNWKKIAEYLHGRTDIQCLHRWQKVLNPELVKGPWTKEEDDCIVESVKKYGCKRWSMIAKALPGRIGKQCRERWHNHLDPAIKKDAWTKEEEAILTYYHQLYGNKWAEIARFLPGRNDNAIKNHWNCSIKKKSETKLVARSTLDKHGAIVPDSQNCETNSNSTKGTAVKQNHGEIVSLHQKDGSEYAVGTCLTDLVLGNAYGGENCLEPKSVIPSGGDLNLPNGFQFDGKDATGTAVIGEPCTDNDNHANMCEPLSIPLGLPGSVKKNCNPCNAPEAVASLTSKRRLESPKRPWTYDLSVTDLRFSSETGDSLSSLSAFRFGDDDT…
VIT_02s0033g00370	VvMYB36	1R	MESLGVRKGAWIQEEDVLLRKCIEKYGEGKWHLVPLRAGLNRCRKSCRLRWLNYLKPDIK RGEFALDEVDLMIRLHNLLGNRWSLIAGRLPGRTAND
VIT_02s0033g00380	VvMYB37	3R	MKSLGVRKGAWTQEEDVLLRKCIEKYGEGKWHLVPLRAGLNRCLKSCRLRWLNYLKPDIKRGEFALDEVDLMIRLHNLLGNRWSLIAGRLPGRTANDVKNYWHGHHLKKKVQFQEEGRKKPQTHSKTKAIKPHPHKFSKALPRFELKTTAVDTFDTQVSTSSKPSSTSPQPNDDIIWWESLLAEHAQMDQETDFSASGEMLIASLWTEETATQKKGTHSKTKAIKPHPHKFSKALPRFELKTTAVDTFDTQVSTSSKLXSTSPQPNDDIIWWESLLAEHAQMDQETDFSASGEMLIASLRTEETAAQKKGPMDGMIEQIQGGEGDFPFDVGFWDTPNTQVNHLI
VIT_02s0033g00390	VvMYB38	3R	MKSLGVRKGAWTQEEDVLLRKCIEKYGEGKWHLVPLRAGLNRCLKSCRLRWLNYLKPDIKRGEFALDEVDLMIRLHNLLGNRWSLIAGRLPGRTANDVKNYWHGHHLKKKVQFQEEGRKKPQTHSKTKAIKPHPHKFSKALPRFELKTTAVDTFDTQVSTSSKPSSTSPQPNDDIIWWESLLAEHAQMDQETDFSASGEMLIASLWTEETATQKKGTHSKTKAIKPHPHKFSKALPRFELKTTAVDTFDTQVSTSSKLXSTSPQPNDDIIWWESLLAEHAQMDQETDFSASGEMLIASLRTEETAAQKKGPMDGMIEQIQGGEGDFPFDVGFWDTPNTQVNHLI
VIT_02s0033g00400	VvMYB39	2R	MESLGVRKGKWTREEDFLLRKCVEKYGEEKWHLVPLRAGLSRCRKSCRLRWFNYLKPNIKRGKFASDEVDLMIRLHKLLGNRWSLIAGRLPGRTANDVKNYWHHHRFKKMVPIQEKGKDKAQTNSENTLIKPKPCKLFLGFTFKTTAVDASETQGSTCSELQPTLVQPNQDILWWESLFADHTIEDQELIASLLADETASAVDTNGGGNFDFPFEMGLIGEAMI
VIT_02s0033g00410	VvMYB40	2R	MESLGVRKGAWIQEEDVLLRKCIEKYGEGKWHLVPLRAGLNRCRKSCRLRWLNYLKPDIKRGEFALDEVDLMIRLHNLLGNRWSLIAGRLPGRTANDVKNYWHSHHFKKEVQFQEEGRDKPQTHSKTKAIKPHPHKFSKALPRFELKTTAVDTFDTQVSTSRKPSSTSPQPNDDIIWWESLLAEHAQMDQETDFSASGEMLIASLRTEETATQKKGPMDGMIEQIQGGEGDFPFDVGFWDTPNTQVNHLI
VIT_02s0033g00430	VvMYB41	2R	MESLGVTKGKWTREEDILLRKCVENYGEEKWHLVPLRAGLSRCRKSCRLRWFNYLKPNIKRGKFASDEVDLMIRLHKLLGNRWSLIAGRLPGRTANDVKNYWHHHRFKKMVPIQEKGKDKAQTNSENTLIKPKPCKLFLGFTFKTTAVDASETQGSTCSELQPTLVQPNQDILWWESLFADHTIEDQELIASLLADETASAVDTNGGGNFDFPFEMGLIDEVMR
VIT_02s0033g00440	VvMYB42	2R	MESLGVRKGAWSQEEVLLRKCVEKYGEGKWHLFRFLELPGRTANDVKNYWHTHHFKKKPWPYKFSKTLPRFELKTKAVDTLDTQVSASSKPSSTSQQPNDDIIWWESLLDGHAQRDQETDFSTRCSGEMLISSLWTEETATETTGTTDCMVEQIQGGEGDFPFSDTPNTQAKDLM
VIT_02s0033g00450	VvMYB43	2R	MESLGVRKGAWIQEEDILLRKCIEKYGEGKWHLVPLRAGLNRCRKSCRLRWLNYLKPDIKRGEFALDEVDLMIRLHNLLGNRWSLIAGRLPGRTANDVKNYWHGHHLKKKVQFQEEGRDKPQTHSKTKAIKSRKPLDRRNCNTDKGTHGWYGRTNPGR
VIT_02s0033g00460	VvMYB44	2R	MEKKSGIWFPLRAGLSRCRKSCRLRWFNYLKPNIKRGKFASDEVDLMIRLHKLLGNRWSLIAGRLPGRTANDVKNYWHHHRFRKMVPIQEKGKDKAQTNSENTLIKPKPCKLFLGFTFKTTAVDAYETQGSTCSELQPTLVQPNQDILWWESLFADHTIEDQELIASLLADETASAVDTNGGGNYDFPFEMGLIDEVMR
VIT_02s0033g00680	VvMYB45	2R	MTDLHRGVEDYYAVSPGIVIRRLPELRSVALKGKPHSTDFNLVPDGWGGKASSNKRETKKHTISAMSSTVRATVVQASSIFYDTPATLDKAERFLKEAAALGSQLVVFPEAFIGGYPRGYNFADQSPRGKESFRKYHASAINVPGPEVDRLASMAAKYKVYLVTGVVERDGYTLYCTVLFFDPEGNYLGKHRKLMPTYWERLFWGFGDCSTTPVYDTPYGKLGSVICWENRMPLFRTAMYGKGIEIYCAPTADSGDTWVATMRHVAIEGGCYVLSPIQFCRRKDYPPPPEYLYSPTEEDVTPDSIVWAGGSVIISPHGEILAGPNYEGEGLFTADLDVRGEIPKAKFQFDVVGHYSRADVLSLTVNNRPLLPVTFTSSPSKIKDNEEMDECKDI
VIT_03s0017g00500	VvMYB46	1R	MDLRLVERNVKEFEDRSRCYICKNNFFVLCFEWLSCFHMERLNLFTSEKGSSVFWWTVLTPLFPGVTLPFFLSIAFLCFRLKLQPTKLVSEQPIS
VIT_03s0038g01990	VvMYB47	1R	MVWKTVLLKDSINTKDKLNTTVGSYALLGAKVGGDAAVVERLRKAGAVILGKASMSEWYQFRSLKTRNGWCPRSGQGVNPYVPSGDPCESNSGSAISVAANMVAVSLGTETDGSIICPADVNSVVGFKPTIGLTSRVGVIPISPRQDSVGPICWSVLDAVYVLDAIVGFDPRDGEATKEASKFIPVGGYKQFLNKDGIAGKRLGVVRNPFSGFYNRSTAISAFEAHLTVLRQRGAILVDNLEIENVDIILNPYESGESTALLAEFKLNINEYLKELTHSPVRSLAGIIAFNLNNSDLEKTDEYGQEVFIAAEMTNGIGKQERMAMEMMANLSQDGFEKLMMENKLDATVALGSGMATVLAIGGYPGVSVPAGYDGDGMPFGICFGGLKGMEPKLIEVAY…
VIT_03s0038g02310	VvMYB48	2R	MGRSPCCEKAHTNKGAWTKEEDDRLIAYIRAHGEGCWRSLPKAAGLLRCGKSCRLRWINYLRPDLKRGNFTEEEDELIIKLHSLLGNKWSLIAGRLPGRTDNEIKNYWNTHIRRKLLNRGIDPSTHRPINEPSPDVTTISFAAAVKEEEKINISSTGGFGCKTEKNPVTEKCPDLNLELRISPPYQPQAETPLKTGGRSSSTTLCFACSLGIPNSEECSCSIGTSSGSSSSGYDFLGLTSGVLDYRGLEMK
VIT_03s0038g04460	VvMYB49	2R	MGFDLDPLDDVLPEPAAINARAGGKFQPKAKARPRKGTSASVPSTISNATKEKTIRPTTTGSDTTQSLRPIDVIQNGLNDTVGSSLDTSEIGGSKDTLKDHEGLVGGVSFTDNNRSLASVSSLSQVFASGEDVGTTGAPPSETGAPHPGAISDGNGDWHSSFGKKLKNYEGSPSELQFPRESRSSFLVNPSSQLLVEDLGSTDALHSEVAASDGNGDWVSSFGKSVGEADTLGFDLDPFDDILPGPATSNVRGSGKFQPKAKSQPRKETSASVTTTLPDVTKEKPVTLASIGIDAAQSVQPANVVGVTFCDDDRSSVMVNPSGPLDAIDALHSEVAISDGNGDWNSSYGKSTGENADIFSGLEYLDDFLSQPATVTVSAASKPQPQVNMNALPGNKFLE…
VIT_03s0063g02410	VvMYB50	2R	MEEKRREAGSLPPASSSAGTVTAKVTETEPKSEPPSSRRRAGGQKRKSNNLSASNSTPSKRLAREKALAPPLASIHNGPCTRARQSPNNVSSAAAATAAASGALQKLDQPEAAPGASSSGAGLTAEELNVKNEDWEALEAEMAAEFEAIRSRDANVHVVPSSSGWFSWTKVHPLEAQAMPSFFNGKSENRNPDMYKQIRDWIIKRFHGNPNTQIEVKDLSELEIGDLDARQEVMEFLDYWGLINFHPFLPAESSVANGDDDTAKQLDSSVEKLYRFDMVQSCPPVVPKANMSAPTMASGLFPESAFVEELVRSEGPSVEYHCNSCSADCSRKRYHCQKQADFDLCTECFNNQKFGSDMSSSDFILMEPAEAPGVSGGKWTDQETLLLLEALELYKENWN…
VIT_03s0063g02620	VvMYB51	1R	MASSSMSSRSSGSSWTAKQNKAFEEALAVYDKDTPDRWYNVARAVGGKTVEEVKRHYEILVEDIKSIDSDKVPFPNYKTTGASGRSNMSDQEKRMMNLKLR
VIT_03s0063g02670	VvMYB52	1R	MASGSRMGSGLWTSKQNKLFEKALALYDKDTPDRWQNVAKAVGGKSAEEVKRHYEILIEDLKHIESGHVPIPNYKSTGSNSIGDQEQRLLKCIKLQ
VIT_03s0063g02680	VvMYB53	1R	MASTSLKSSGSWTPKQNKLFEKALALYDRDTPDRWQNVANAVGGKSAEEVKQHYEILIRDLKHIESGRVPIPNYK
VIT_03s0091g01030	VvMYB54	1R	MGAPKQKWTPEEEAALKAGVVKHGAGKWRTILKDPEFSGVLFLRSNVDLKDKWRNMSVMANGWGSREKARLALRKVPSAPKAEENPLSLGTAVQSDDETVDTKALALPSNPVQITGSKRSFSRLDNLILEAITNLKEPGGSNKTTIATYIEDQYRAPPNFKRLLSAKLKFFTTNGKLIKVKRKYRIAHTPAFSERRRNSSMPFLEGRQGFSPKVDKDDIHILTKAQVDFELAQMRGMTAEEAAIVAARAVAEAEAALAEAEEAAREADAAEADAEAAQAFAAAAMKTLKGRSNPKTNGHP
VIT_03s0180g00210	VvMYB55	2R	MEALQNEADRVKGPWSPQEDQALQCLVKRYGARNWSLISRSIPGRSGKSCRLRWCNQLSPQVEHRPFTPEEDRRIIEAHAKYGNKWATIARMLNGRTDNAIKNHWNSTLKRKFAAEIEQVPAPVSVDNEGSRPEKRQSSGGGPSMPATGLCLSPGSPTGSDVSDTGFPVVSSPNLYRPVARTGAVQVPPQQFEPSSKKDDPPTALTLSLPGTETYENEYESPPLDSAPRHNKLASPEKQPALTFAMPENPEPMTFGSDFFLMIQDMIKTEVKNYMSGLEINEICSQSEGNIRNAAINRIGMGD
VIT_04s0008g00620	VvMYB56	2R	MGRAPCCDKANVKRGPWSPEEDATLRNYVQTHGIGGNWIALPRKAGLRRCGKSCRLRWLNYLRPDIKHGGFTEEEDKVICAIYNQMGSRWSVIASQLPGRTDNDVKNYWNTKLKKKLAKFHSNGNAANNPNPFSSAPPPTAAPMPVTEAYRHGFPPLLTQGYTGTSNNMGVSEFGASSNNGHNVFISDQGGLSTDHATGISYVSYLPGTRGGEDDGVLMDFGMGNLPYDIISGFWFQEKDSTEVTPGSASLDEFPHLNIKPQGL
VIT_04s0008g00900	VvMYB57	1R	MGRKCSHCGNIGHNSRTCTTLRGSSGVSSSSLTGGVKLFGVQLEMPSTTPLPMKKSFSLDCLPSSSSTPSSSTSSRVSADENSDKFSRGYLSDGLIARTQERKKGVPWTEEEHRTFLLGLEKLGRGDWRGISRNFVTTRTPTQVASHAQKYFLRQSSLNKKKRRPSLFDLVESSKFSFHLVNPSIPQPNQPSIPCGFSLKTTNSTLLDLNF
VIT_04s0008g01800	VvMYB58	3R	MGRSPCCSKEGLNRGAWTALEDKILTAYIKAHGEGKWRNLPKRAGLKRCGKSCRLRWLNYLRPDIKRGNISHDEEELIIRLHKLLGNRWSLIAGRLPGRTDNEIKNYWNTTLGKKIGAQPTNQSRLKSKPPIDHKPTAIEPEAAPAQPQVIRTKATRCTKVLVPTDPPPRLSEPRPIDSTTPQNPLQAQPQQTHSVAPWGPTDFTPDYGTITNSNLFNEDYSYSNLLENVTPFKFEDWASNDCLENNAALDLDSLAFLLNSEEWP
VIT_04s0008g01810	VvMYB59	3R	MGRGPCCSKEGMNKGAWTAIEDELLVEYIKVHGEGKWSGIPKKSGLKRCGKSCRLRWLNYLRPDIKRGNMSPEEEDLIIRLHKLLGNRWSLIAGRIPGRTDNEIKNYWNTNFAKKAPARQTSSSEKNPIMITSPPSDLLPPNLQQQQFTNVWATPLQPELEFEALPPPMDQNFSKTTASEPQFTDNSPDIIMDLNPGEISVSEIFNDDFINFNDFEASEMRNIDNRCNTQVQEIAENWAASDCLDQAQYYMGSDFSPLAFLFESEGWVGDDDVNVV
VIT_04s0008g01820	VvMYB60	2R	MGRAPCCSKEGLNRGAWTALEDKILSDYIKVHGEGKWRNIPKQAGLKRCGKSCRLRWLNYLRPDIKRGNISLEEEDLIIRLHKLLGNRWALIAGRLPGRTDNEIKNYWNTTLRKKVNGKQPNHESKDEKKKSSIKESIEKNPPPSTMVESQVIRTKASRCNKVFISQPQKLQNLDNGVAAKEDSMNCRPKAIPSNTSGEDDSFNGTMDFDVGEFFMSDISDSDLWKLFQFDNNSNTVKEDGNNNDGFPFSSADQPGLFSEEMIKDWIRDDES
VIT_04s0008g01830	VvMYB61	2R	MGVNHSSNPALEMGRPPCFEDGLNKGVWTAHEDEVLGNYVKLHGEGKWVNVAKATGLKRSAKSCRLRWLNYLKPDIKRGNIALDEEDLIIRLHRLLGNRWSLIAKRLPGRTDNEIKNYWHSTLKKKVQESSSNHCKSKKKPMMEPSAESAESLKMDSCLSPNKDVINCTTSSSAHPFPLLFPVDEHPEAFTPVEPSIDGGLGKEIVAEQPPESGDEIFPVNISCGNDALWDSLMDFDVDQLCLSEILEENFASFSEFDSMTVGECGINGCQDDPLPSFSDLG
VIT_04s0008g01840	VvMYB62	3R	MTNPKMEKSHPCTRRSNRGAWTALEDKLLRDYVKTHGPGKWRNVSQETGLERSGKSCRLRWLNYLRPDIKRGNISPEEEDLIIRLHKLLGNRWSLIAGRLPGRSDNEIKNYWNTTLAKRVVHGQNSNQSKDDRKEKEKEPSNMDEAPMEMKGSEGPDPVNDFKEDYSPNPAMDFSGKLFQYNDTDYDQLWNFSDFDDGRWGCGNMGGANGLCQWSDFPSASAEEAEIFFHS
VIT_04s0008g01870	VvMYB63	3R	MASTISQCTKKEANRGAWTAEEDHKLAQVIAVHGAKRWKCVAMKAGLKRCGKSCRLRWMNYLRPNIKRGNISDQEQDLILRLHKLLGNRWSLIAGRLPGRTDNEIKNYWNSHLSKKTKQKEKQSRSSTTVECRPQKTKVMEMESVDNGSERVASKGDEDSKTSFVGDESFDYSSEGPLNLEWMSKFLEMDEAWLDFA
VIT_04s0008g02170	VvMYB64	4R	MHSPELANPLKRSFDEMNLKRDADDDSNPPPSPLPSSSSSSKELSPRSYQWKVFEVAKRRNTIAVLDTGTGKTMIALMLIREIGQAVKADGRKLFIIFLAPTVHLVNQQFKVIKDSTGFEVEEYYGAKGVDEWSAKSWEKEISEHDVLVMTPQILLDALRKAFLSLETVCLMIVDECHRATGNHPYTKIMKEFYHKSVDKPKIFGMTASPVIRKGVSSSMDCENQISELESILDCQIYTIEDRTELEVFIPSAKEINRFYDASQFHNLDLKAKLKSSWSKFDNLLLNLQGSPMTQYKDMDDKLKALRKRLSNDHAKILYCLDDLGLICAYEAVKVCIENVSNAQEEFEFYRQSSSQCKCFLQEVLGIIGGYLPHGDGNYLNSESDILKAVDKGYITPKL…
VIT_04s0008g03780	VvMYB65	4R	MESDRTITPPTEGVSDGFQKMRPPHGRTSGPTRRSTKGQWTAEEDEILCKAVQRYKGKNWKKIAECFKDRTDVQCLHRWQKVLNPELVKGPWSKEEDEVIIELVNKYGAKKWSTIAQHLPGRIGKQCRERWHNHLNPAINKEAWTQEEELALVRAHQIYGNKWAELTKFLPGRTDNAIKNHWNSSVKKKLDSYIASGLLAQFQGLPLVGHRNQSIHSSSSRMQQSSGDDSGAKGGIEAEEISECSQGSTAVGCSQSVSEMSNSGLHTREEFQMTEESGQGKEQSSSPISCSKQYYASIEEVTLSIPEIPCELDCPSNYLEPNFPHDARISGSVERQFNSNEQPAISSFELGQASSGLSSHFNGGNENRDTVSIPLQTSVGLNASSSMGNMGVDSDIPEH…
VIT_04s0008g03790	VvMYB66	3R	MECAEETNSSFVGVSDGFQKMQPLSGRTRGPTRRSTTGKWTVEEDDMLREAVQCYKGKNWKKIVECLKDRTVIQCQHRWQKVLNPEIVKGSWTKEVKHYGCFWFPCQFLTSEDEKMMKLVKIYGPKKWSNIAKHLPGRIGKQCRERWHNHLNPAINKEAWTEEEDLALMHAHQIHGNKWAELTKFLPGRTDNAIKNHWNCSVKKKMDKYMASGLLAQFKSLPDVNYQNHSLHSLSLGAQDSNGNDSGVEHGKETEEITDYAKTSTVIDYSQSANRTANAVPSTREEFQMNEESIQGKGQHISLVSDSNRCHNSAEGVSFSLPEMPDQPRFSKVLGKNLSYDAGTFESRDWQFALQELTNISSLDLGQDLIKVSKHCICASGNHEMLPGPVLNAVGLTSS…
VIT_04s0023g00190	VvMYB67	1R	MATPSKIKEDRHVLESEMQRQHEIEVFEKKSYICKNNFFVFVLSGCHASTWRDLHRLNLFKQGPLFFWDCLNSSVPGLLQGVTLPFFLSIAFLCFRLKLQPT
VIT_04s0023g01910	VvMYB68	1R	MASNSMTSSRTSGSSWTPKQNKLFEKALAKYDKDTPDRWQNIAKAVGGKSAEEVKRHYEILIEDVKHIESGKVPFPNYR
VIT_04s0023g03130	VvMYB69	1R	MSTEGVAVEQPEQEVVVTEQAVALEMPAPEKKPKARKEKKPKQARASSHPPYFQMIKEALLALDEKSGSSPYAIAKHMEEKHKAVLPANFRKILSLQLKNSVAKGNLIKIKASYKLSGVRKGTAKSDGAKRAKATSDPKKKSVKKSETPKKVAANKARKTVPSKVKQPRSIRSSAKKAKKVTT
VIT_04s0023g03710	VvMYB70	2R	MGRSPCCEKAHTNKGAWTKEEDDRLIAHIQAHGEGCWRSLPKAAGLLRCGKSCRLRWINYLRPDLKRGNFTDEEDELIIKLHSLLGNKWSLIAGRLPGRTDNEIKNYWNTHIRRKLLSRGIDPLTHRPINEPAVDVATVSFGGVLKKEEVMSSGFGCKSRNPDEENCPDLNLELRISPPHHHPSPPVLDSRERRMLCFYCSLGLEKSKECSCSSGSGNGSSDDFLGMNNGVLDYRNLEMKRD
VIT_04s0044g01380	VvMYB71	2R	MPQAMQFGAWSLSPMEDSAGGSSDDGRNCQRGHWRPAEDEKLRQLVDQYGPHNWNSIADKLEGRSGKSCRLRWFNQLDPRINRKPFTEEEEERLLAAHRIHGNKWSLIARLFPGRTDNAVKNHYHVIMARRHRERLRQCSKRSCQDHPNDSNTNPSSFFLKFSRPQLEYNTKLGFPDFQNHERNGIFPVSFSKSLPSWTHSGSTNNPNSLRLDKIFGASSSSCSKEPSHNGLDQSLSSYYSNSSSYGSYRNLSSLGMPYLGDDRGIHGAMKNKLVKLSDNSTTFPKLRIITEQKQEESIKSTDVPFIDFLGVGSSS
VIT_04s0079g00410	VvMYB72	2R	MTVEDQSGGSRSNTFLSAGNLISLDAGTHSLTAAELKEQFSCRDDLAPKARKPYTITKQRERWTEEEHKKFLEALKLYGRAWRRIEEHVGTKTAVQIRSHAQKFFSKVVRETSGGNTNSAEPIEIPPPRPKRKPVHPYPRKLVHPLRKGISVLEPPVRSVSPNFSASEQENQSPTSVLSAVGSETLGSTLSNTQNGSPSPVSSAAGVNPDRMFLPELNPPTEENASPSPVLTTSSSVPDEPLPMKFELFPQEIFAKECSVEEASTRTLKLFGRTVLVTDSHRPSSPTTSKSQPSDINNEGMHVETLPWNSTPTESSPENSSFSWSHLQPQPSGAFYYMHFQKEDSNCVEAGTTAPLPWWTFYGGIPIPFLPLHHQDSIKAHEDTKFAETHDKEIQKEGS…
VIT_05s0020g01100	VvMYB73	3R	MGKHSCCYKQKLKRGLWSPEEDEKLFRYITEHGHGCWSSVPKQAGLQRCGKSCRLRWINYLRPDLKRGAFTGQEEKLIVELHEILGNRWSQIASHLPGRTDNEIKNQWNSSIKKKLRQKGIDPNTHKPLSEIDNRPTANNSSMELELELEPLLNNEESLTTIFCRPGEVTGRLNYESNPHFPFDLHPGSWLSQNSISSQLNSQFHSTSISTFLQTDFSSTGSVLPLQSPRGIQYASASSSSSQFSWGLADWGLSDQEGKLGDNKQLEHLSTPSCTPPDSQNQAAHPHSIPDTAWADC
VIT_05s0020g01610	VvMYB74	2R	MAPTKKSRTVTKRFSYVSDISPKKDGEKANKSGLRKRKLSDMLGSQWSKEELERFYEAYRKHGKDWKKVASVVRNRSVEMVEALYTMNRAYLSLPEGTASVVGLIAMMTDHYTVLEGSDSGQESNDGTGTSRKPPKRGRGKIRPNSSKELDGHFPDLSQSPLAASSYGCLSLLKKKRSGGSRPRAVGKRTPRFPVSYSYDKDNGQKYFSPTRQGLKLKVDSVDDDVAHEVALTLAKASQRGGSPQVSQTPNRRMDNIRSSPVQNGERMHADSEMTSAKIIGSEMDEAGFEGSLGSMEADNGDYARDKNYLTNAEGVGTVEVQQKGKKFYGKKAEVEDSGNNHLDDIKEACSGTEEGQKLSAVRGRLETEVVDAKIVRSSSQGTRKRSKKVLFGGDEGTA…
VIT_05s0020g04800	VvMYB75	1R	MLLIVFSLSPSLVGIMASVQETVLVVPVGKKNAKKASAGTKKPKASPAHPPYSEMINEAIIALKERTGSSQIAIAKFIEEKQKSGLPANFKKLLLVQLKKLVASEKLVKVKNSYKLPSAAAKKSVASAKSEAAKAPAKKKPAARPKAVTKTKSASVKVKSTPIKAKAVVKPKPKGRPSKAAKKTSTAKSPGKKAVGAAKSLKKTPVKAVKKGPVKAPKKPKSIKSPVKKAK
VIT_05s0049g01010	VvMYB76	2R	MARSPCCDKMGLKKGPWTPEEDKILVAHVQKHGHGNWRALPKQAGLLRCGKSCRLRWVNYLRPDIKRGNFSREEEDAIIDLHEKLGNRWSAIAARLPGRTDNEIKNVWHTNLKKRLKKKLATPNSKGHSTAAASKCDSGSACQSEPVNLNFPGKISPQPSSSEFSSITDSPIRNMEIHMNTGIKDEQMDSLESFPEIHESFWSDALSSDNSSMPTAFHTVNDESQLQFPLSPADALEVGYGHSSRIDDGMEFWYDVFIRAGGLQELN
VIT_05s0049g01020	VvMYB77	3R	MVRAPCCDKVGLKKGPWTTQEDQILTAYVLQHGHGNWRALPKQAGLLRCGKSCRLRWINYLRPDIKRGNFSREEEDTIIELHEKLGNKWSAIAASLPGRTDNEIKNVWHTHLKKRLKKKLATPDSKGHFTAAASTCDSDSFNSSGKMSPQPSSSEFSSFTDSSTRTMETHSTGVKNEQMEEYSTESFPEIDESFWSDALSSDNSSMASDFPAVADELQLQTPELAYGQISNMMDDGMEFWYDVFIRSGGLQEL
VIT_05s0049g02260	VvMYB78	3R	MSWGMMAGHLGWGIIEEGWRKGPWTAEEDRLLTEYVKLHGEGRWNSVARLAGLRRNGKSCRLRWVNYLRPDLKRGQITPHEENIILELHARWGNRWSTIARSLPGRTDNEIKNYWRTHFKKKGKLPSDKSEKAKTRLLRKQQFYQQQQQQQQQQQQQQQQQLNQLDLKRIMALLDQPDIGDTPMAQARQDLGSCIYSTHHAAEEHGYVHLPIPNADVSTQESSSEDMLWDGLWNLDDFHGNLSAACAASKASLHHLVAPFY
VIT_05s0062g00620	VvMYB79	1R	MFAAEIEKVSTPVLVDNEGSRPEKRQSSGGGPSMAATGLCLSPGNPTRSDVSDTGFPIVSSPNLYRPVARIGAIQVPPQQFEPSSKKDYPPTMLTLSLPRIETYENKYKSPHLDYAPHHNKVVSLDNQSALTFTVPKNPEPMTFGT
VIT_05s0077g00500	VvMYB80	3R	MDVNGRGGSSTVLSEEEMDLRRGPWTVEEDLTLVNYIATQGEGRWNSLARCAGLKRTGKSCRLRWLNYLRPDVRRGNITLEEQLLILELHSRWGNRWSKIAQHLPGRTDNEIKNYWRTRVQKHAKQLKCDVNSKQFKDTMRYLWMPRLVERIQAAAAATSGSSPAAVAAHQFSGSCDIVAGSAAVPQMAAGGADFYGGQVSTGYTPENSSTAASSDSFGAQVSPVSDLTEIYNFPVSDNQNPDFFQTDQVGYTDSLISPSGYFNQGLDFQSMEPNTQWYEGGDTATADNLWNVEDIWSVQTQFTNI
VIT_05s0077g00580	VvMYB81	4R	MARKGNQQKNGLDRHSSNHKRKVSDSGRGVPDTKERVQTGEVKIVAGEELPNGNQASNPLTETANKTSSAGDEKKSKQRSGKSLRKEKQEMDTTHGLDHSVPPGSNPGECAGNQFMTEAFSIREENGTSPRTNNGSKHPSGSSGCSPNGLPSEKAMKNSEFSDTMVVRSLRASALSILKAANEWLERQKPFFISLNIRILNARDCIRMKIEQTYPIILKWLMYFGNIMLLLSMVWLDCTIRGIDSFLRMGTTSFFSVIWCSIFSVVAMIGMSKFLIILIVSVLMGVFLGFTLASLVIAISGVVILWIYGSFWTTALIIFCGGLAFTLSHERAALLITTIYSVYCAWTYVGWLGLIVALNLSFISSDALIYLLKNTTNEHRRSSRPPEQTAGMRGRPGFF…
VIT_05s0077g01360	VvMYB82	3R	MGRAPCCEKMGLKKGRWTEQEDEILRKYIQANGEGCWRSLPKNAGLLRCGKSCRLRWVNYLRDDLKRGNITAEEEDTIVKLHSSWGNRWSLIAGHLPGRTDNEIKNYWNSHLSRRIISFTRPSTESIPSSPPMVKTDGSNKQKGKRKSRSRFSTSKKTAPSIVEMPLRKPGIGAVSEVLAKEKGTILSTITGKVEETGEKMSLESLDSNEGGDRRSQLGVQGSCMESGVSIMDQFEETQSVALSAGEVTTSNVGLYSNEARKTGVLGPFEEQGSEIMCLDNFLEGGVMDPNGAMTPKEKRQNVTISKEIESLEMDPEKVRASEGSESGNWSSNAEIGEWFTPSSMNSGLNFECVGWEWENCVESYELWDGGLDMLSWFWGSGI
VIT_06s0004g00570	VvMYB83	2R	MRNASSASAPPSSSSKTPCCIKVGLKRGPWTPEEDEVLANYIKKEGEGRWRTLPKRAGLLRCGKSCRLRWMNYLRPSVKRGQIAPDEEDLILRLHRLLGNRWALIAGRIPGRTDNEIKNYWNTHLSKKLISQGIDPRTHKPLNPNSSSVDVKASSSKAKAVMNPNPNPNPSPSEKAAANKEAGNFKSDNQYQIGAAGNDGSANIQNSDGSGTGLRSSNNEEDDDLNCGTDDVFSSFLNSLINEDVFPGQHHLQQQHHGGLIAPGSDALISTSSVQSFGFGTSWEAAAMTSTSVFSQIDHSKRFNDQPDKRF
VIT_06s0004g02110	VvMYB84	3R	MRKPEKSTANGACSNTTSTGSKLRKGLWSPEEDDKLMNYMLNNGQGCWSDVARNAGLQRCGKSCRLRWINYLRPDLKRGAFSPQEEELIIHLHSLLGNRWSQIAARLPGRTDNEIKNFWNSTIKKRLKNSSSVPSPNASDSSSDQPRDVMGGLMSMREQGLMAMYMDSSSSPPSIQAMAALNQMIEPLPMLEPSVDMTSVNSGCFNAPPCMTQVGILSAEGLYGDHVGLLGGGGGCVVGEQFFPPVESISMGENGNKTLENTFDRNPNNNPYNNVIINNNSSNKVENMVGVGNFWEGEDLRIGEWNLEDLMRDVSSFPFLDFHVE
VIT_06s0004g02520	VvMYB85	1R	MLRHGHEEQKLDTPKNTSSTLDEGANMFTYKLIEAEGNGSLFTYPEDEGIGVEYLLAEPKCNNLVDDVLGFETLNPQKFFSVGDFSHAVENDQRKIDGDAQDSNFTREEEHASLEFLDGMLEGTEGVLQGMNKVPCSCEDFLLDTKLADPVPNLEHGPCGGSSFGNLGLESPSSSFNGRDSGVKYTYNQNSSLHDNMTIHGLHEDFKNIFGGGTSIKDKQWLKLHISFGLQNLVELDNGLNLLKQGVTFNENEAKSNFSSRNEFCSSAFISFSSVVNDKTVSGRQQVKNDSLQTLSSDDNRVGFCILDSGEKDLLVTQKRLRKPTRRYIEEPSEQKGKYHSRKCGISYKRSRDKFPHVGSHEQHRQAGFGASSLDCQQEFFEGACIQVPFGLPVQEGCS…
VIT_06s0004g04140	VvMYB86	3R	MKMVQEEIRKGPWTEKEDFQLVCFVGLFGDRRWDFIAKVSGLNRTGKSCRLRWVNYLHPGLKRGKMTPHEERLVLELHSQWGNRWSRIARKLPGRTDNEIKNYWRTHMRKKAQERKRAISPSSPSSNCSSSAPHNPKVDLLPFSETEERSFHDTGGPKALAPTGKKTEEEKEADKGYSMDDIWKDIAFSEENTIKPVYDGYKEEGCDFACPPNPMASPVWDYCPDSLWRMDEEESKMFLPMSDQFISSYEHGMASLTG
VIT_06s0004g04940	VvMYB87	2R	MVLQKRLDYGFNGYQVPATPRATRSARRRGLFRKKVEDNQMFAFDLLATVAGKLLLEGEKSPDSVNTSNGKEQCVIAEDQVKNEGHAEDKPLKIEPCDQGNSGGSFIVSELSSQMPSQKYCLREFPRPQNDACSALASVITSDCSEKVGCAEKLVIGNGKNETESFASKVEVGSSGFREFNDRKLENETKRQIKVEPIKTGRAILNTGAGMFGSEDPVVWDGKPSVLVSSNSSAEVPPCRDNIPCGSFPLCRGDVKVVSRDDDDNSSGCTQPSTSTKSFRPLPRIGDRRIRKLLASKYWKVTPKLKEDGLSNVDGEVKPIYRNKRNCYKRQRSQRNYPFKKRKLLYCSSVSNSEGGNGSQRISDSPQMGINSDASGSGLKLHGGISTSASVAGQHTSFI…
VIT_06s0004g06100	VvMYB88	2R	MKWEMEILSPASYLSNSNCLLEESKSSRWTPEENKTFENALAVYDRDTPDRWQKVAAMIPGKTVGDVFKQYKELELDVGKIEAGLVPIPGYSTSPFTLEWTTNHGYEGLKQPYGLGGKRPSSTRPTDQERKKGVPWTEEEHKLFLLGLKKYGKGDWRNISRNFVVTRTPTQVASHAQKYFIRQLSGGKDKRRASIHDITTVNLTDTRTPSPENKRPPSPDQSIGVPKQPNSAPMNRTTFQWSQPNSGAPMAFNPTHGNIFMSSPYGMNSYGLKMQGQNLHRAAFNESYIGPQSMVFQMQSTPHFPHG
VIT_06s0004g06280	VvMYB89	2R	MAGGGGGGFDGFGGLGSGFGCGNFQSHHPVYRPSPPLTAIDRFLVGQSHFSQRQTQNSERNSGDVVSSNGFHDFYSASGAIGSIGSGGSWQFLEEDGLNLKEKKSSEVVQSGEEKVAKRSSRASGKRAKGGSSATLIKGQWSAEEDRQLLRLVNEFGEKKWAQIAKKLGGRAGKQCRERWHNHLRPDIRKDEWDEEEERILIEWHKKVGNKWAEIAKRITGRTENTIKNHFNATKRRQDSRKKSNKDDQKPQSTLLQVYIKSKKLDDKWTTTTTTQNATATPTSSTISEDLPTTHYKAFLQDFSESTVHDSPSLMTQTCDEELLFMQNLFSSDCGNPPFVGTSENISSKGAEEPIEEQDDMALDSFDLFQASGSAECGSTSIQGKASSTHLHSDIYISN…
VIT_06s0004g08050	VvMYB90	2R	MDEDVSRWILEFMIRKPIGDSLVRRLISILPLSNSHPRMKKTVLLRKIESEISDGSVSETILELLEIIEELDYKEGVAVLDSMKNAYCAVAVECTVKFLVGSGGKEGKYFDAVKRIWRGKIHKMESSATAGLVSDQLRKWRDDIEAAVWDARVCEDILAKNTRNDALRLVRAYVAEAWAIMGPPFLELAARAIKLVEGLPGAGNGSTCNQAAACSPNVATDLVVPDKDKETLKASMLPKRKHVGGHGRRSRGGVKITDTEEVRGQTSGSKYDCLPSPEVDRVQAALKSSSLELQALVKDPLPEALQLAEAVISGLAKKDVNHEPLTKDQGIIDVAAPNPSVGKNLVADQTNEADSGHQCTTDQNNVPRPSLMARNGTARTCEWDDSIDASPEGLSSDTN…
VIT_06s0009g02480	VvMYB91	3R	MAGDQEGSPLGEEEVGSGGKSGGGGGGPLKKGPWTSAEDAVLIDYVTKHGEGNWNAVMKHSGLSRCGKSCRLRWANHLRPDLKKGAFTPEEEHRIIELHARMGNKWARMAAELPGRTDNEIKNYWNTRIKRLQRAGLPIYPPDVSMKALNGSQQSQSMGSLTTGEASPSDLLQGNSFEIPAVQFKNLQNPGIYPYPPTYFDILPSGSLTQNLGSSDGQNFMFPAMHPPKRFRESETFFSGLNDDFSNAFPALDLYDDTCDNNPYYLYDDTCEKNPQPFEWSSSYDPDLSTNLTSLGGLPGSHALSNGNFSSEPISGAMKVELPSLQYSEAQVGNWGSLFPMPSIESVDTLIQSPQTEQIQVDCLSPSKSGLLEAVVYESRNLKRKYDSCHQASNTAIEC…
VIT_06s0061g00090	VvMYB92	2R	MSPALIDSGTSSIVLHLPSVHSPRNPNPNGQISHSPLVDFSEFCSKEKMKSSNAGNRASGFPNSSEINQNFSFNSWVMQRSGSENAAFGLSSGVSKPRLGKARKHLNSQHPRSSNAAQETRVGPGFNPFRPVSDMSFEGEPSGGNESFVFGANRSNPNLNLNPGNEILDEMRKLKIANENVGGRASSSVSEGLVDGSGFDESLASELPNEMRKLNIEAAVNRECFEKSNNSNIDSSVTDKTRFTFQRGDNVGGSLGRSLGFQRSNELKKSNKSEDGNVAINLIDANKFVFGSSRKGIDSFMGSSSSTLHDQMKNLNIEESVNTNVVEKEEADNETINKNSFLFGSTGSARGYFSGIAENSLADDMRKMKIRNGVGDTSGQTNTEKLGGEKFHNVGNSIP…
VIT_06s0061g00470	VvMYB93	2R	MGRAPCCDKANVKKGPWSPEEDSKLKAYIEKYGTGGNWIALPQKAGLKRCGKSCRLRWLNYLRPNIKHGEFSDDEDRIICTLFANMGSRWSVIATRLPGRTDNDIKNYWNTKLKKKVMGMFSSSQRKLPPFPSVQNPPSPSISSSYYIPPSTFPGHELPIPFPSTHLNNNTSPLTNVSLLQTQETFAGPGQYYPVKDNLFMFASEASCSSSDGSGSQISFGRDIKQEEMGNFQSYIPTGFEENHKFMMGYGGSNGGHDHNVNHWPEKPNGCFGGSPLDQYNLDQEDVKQQLISCSNGCTSSFFIDENKTQEKVMYYY
VIT_06s0080g00790	VvMYB94	2R	MFPNDSWMMMVNQSPSPSSSSSWSRHQDKLFERALVVIPEETPDRWDKIAAQVPGKSSSEVRRHYEDLVHDVAEIDSGRVELPLYEDESCGSPWASDSRAGQVSFSPRPRQSESERKKGVPWTEEEHRLFLIGLQRYGKGDWRSISRNAVVSRTPTQVASHAQKYFMRLTSGKKDKKRSSIHDITTVDTSNSLPHSNTQTWVGESLASQIPYYEEGPPSFGFSM
VIT_07s0005g01060	VvMYB95	1R	MAPAKSKASDLSSTPHPPYFQMICEAISSLKERTGSSQQAISKFIEEKYSGTLPPNFNKLLSVQLKRFVKSEKLVKVKNSFKTAATEKAKSLKKKTDAVENTEKNAAKKITSNAVKTKPLDGVKTPDILKKKKKAEKGAKGSATVTKKMKRLSQVKTPEAMKKAPTPVKRKTSKSAISSRPPLRKR
VIT_07s0005g01210	VvMYB96	4R	MGRAPCCEKVGLKKGRWTAEEDEVLVKYIQANGEGSWRSLPKNAGLLRCGKSCRLRWINYLRADLKRGNFSEEEEEIIIKLHASLGNRWSMIAGQLPGRTDNEIKNYWNSHLSRKVHSFRRLTNEGPSMVIDLAKVTTAHKRKVGRTSRWAMKKNRSDKSIREDVNKSSLEKPKGDDDGNGVIAEKETRSETMTGDLYAQVNEEENPELMASRLLGCGGRMFGEGSETFGPFRVPEVEGLCFSENMESGVLVDGGGVVSSGTEERASGATCSNKTTPFGGDVEGRNLSSDNGDQTVDQWPSCSSPTSYFDDWNWESSAVNGQELWDEKEEMLSWLWEDSDGGEVECETFGGDLDCEKQNAMVAWLLS
VIT_07s0005g01870	VvMYB97	1R	MFNLYVFDDQLQYKEAEGSSHRDGSYAETPGTPKRSHRTGEQDRTFIPDSISFGGERVGKRDQKRKAPAPPSPAQSKRPRKLKASD
VIT_07s0005g01910	VvMYB98	1R	MDAKDILGLPKTPLTAPQEKKSRPQKDSQRKPDGISREVYALTGGLAPLMPAVDVSQLKRRPQSDEKVTWQWLPFTSSARTDNLQLYHWVRVVNGVPPTGDYSFAKYNKSVNVVKYTDEEYEKYLTDPTWTREETDQLFELCERFDLRFIVIADRFPSSRTVEDLKNRYYSVSRAILVARAPSSGDVSGHPLVKEPYNVSQEVERKRALSMILSQTKQQERKDAEVLAEAKRITEARIAARGAEESDMPVASNVSPESNEKNIIPVETVSPSSNVQIPPTTVAPPTSTADDISTLNSLRGMRVYLRTYALEQMVQAASSSAGLRTIKRVEQTLQDLGVNLKPKVPTKSVCAEHLELRKEILTLLNLQKQLQYKEAEGSSHRDGSYVETPGTPKRSHRTG…
VIT_07s0005g01950	VvMYB99	3R	MVVSERGCDSEEEMNMDLRKGPWTAEEDTLLNNYITIHGEGRWNSLARCAGLKRTGKSCRLRWLNYLRPNVKRGNITLQEQLLILELHSRYGNRWSKIAQHLPGRTDNEIKNYWRTRVQKQAKQLKCDVNSKQFRDTMRYVWIPRLVERIKAAGGDSTSTAPATYGHHMSSQILDMPRNGEFGLGYSDPGLRPEFSGGPSEGSETQVSPVSDMTDYYDXLWRELLGQSAKRGRXHTQXQADTSSGCLEFEGLEQSNGWSLGGGDSLENLLNDEDIWFLRQQFFDDF
VIT_07s0005g02480	VvMYB100	3R	MGRHSCCYKQKLRKGLWSPEEDEKLLRHITKYGHGCWSSVPKQAGLQRCGKSCRLRWINYLRPDLKRGTFSLQEENLIIELHSVLGNRWSQIAAQLPGRTDNEIKNLWNSCLKKKLRQRGIDPNTHKPLSEVENREDSNPPTDSQDKASGVSSELNLLKVDNSKPEAALLEQRSSSIATRGYGMEVEGSSSSKTINSNNNNNSNSNLMSPTPNKDFFLDRFMISHQENSTGCQPSDVVGYLAPQQLNYPSNARLSINPTQPLWFSQSSKTLDMNSEFSSNAVSSVLSSVTSSLLPSPMPYKPSIPFHSDNPSIPSFTLSGSRFWDAGASTNSSNSSSGSSSSAELQSNSSFFENSIFPWGLADCSTSDKGAQIHIIESEPEDIKWPEYLQNPFLMAAAL…
VIT_07s0005g02730	VvMYB101	1R	MDDFPNVLCEWSWEENKSFELALAVVDERDPDRWKVVAAMVGGKSAEEVEKHYVILLQDLQFIESGEMDHKLGEAQPCVQLECWTDQDHKLLVQLDIK
VIT_07s0005g03340	VvMYB102	3R	MGRAPCCEKMGLKKGPWTPEEDQILVNYIHLYGHGNWRALPKQAGLLRCGKSCRLRWTNYLRPDIKRGNFTSEEEETIIELHERLGNRWSAIAAKLPGRTDNEIKNVWHTHLKKRLKHNHATPPPKRHSLDASQVEKQQNPINSATNSRSESLGYGPVLSPQPSFSDISSAATTTTTTTTATMSDITTPCIKVDSPEDFPEMDENFWSEVLSSNKSGAAGDLPGAASGPQLQFPFSPRAVIGSSPYSTYDMDMEFWYNIFTRSGELHELSEI
VIT_07s0005g06030	VvMYB103	1R	MTIESSFVQPAILKFDGYYDHWAMLMENFLRSKEYWGLVENGVPVVAEDVVLTYAQRKHIEDQQLKDLKAKNYLFHALDRSILETILNKKTTKDIWDSMKQKFQGTTRVKCGNLQALRKEFEILHMKSGEIVNEYFSRTLAIANKMKVNGEDKGNTAVVEKILRSMTSKFDYVVCSIEESKDLDTLTIDELQSSLLVHEQRMTSHVLEEEQALKVTHGDHSRSRGRGHGNYKGRGRGRNRRSFDKATVECYNCHKLGHFA
VIT_07s0031g01510	VvMYB104	1R	MGDPNPKLSPNADTDTSPSTSSAPPPPPPPRQQLSLVQPSTKKKHKPIKVFRVFRSVFRSFPIITPACKFPYFPTGFPDGNKVSGIRITGTLFGYRKGKVTLSLQENPKCLPMLVVELAMLTNVLQKEMGTGMVRIALECEKKPEKDKTKLMEEPLWTMYYNGKKSGYGVKREASEEDLYIMEVLKAVSMGAGVLPGNAEAEGQDDELAYIRAHFERVVGSKDSETLYMLSPEGNNGPELSIFFVRI
VIT_07s0031g02280	VvMYB105	1R	MEWSDFLESSFCTNLQALQTPHPGWDYEENKMFETALAQLGFATPDLLQKVAARVPGKSFEQVVSHFAALVQDIEMIESAGDFPMSMPELGTKKEQGSSARAMSTGHTSRRGVPWTVQEHKLFLVGLIAFGKGDWRNILRHCVITKSPTQVASHAQKYFKRHSSSASSSARRRRCSIHDIQINFDDDSTSTILPNISQISDASRLLPASCNNGEEKNPISP
VIT_07s0129g01050	VvMYB106	2R	MAATRKDADRIKGPWSPEEDDALQKLVQKHGPRNWSLISKSIPGRSGKSCRLRWCNQLSPQVEHRAFTSEEDDTIMRAHARFGNKWATIARLLSGRTDNAIKNHWNSTLKRKCSAITEDGSFGGDYPPHPLKRSVSAGAAAPVSGLYLSPSSPCGSDVSDSSLPVVSSSHVYRPVARTGGIIPPETTSSSNDPPTSLSLSLPGVDSCEVSNRAPEPNHAPPANPIQMIPTMAPLQQIPMHQHNQPATVPATVLSQGEKPFIPFSAELLAVMQEMIRKEVRNYTAGLEQNGVCLQADGIRNAAVKRIGISKIE
VIT_07s0130g00040	VvMYB107	2R	MGRSPCCEKEHTNKGAWTKEEDQRLIAYIKTHGEGCWRSLPKAAGLLRCGKSCRLRWINYLRPDLKRGNFTDEEDELIINLHSFFGNKWSLIAGRLPGRTDNEIKNYWNTHIKRKLYSRGIDPQTHRPLSSAASTAATSATINNSKRSNSTSKNTSNSESEAAKTPPVQPLNTRNVNGNIKADSAEEYSNSSSGVTTEELYPQLNLELSIGLPHRPQIQATNVKEPKKQPQEQLPFQFFGASSASTKNHQSSCFCQNLGYQNKTQECNCKSVTRMIPADDLYRYYTALDS
VIT_07s0141g00100	VvMYB108	3R	MGRSPCCDESGLKKGPWTPEEDQKLVKYIQKQGHGSWRALPKLAGLNRCGKSCRLRWTNYLRPDIKRGKFSREEEETILNLHSILGNKWSAIASHLPGRTDNEIKNFWNTHLKKKLIQMGFDPMTHRPRTDMFASLPHLIALVNLKELMEHQSWEEHAVRLQAEAAQMARLQCLQYLLQSPASVATASNSISGITDMEAFNLLSSLSSIKDTQVLNSSQLETLTPSSFGAGLDSMPFSHLPSLETLSTFETPSSKDMAQSSNFTVFSQGETLLNSPWLPSSSSSHAALPATETSITNPADASSSPSYEGAPPSFWPDGVFIEDPIFREIA
VIT_07s0141g00730	VvMYB109	1R	MASEEPTVAVEPVAEPEAAEPAEENPAPKAAKTKKAKEPKAKKPAGAKKPRSPPTHPPYIEMITEAIVALKEKSGSSQYAIAKFIEEKHKQLPPNFKKLLLIHLKKFVAAGKLVKVRGSYKLPPSRPSAPKPTGAAPAKKKAVATKPKTAAKPKEAKNTKAKKAPAKPKASVPKPKAAAKTKAAAKPKVAPAKPKVPAKPKAAAKTKTVTKPKPKPKEKPAKAARTSTRTTPGKKAAPPKPALKKTPVKKAPAKSVKPKSVKSPAKKAAAKKAKK
VIT_07s0151g00480	VvMYB110	1R	MGAPKQKWTSEEEAALKAGVIKHGAGKWRTILMDPEFSTILHLRSNVDLKDKWRNMNVMASGLGSRHRAKLALKNQTTPKHHEEAMALSTVVQSGEEILDAKPLAISRGPLRIDGPKKGITRL
VIT_08s0007g00360	VvMYB111	1R	MADVKLEEEECCVENKQLVTASSSSLSEGSGSVTVKSPGICSPATTSPSHRRTTGPIRRAKGGWTPQEDDTLRTAVAYFKGKSWKKIAEFFPDRSEVQCLHRWQKVLNPELVKGPWTQEEDDKITELVSKYGPTKWSVIAKSLPGRIGKQCRERWHNHLNPDIKKDAWTLDEELALMNAHSKHGNKWAEIAKVLPGRTDNSIKNHWNSSLKKKLDFYLATGKLPPVVKSGFQNGAKDTNRTNAPGKLLGCSNKGSESTAQTSSGTTDLCKLEEDSKDQLESSAPLQDAGVSLSVPPNESADSEDAQCKPYLSKIDCSCGNSESILRFEKCRINGNIDESKVVGTPLQLGIPTYDSLYYEPPRLESCVPLDSDLISKCWMQYECDTSPFMSPISFFTPPC…
VIT_08s0007g00410	VvMYB112	3R	MKERQRWRAEEDALLRAYVRQYGPREWNLVSQRMNTPLGRDAKSCLERWKNYLRPGIKKGSLTEEEQRLVIRLQAKHGNKWKKIAAEVPGRTAKRLGKWWEVFKEKQQREQKENNKVVDPIEEGKYDRILETFAEKLVKERPAPAFLMATSNGNFLHPDPPAPPPPTLLPPWLSNSNCTSTVRPPSPSVTLSLCPSTVATSPTIPWLQPERGPDATPLVLGNLPPHGAVPTSGENLLISELVECCRELEEGHRAWAAHKKEAAWRLRRVELQLESEKACRRREKMEEIESKVKALREEQKATLDRIEAEYREQLAGLRRDAESKEQKLAEQWSAKHLRLTRFIEQMGCRPRLAEPNGR
VIT_08s0007g00500	VvMYB113	3R	MVLQKRLDYGFSGYQVPWVPRASRSPRGRGSSKKKLEDDRIYAFEVLASLAGKLLQERETSASISDASRKNQHTVVKCETHDKGHQIKLEPRDENTLAYVPHANDDLSLKISSTINSDLPENVCFSDKLDVDCRQKARGSSPSKVAGDFPCCGIFFEGNVDSVIEKNLEVEPQEIRGMVSKTHPKKGSSKDLGELDRATLAPVHLDNNAKASLFSDHMNCGPSPRCQENMEVVSGDDDENSSGCSQPGTIMKTYTPRRHIGNQRIRKLSASRCWGGTPNLKDGGFLNTDRKRKPVYWTWKTCYPRRRSQRISPFKRRKLLDQNPESTSDRGLRRKLLDQNPESTSDRGLRRKLHNQNLESAFDRGFSCAGMYNSHNKGKKSENSSAAGGASSSVAGQQA…
VIT_08s0007g01260	VvMYB114	1R	MTKIDALRRCILPCFSATTTVSSTTTIATTKKRLSTSLRDDIQEDHLQDNPENDEDSTTTDESIPTHPHQAPARPSKTMVIGTIFGHRRGHVWFCVQHDRLNTKPSLLLELSIPTHQLVKEMRCGLVRIALECDRSDLSSCPLHSVPVWTMYCNGRKLGFAIRRKPTENNRVMLKTMQSMTVGAGVIPAGLGSDGDGELMYMRANYECVVGSCDSESFHLINPDDCPGQELSVFLLRTR
VIT_08s0007g01540	VvMYB115	2R	MEDITVVEGEGADGGSPGDAMVVGEGEGNGKGSGSSSQAARGDRVKGPWSPEEDAILSRLVSKFGARNWSLIARGIAGRSGKSCRLRWCNQLDPSVKRKPFTDEEDRIIVAAHAIHGNKWASIARLLQGRTDNAIKNHWNSTLRRRCMEIDRAKLESGNIVEDVSLDKTKASSEETMSCGDANSSKSLEGKDVNSSDNMADQNEERAQIEGQFSHEAQDPPTLFRPVARVSAFNVYSSLDGPEHAFPFPRPVPMQGPLIQASTPDAGICKLIQGDSGEQLVPQRCGHGCCESPRGGNLGNSLLGPEFVEFSEPPPFSSFELAAIATDISNIAWLKSGLENSTVRVMGDAAGRTMSRGSQVQMARFEESRKNDHLRFEEGKNKLMGMMTDVRSTQIGKQS…
VIT_08s0007g01860	VvMYB116	3R	MVITRSGGGGGDCGRQGRKLKDSSTGDASRQRQSPLGSCADSDLISWLRGLALNPCNYEASKESGGRLWDQLLKLRKIMFLTHSEFPRRKRALQQFLKGEFTTTPGLVKSDQQSFKKLRRQFFHTSSISCSLNSADSIGSDNQCIAHNSRSLGSLLTFEDNFRGKHVSTDLPVLDNSTDSSSLKRDSSPLMVSDESIYGSNPVSTENLTIHDASLLDFDDSVYSSNSSNLEEPKQTDHQTPRRSIRLLKFIGDYLPRMAIPVGPFFQANVPDWTGPSDQGNLCGRDGDSESSRWLGTQIWPVRGESTETSPKTIGKGRPDSCFCASPGSADCIKLHVHEKSLLLQSDLGPAFMDWKFDEMGEAVSKSWSLKEQKTFQSLMKSNPLSNEVKFWKHAFKCF…
VIT_08s0007g01920	VvMYB117	2R	MYRGIEFLSPASYLQNSNWLFSESNGTKWTHEENKLFENALALHDKDTPDRWLKVAAMIPGKTVEDVIKQYKDLEDDISDIEAGLIPIPGYSTSSFKLEWNNNQGFDGLKQFYFPGGKRGSATRSTDQERKKGVPWTEEEHRQFLMGLKKYGKGDWRNISRNFVTTRTPTQVASHAQKYFIRQLSVGKDKRRSSIHDITTVNLTDSKSPSSDNDRPSSPDCSTTVMQLPQYPNMVGTAKPMLDQRPPNQGAAMVFNPSNGNPFLAPPCGISSNGLKLHEQFLHRGTLNGPQFVPHSSIFQMPSTQQQQRLHG
VIT_08s0007g04830	VvMYB118	3R	MQGENLRKGSWLEEEDERLTAFVGLLGERRWDSIARASGLKRSGKSCRLRWLNYLRPDLKRCQISAEEEQIILQLHKRWGNKWSWIARSLPGRTDNEIKNYWRTHLRKRTEIEEQDSFQSEIDNAKQDFLIQSNASTQKSNYEDCGSVEDVLGATDDSFDALALSNFAFTSSPYENRFSDWMSGLSSDLNEMKYHGEWNSLDSSFGYPAGIFEDRDTSVWDGSGSLWVMD
VIT_08s0007g05030	VvMYB119	2R	MGRAPCCDKANVKKGPWSPEEDSKLKEYIEKYGTGGNWIALPQKAGLKRCGKSCRLRWLNYLRPNIKHGEFSDDEDRIICSVFASIGSKWSVIANYLPGRTDNDIKNYWNTKLKKKLMGMVPVSQRKPHQATFSHHLQTYSSLSSPSHAVTTTATSSSYESNSSNPYYTPAAPTPTSFARLEPISSIPSSLLNINTGSTAAAAIHPQEGFASPVHHYQVKDNLLIEASSSSDDGSGSNQISQGKEPEYDQYGAVGGRYEQLGFQNYVYTGLDDQNQRFMISNSSGGGGGSGSHGWTDQRPNGMLGEPPLDLGLEEFKQLISANLCNNFSFDENKTEERVVYY
VIT_08s0007g07230	VvMYB120	2R	MRNPASASTSKTPCCTKVGLKRGPWTPEEDELLANYVKREGEGRWRTLPKRAGLLRCGKSCRLRWMNYLRPSVKRGQIAPDEEDLILRLHRLLGNRWSLIAGRIPGRTDNEIKNYWNTHLSKKLISQGIDPRTHKPLNPKPNPSPDVNAPVSKSIPNANPNPSSSRVGEIGSNHEVKEIESNENHKEPPNLDQYHSPLAADSNENWQSADGLVTGLQSTHGTSNDDEDDIGFCNDDTFPSFLNSLINEDVFGNHNHHQQQQQQQQLQQVQQPSNVIAPLPHPAISVQATFSSSPRTVWEPAALTSTSAPLVHDQKHSMSP
VIT_08s0007g08160	VvMYB121	3R	MAEKSCSVSSLPWLWVMETLASFERVDISLLKDLMIKAPEVSDNLGRNVKEMIALRCLEALFSGITNDVHPVVHSKMGFDPSESCEDVLQCILRKVSASKLRMGEPELLKWNVNPFIAHKRACLPKCALQELKDTILEGSHPSAVSLKERSGLRFESQCETRTPNGDGDSGAVAPRVDEGTACGQVEAAKGDLIPLTAENENNLLPEDTTERILLPYKRGLDDLPAKNLMGQFNPNVDSVNYGGDSHSNAKRRKHDAFCSITSIEPNPVSLHGKKLLEDSSRPSINECDLAKESQLGDLEGSTMVSEDDHDKYVVSKRVEQITDVEHGEFEHNQTQIPFHSNKMPQNMPRDESHHDISVDEAKDDDVEHWVEPNKSIGAASDGSQQKTAVDEAKDDGDC…
VIT_08s0007g08780	VvMYB122	1R	MKQEQLTLHRSSSSCRSTRKILPSTYTRSSSESGDISDKLLVPRDSSPAFPRLARTRNSISALLRSLLGVISFPTIIPTCRWLSIPNHLSITPSLGRKVTGTLFGHRRGHVSFAVQDDPRSEPVLLLELATSTSTLVKEMSSGLVRIALECEKVAARGRPVKLFQEPMWTMYCNGRKCGYAMSRECGEFDRHVLSTVQSVSAGAGVIPTDDNRKSIVGVEGEMLYMRARFERVVGSRDSEAFYMMNPDGTGGPELSIFLLRI
VIT_08s0007g09040	VvMYB123	3R	MASEGRCLYEVLGLTTDATADEIRSAYKKLALQRHPDKLVHSGLSKADATAQFQELLNAYEVLSNPEERAWYDSHRSQILFSNPTSSNGSVPNLFSFFSNSVYSGYDDTRKGFYKVYSEVFDKIYATEVNFAKKLGLGSIKEAPMMGNLESPYSQVTAFYGYWIGFSTVMDFAWVDEYDVRAGPNRKSRRLMEEENRKLRKKAKREYNETVRGLAKFVKRRDKRVIDMQVKKSLEEEKRKEEEKTRKWEEFERGRLERARAKVEPEWVRAVEDDGNDDDWEFEDAGGGRKEEEEFYCVLCRKKFKSEKQWKNHEKSKKHKEWVAEFRESVKEEDERYGDAEAGIHGNGDQSEVELQEQFEDGLELEEEEIEDGAQIESSNEEEFVVGDVSHSGNGTNAE…
VIT_08s0040g01640	VvMYB124	1R	MVQEAPSLKKYVNMKCQRVNEDESFVPALEDEAIEVEHLLAEPKNDNVSVDGVLSLKKCLDIEDIPGRFECGLESHSGGMDSNTTREGEDELKLGVFDGMLHEVAEVGDLHATNSLSGACEDYLLDIEFAETVSELDNGPCAGSHLGNSSSESHSPGFSGSDNGAVGISESSTGTIPVPECGNNLDKMTICTLHGTSRSKCECKMLVEGKMELQGSASFNLQNPDGVDNVSNLVSGIPLVENRKDVTFTNLQYNKASSIGQGMKKESFAGRKGSRKRSVEASDVGMLLSEKRMRRPTRRYIEEFSDLKSKSNRGRPKNSTTTTKNKLLGNRHRSETHHKGFSAAPLVPSGSYGRSSDRTPFEVGVQKGCLKKYASISDLDSDEESSPAESEDDCMTIKR…
VIT_08s0040g03220	VvMYB125	1R	MNSSSSNPKPMASLTSGDGSGKKVRKPYTITKSRESWTEEEHDKFLEALQLFDRDWKKIEDFVGSKTVIQIRSHAQKYFLKVQKNGTVAHVPPPRPKRKAIHPYPQKAPTNVLVPLQASVAYPSSLHSLVPVYSPWDETSMLINTATSGIAPPQDEYSLHMVEADIGSKGVAKISNSDVCGIGRSSRTLPSSELQKQRKQGSALHGIPDFSEVYTFIGSVFDPDSEGQIEKLKEMDPINFETVLLLMRNLTINLSSPDFEPIREVLSSYDANSKSVGVDAGSPGKVQSTDLSC
VIT_08s0056g00040	VvMYB126	4R	MLRLRTFRPTNDKIVKIQLHPTHPWLVTADASDHVSVWNWEHRQVIYELKAGGIDERRLVGAKLEKLAEGESEPKGKPTEAMRGGSVKQVDFYDDDVRFWQLWRNRSAAAEAPSAVNHVTSAFSSPAPSTKGRHFLVICCENKAIFLDLVTMRGRDVPKQELDNKSLLCMEFLSRSAGGDAPLVAFGGSDGVIRVLSMITWKLVRRYTGGHKGSISCLMTFMASSGEALLISGASDGLLILWSADHGQDSRELVPKLSLKAHDGGVVAVELSRVIGGAPQLITIGADKTLAIWDTISFKELRRIKPVPKLACHSVASWCHPRAPNLDILTCVKDSHIWAIEHPTYSALTRPLCELSSLVPPQVLAPNKKLRVYCMVAHPLQPHLVATGTNIGVIVSEFD…
VIT_08s0056g00800	VvMYB127	3R	MGRPPCCDKVGIKKGPWTPEEDIILVSYIQEHGPGNWRSVPTNTGLLRCSKSCRLRWTNYLRPGIKRGNFTPHEEGMIIHLQALLGNKWAAIASYLPQRTDNDIKNYWNTHLKKKIKKFQSALSPHMASDSTTSTCTNHQFVPRSYAGDDHHRRGSSFEVINGHSSAHPSLNSPISTYASSTENISRLLEGWMRSSPKATKEKLHQNSSLEEGSIDMTGNSMAVAAVTSVQCYRPKLEQGGGELVANDEFESILEYENLNDDHHQTTDATIPSDDHDHDHEMKMDHDQKKHNPPLSFLEKWLLDESAAQGEEMMDQLSPIF
VIT_08s0056g01190	VvMYB128	2R	MSLVENPSGGGGNSDVMLSLSSGYSEENEFMGSDKGGEILTPHPLEGEENDRSVEGSDGCFGDEKMEEVNGFGPGEEEEGEDSEQNSGEVKSGQNKVCVRGHWRPHEDAKLREAVAQHGPQNWNLIAEKLVGRSGKSCRLRWFNQLDPRINRRAFSGEEEDRLLAAHRLYGNKWAMIARAFPGRTDNAVKNHWHVIMARRHRAQSSIYRRRKPSFSSSASSPFSQTLLPRGLDMIMTHPNSSQTIPMGLSIINHPSYSPSYSSHLITHQPIPRGLDVVTHQNNAGSESTITSTIDESASSGTDLSLKAYSNRADLPGIFTNYTPAMQQQLHLIGLDLQMGLPGVYEKPNGLYRAGNSDSNSEASATSAANTRNNHYLHGENENGNGNKDYNTPFIDFLG…
VIT_08s0058g00810	VvMYB129	2R	MSSLSQSLSLCQPRRRRENLRLLSQTHSVAIPSGMSNSVKNCSLARCSGVGVVRAATEVVVDDPVVREGGKEKGRVLRVGVICGGPSAERGISLNSARSVIDHIQGDDLLVSCYYIDCNLNAYAISPAQVYSNTPTDFDFKLESLAQGFRSLSDFAEHLAASVDIVFPVIHGRFGEDGGIQELLEKSNIPFVGTRSNECRQAFDKYDSSLELDRQGFVTLPNFLVQGSHSNESELSKWFAENHLDTNSGKVVVKPTRAGSSIGVTVAYGVADSLKKANEIIAEGIDDRVLVEIFLEGGSEFTAIVLDVGSGFDCHPVVLLPTEVEIQLHDNADMREKDAIFNYRRKYLPTQQVAYHTPPRFPMDVIGSIREGASLLFQRLGLHDFARIDGWFLPSSILI…
VIT_09s0002g01380	VvMYB130	2R	MAEKEVKSIGSVKDVRKEMNRGAWTAEEDRKLAEVIEVHGAKRWKMIATTAGLNRCGKSCRLRWMNYLRPNIKRGNISDQEEDLILRLHKLLGNRWSLIAGRLPGRTDNEIKNYWNSHLSKKIKQEKQSGGSTRGCSKLQRTRVVEEVNVVEVKREDTSNGGDQCSKMSFNVDEFFDFSEEGPLNLEWVSQFLELDEGLCHPS
VIT_09s0002g01400	VvMYB131	2R	MGRSPCCAKEGLNRGAWTATEDKILTEYIKVHGEGKWRNLPKKAGLKRCGKSCRLRWLNYLRPDIKRGNITHDEEELIIRLHKLLGNRWSLIAGRLPGRTDNEIKNYWNTNIGKKISSTPNHRPRIQSEERPNSTSISPRPSLNNGPPPVLHAKPSRCTKVFIATEPPKVDQVIETRPVSLGPSTVQGLAMAHDQKAEEPDSSPAIGSGNENDSNPSDFMIDFEMDANFLSEFLNSDFSQLCDFHDGVEADSNTNNTSSTSQHSSPNATEAPLLMNEEETLQNSNLFSLDSFLDCEMDWFC
VIT_09s0002g01410	VvMYB132	2R	MGRSPSFADVGLIRGAWSMQEDEVLINYIRVHGEGNWKSLAQKSGLKRCGKSCRLRWLNYLRPGLKRGSFSPDEEELIIKLHRLLGNRWALIAGRLPGRTDNEIKNYWNTTLCKRLRGDQKIEKKPVDNSATLDSPQPIRTKAFRCQRVIISTHKEESHLMNKDSDFISETGHLPSTSTSTLLHDSSINFLIDSYDVPAALDPYFLQIPSYKMQENAISSSFSDCYLSEDELLVQNRISYEPPQLTWALELKKVASFLDLEDD
VIT_09s0002g01480	VvMYB133	1R	METVVGVEGNDEAKFEDCVVEKSGPEPTQSKQIADPVVYKLVRVDGDGRLVPATDDEVMEVEDLLEEFKIEMPFVADTGQTVECTSKEEFPSGNPHLECSEGMLQSVNTEIDAEKLSARLEYIGEMLQKVNQEERLRLAYGSPDHSSAYMNVDSQYSDEHDKLPAIDKKLQSKIPLQEIVPSSVLSSNDTHIDQSGSVGECSNPPGGPMDSGSSASAVCTSLKPDFTKLKGEICLDNLSIRELHETFKATFGRETSVKDKQWLKRRIAMGLTNSCDVSTTTFIFKDNKSMKKVKEECCKSVDGTLIEDTVVGAKNDNCRDSPTSRNNRGEAHQILSGKRLRNSSVEYDCGSDDLHTEQIAGKRIRKPTKRYIEELSEADSREYGGRLTSSVKNSVHGQS…
VIT_09s0002g01670	VvMYB134	2R	MGHHSCCNKQKVKRGLWSPEEDEKLINYISSYGHGCWSSVPRLAGLQRCGKSCRLRWINYLRPDLKRGSFSPQEAALIIELHRILGNRWAQIAKHLPGRTDNEVKNFWNSSIKKKLVSHGVPDLATFPDIPNPNASPEAFFSLNGNPNLIPSPQDHQLYLPSPTSMLQSGFDLANYNLEFVHFQPPPAPPLPDPSSYDPTWPWGCHPHLNQEDYVLGNEVGPIYIETKPINPNFSLPSFNSPSMAPMMPKLSETISGNDRILPSSSFPHEVVDPVARLPSLPSGSHPHAPHVPISHFDYIEAIISSLPS
VIT_09s0002g03540	VvMYB135	1R	MPFGQIEQKGVPWTEEEHRLFLFGLQRLGKGDWRGISRNYVISRTPTQVASHAQKYFIRQSNATRRKRRSSLFDMVPDMVTDTPPVPEEQFLVPTSQTGETDNASSVPSLNLSLNMEFEPMETISQETVKEAEEAEETVIPRSELPPVVPAFFPGYLPVPFPFWPPNAAPAEEEKESESSHQVLKPIPVLPKEPVNVDELVGMSQLSLGEINNGHIDSSPPSLKLLGAPSRQSAFHTNTSVGGSELGKGKNSVVQAV
VIT_09s0002g03610	VvMYB136	1R	MTRRCSHCSTNGHNSRTCPSRGGGAVAGGIGGVKLFGVRLTDGSIIKKSASMGSLSSAHYHSSSSAAASPNPSSPSSDPLRDAIHEPDGYLSDDPGQATCSSNRRGERKKGVPWTEEEHRLFLFGLQRLGKGDWRGISRNYVISRTPTQVASHAQKYFIRQSNATRRKRRSSLFDMVPDMVTDTPPVPEEQFLVPTSQTGETDNASSVPSLNLSLNMEFEPMETISQETVKEAEEAEETVIPRSELPPVVPAFFPGYLPVPFPFWPPNAASAEEEKESESSHQVLKPIPVLPKEPVNVDELVGMSQLSLGEINNGHIDSSPLSLKLLGAPSRQSAFHTNTSVGGSELGKGKNSVVQAV
VIT_10s0071g00660	VvMYB137	1R	MTGDEVSDSSLWSREQNKAFENALATYPEDLSDRWEKIAADVPGKTLEEVKHHYELLVEDVTQIESGSVPLPCYNSSSEGSSSHVGDEAVGKKGSHFSNSESNHGGKASRSDQERRKGVAWTEDEHRLFLLGLDKYGKGDWRSISRNFVVTRTPTQVASHAQKYFIRLNSMNKDRRRSSIHDITSVGNGDISVPQGPITGQTNGSASGASSGKSTKPTPQPPAGPPPGVGMYGSTTIGQPIGGPLVSAVGTPVNLSAPPHMAYGVRAPVPGAVVPGAPMNMGPMTYPMPHTSAHR
VIT_10s0116g00500	VvMYB138	1R	MADSEYSTSNDTSCVDSQEQSSQEAKLEFSEDEETLIIRMFNLVGERWALIAGRIPGRTAEDIEKYWNSRYSTSE
VIT_10s0116g01730	VvMYB139	4R	MEVALQAQRPVSCRALSDREANFKIKPFLGFFPNGRATQSSQHSWRREFPLSGVSNGIVASADFSRRRQRKVSMSGPRGPGPKGFLPKTPVETSTQKRDQRNTGKNEDPSTPTSSEYVGTGKKTLGTDEEQTVEITRGTEVDEERNDKGSSAPTSSEYESGKKTLETTVVAGEKQTVEITQGKKVEGGDDNGKVAGADENVIESQKIKPTAKSDTGHAKDGISLEEKNSGIIKSSANEGNESIKFDGVRAEDVSLDLKLEMEANLHKQVLEELAEENFSRGNKMFYYPQVVKPDQDIEVFLNRSVSTLSNEPDVMIMGAFNDWRWKSFTIQLNKTHLQGDWWSCQVHIPKEAYKMDFVFFNGTNVYDNNNQKDFCIPVHGGMDALAFEDILLEEKRREL…
VIT_10s0116g01760	VvMYB140	1R	MGSFQAMEEDSKTSSNVTTSEDTKEETAKDSKVEFSEDEETLIARMFRLVGDRWNLIAGRIPGRSAEEIKKYWTSKSVSSSTKQHD
VIT_11s0016g01300	VvMYB141	3R	MGRSPCCSKEGLNRGAWTVVEDKILTEYIKVHGEGRWRNLPKKAGLKRCGKSCRLRWLNYLRPDIKRGNISHDEEDLIVRLHKLLGNRWSLIAGRLPGRTDNEIKNYWNTNLVKKMQSRQTPGSSQSADRNKNKAVVEEPSRSKTETNVIRTKATRCSRVFIAPLADRSTNENSIPRPRPAEPAGPSMTPDLSMCHLVETGASSLVDTGDFSVDFMADMNMGELCLSDLLNSNFSDLCEVHCENGNELSASSDGVAPLMFSKEMLEDWSSLGCYPLQPNVGSNLNSFTSFLDSGGDWLGGE
VIT_11s0016g01310	VvMYB142	2R	MGRKPYCVKEGLNRGTWSALEDKILCNYIEIYGEGKWKEVPPRAGLKRCGKSCRLRWLNYLRPDIKRGNISEDEEELIIKLHKLLGNRWSLIAGRLPGRTDNEIKNYWNTNLKKKLLPQHSPHKQRTKFKSNTPLPRNSSSHHTVIRTKAVRCMQLDFSHAFPTRSQPGTLCPPDFDMGQVFGSDGFSSFFHPSEGMTEDNNVVGGDLPSSWPELSFSTK
VIT_11s0016g01320	VvMYB143	2R	MGRRPCCAKEGLNRGSWSAWEDKILCNYVEVHGEGKWRDLPQRAGLKRCGKSCRLRWLNYLRPDIKRGNISSEEEELIIRLHKLLGNRWSLIAGRLPGRTDNEIKNYWNTNLSKRLQASKGQNSPNKKVENPKNQTSGTGKSSAELHTVIRTRAVRCSKVIIPRVQADFDENPSPKMAVPTSEPSSSALEQGETANFFMGFDIGDLLTSDALNSFLDQDEEMGENNSNGVSDHFPPCSDFLAPEIENQEGVSGLLQPSEALELKTLASFLNSEDEWITENNQVP
VIT_11s0016g01890	VvMYB144	1R	MGNPKQKWTSEEEEALRAGVAKHGTGKWKNIQKDPEFNHFLFTRSNIDLKDKWRNMSVSASGQGPREKSRTPKTKANTDAPSAATVSNPQNSSSAAPVTGDASADAMDDASKNILDGKSAPRYNAMIFEALSALKEPNGSDTSTIVSFIEQRHEVPQNFRRLLSSRLRRLVAQDKLEKVQNCYKIKRDPSFGTKTPTPKQKDIRPRQSQSTDYVASIETVEEAAVAAAYKVAEAENKSFVAAEAVKEAERVAKMAEESEAMLQFTLEILEKCSRGEVVYIA
VIT_11s0016g02410	VvMYB145	1R	MGRKCSHCGNIGHNSRTCISYKGTVVGGLRLFGVQLDLSSSSIAMKKSFSMESLPSSLASSPSPSSSLCSSRVSMDENSDKAMNGYLSDGLIARSQERKKGVPWTEEEHRTFLAGLEKLGKGDWRGISRNFVTTRTPTQVASHAQKYFLRQATLSKKKRRSSLFDMVGNSNMAGQHVYSFCPKPSDHIPTQYLNIASSQYEGRQETSLPLQIDLNSSGKVIKSDNPETDHSQLPPSHNTVPVWLYGLIDSRPQPAAATKPVPPNAVPDDLELTLAPRPRDRKKSSPTSLLIGAISVV
VIT_11s0016g02780	VvMYB146	2R	MGRAPCCDKANVKRGPWSPEEDNILRAFVEAHGTGGNWIALPRKAGLKRCGKSCRLRWLNYLRPDIKHGGFTEDEDNIIVTLYNNIGSRWSVIASHLPRRTDNDVKNYWNTKLKKKLSGKADLKKGSNNNGNATSNSIIHLSSVQFPGSIPKVEDYDYGISVGFGTDSSPVSYQTGMSYQQDFHSQGLVSNPAVQFPLPGPMEVSEFNTSGNTSYSISSSQEVSSLSAASSSLALDNTTHASWSSYNGGRVQDDEFLFDFGSPYGLLSGFGFQEQAHEAGLVNQI
VIT_11s0016g03750	VvMYB147	3R	MASMMTAGVKRAEVLVSTSEANGDSFQKMRALHGRTTGPTRRSTKGQWTAEEDELLCKAVQRFKGKNWKKIAECFKDRTDVQCLHRWQKVLNPELIKGPWSKEEDEIIIELVNKYGPKKWSTIAQALPGRIGKQCRERWHNHLNPAINKEAWTQEEELALIHAHQIYGNKWAELTKFLPGRTDNAIKNHWNSSVKKKLESYLASGLLAQFQSLSYVGNPNPSSSFKMQNNGDDTGQLYVAIAEETSECSQGSNVINCSQSEPDTENMAINATENFKMTEDSSERKDHNNFGTSCSTSLEESAVLEIHHMDAFFDQQLLCEIGTSESKDCQFSSHELPGASLLDVSRESPGLSGTPQYCISLNGSHDTGPTLLQSSVGFKSSTSTENILIDSDKLEHLLI…
VIT_11s0016g05650	VvMYB148	1R	MTMMGVMIVTRFVLFVGRKSCRLRWKNYLRPNIKRGGISKDEEDIIIRMHKLLGNRWSLIAGRLPGRTDNDVKNYWNTRLNKGRSGGKRKSPSSDDNAGHKRRRGLPNSRPNCDGSPEKSSEGSDGRKQEASHNIPDNNPRMEDTKSFNHDIKSPWLPIVEDKAFLFYVEPFISFSDAFVLFETLGEIEC
VIT_11s0016g05660	VvMYB149	2R	MEETGGLVPKPSVKKGLWKPEEDLLLKKYVEAHGEGKWATVSERSGLKRGGKSCRLRWKNYLRPNIKRGEISKEEEDLIIRMHKLLGNRWSLIAGRLPGRTDNEVKNYWNTHLNKGRSRGKRKSPSSDDDAGNKRHRGLPNSQPVCDGSPEKSSEGSEGRKEEESHNILDNNPRMEDTKSLNHDIKSPLPPSVEDTAFLFYAEPFISFPDPFVLFETLGEMEW
VIT_11s0016g05690	VvMYB150	2R	MEETGGLVPKPRVKKGLWKPEEDLLLKKYVEAHGEGKWDAVSERTGLMRSGKSCRLRWKNYLRPNKKRGGISKDEEDIIIRMHKLLGNRWSLIAGRLPGRTDNDVKNYWNTHLNKGRSGGKRKSPSSDDNAGHKRRRGLLNSQPVLDGSPEKRSEGSDGRKQEEFHNIPDNNPRMEDTKSFNHDIKSPSLPSVKDTTFLFYDEPFISFSDAFVLFETMGEIEW
VIT_11s0052g01490	VvMYB151	3R	MGRAPCCDKANVKKGPWSPEEDAKLKTYIEQYGTGGNWIALPQKIGLKRCGKSCRLRWLNYLRPNIKHGGFSEEEDSIICNLYISIGSRWSVIAAQLPGRTDNDIKNYWNTRLKKKLLGKRKQSHFNRLSVAGQDPKDATGVEDNPYSQALSNSALERLQLHMQLQSLQHPFAFYNNPALWPKLHPLQEKLIQNLQNELPSPLMQHTPPSSDPMGQEQKSGFYEPPTASITLQQEYPKTNNPKGDEFEKSLNVLPSSDSSMAYNSENMVGAPIMSKPDGVDQSNIAQQAVSTFQAELDDFLNNKMVGFLPQEEQMTEIDGSKDSLAWWSNDFDTKSASSHSWDSTSVIQSEGMFQDYVLGYNLQ
VIT_11s0078g00480	VvMYB152	3R	MGRSPCCDESGLKKGPWTPEEDQKLVKYIQKQGHGSWRALPKLAGLNRCGKSCRLRWTNYLRPDIKRGKFSREEEETILNLHSILGNKWSAIASHLPGRTDNEIKNFRNTHLKKKLIQMGFDPMTHRPRTDMFASLPHLIALVNLKELMEHQSWEEHAVRLQAEAAQMARLQYLQYLLQSPASVASASNSISGITDMEAFNLLSSLSSIKDTQVLNSSQLETPTPSSFGAGLYSMPFSRLPSLETPSTFETPSSKDMAQSSNFTVFSQGETLLNSPWLPSASSSSHAAPPATETSITNPADASSSPIYEGAPLFWPDGVFIEDPIFREIA
VIT_12s0028g02510	VvMYB153	2R	MASGPIVDGGGGGGGDGSREKKRWQESKVYTRKAFKGPKATAPPTPTDTATTAALATATATATAATTAPNNSDNNSTPQQPVQAVASEHANSSQQPREINAETAVSDDSSSLSRAHLAEPSSIEAPPAGNGAVKPGISRLENRIKINLATRSKQETRELRRKLQTELDLVRSLVKKIEAKDVLGSEGGVVDDSVAKRVSSEVASVNESRPLQQSRPLQQSRSFPQAKSLSQSRPLHQLSISVIENSQGGSDVVEKEKRTPKANQFYRNSEFLLGKEKFPTESNKKTKLNGKKHGGVEPGYGSAMNKCFKNCGALLERLMKHKHGWVFNSPVDVKGLGLHDYFSIITDPMDLGTVKSRLNKNWYKSPREFAEDVRLTFHNAMTYNPKGQDVHVMAEVLSK…
VIT_12s0034g02050	VvMYB154	2R	MYYKSEERVIYVKITLLFYVLSGCHASTWRDLLNLNLFKKGPLFFCVLF
VIT_12s0034g02060	VvMYB155	1R	MIGMVIGVIYVKITFLFYVLSGCHASTWRDLLNLNLFKKGPLFFGGLF
VIT_12s0057g00920	VvMYB156	1R	MGRSRAVLHSTDDDQGSHRSKRRKTASTADNLEGATAGQGMSEGKRASYHCNYCSKDISGKIRTKCVVCPDFDLCIECFSIGAEVTPHVCFHPYRVMDNLSFPLICPDWNADEEMLLLEGIEMYGLGNWSEVSEHVGTKRKSECIDHYVAIYMNSPCFPLPDMSHVLGKTRAELLAMARGEDEVKKGSPTHGELTLKVESPLSARVKVEESRKEEIQSDMVSSSTKTSAGAVKRASNMAQVKDGRDNIKVEETQTDRSVGEKKPRTSGDEGPSVTELSGYNFKRQEFDVEYDNDAEQLLADMEFKDTDTDAEHELKLQVLHIYSKRLDERKRRKDFILERNLLYPDPFEKNLSPEERDVNQRFKVFMRFHSKEEHEELLRVVLEEHWIQKRIQDLQDAR…
VIT_12s0057g01490	VvMYB157	2R	MKRKARAARVWTSTIPPKPSTLAIPLHNLPCSSEISPGCSQGNARPECANDNSLHSSLLETSSHYNGEQAHQLAPNSSGETIVGTKQSGASGSWDMSTQAWMEIEWTQQSKCIKCGEGGEVLVCSDRVCRLAVHEKCMNCSAAFDDMGDFYCPYCWYRCAIAKSNEARKRAMSSKKALSTFLDTKALCGNQQKEKTKSSNGKKPPSTSERSCNENEYRLDYDEVYNQSVQAEKDQQDGFALDFEQHQIVAQHQWHMKSSVDDGDGNLYSREEGTTSADGSFQGFVANQKFDGVKQLAAVKVREMIQEEHSREVGDCQDEGVAEDQQEAEPLNDCHLEEETTLDGDFSVLTKGKKVDAKMTEENLGRREEEEQMQPQAQETTTAIPGGDPASLVHEKVNI…
VIT_12s0059g00700	VvMYB158	3R	MISNSGGGGALSDDATSGMGGNGGANQGLKKGPWTTAEDAVLVEYVKRHGEGNWNSVQKNSGLSRCGKSCRLRWANHLRPNLKKGAFSPEEERLIVELHAKLGNKWARMAAQLPGRTDNEIKNYWNTRVKRRQRAGLPLYPQGVQKEALHQQQQQPVLSHSSSSMFSPFLSSPQQTKPSFNPTLSLFDQVNFTTSANPISSHANSSFLSNPSSQFKFFPNNNAGYTMPLSPVSPFQSSMSSLYNHSLTPSQLLSQSPVQFNSGSFDGSFNLNQPIVGSQFHPIVAVPGMNLKLPASPSPLQQTTSASSGATGDDYMISQSTTANTYVVAQPLSQDTSGLLDDMLKEAETLSRNENSKEENCVVQFGNAQAEDNSMAASNKGKHVLDGIVQNGAGQHMWS…
VIT_12s0059g02360	VvMYB159	1R	MADLDHSSDGSSLDSREGSSQDSKLEFSEDEETLITRMFNLVGERWSLIAGRIPGRTAEEIEKYWTSRYSSSE
VIT_12s0134g00240	VvMYB160	1R	MAAPKMGDFEDLLPVMAEKLGGEGLIRELCNGFRLLMDGEKGVITLESLKRNAALLGLQELRDDELQSMLREGDLDGDGALNQMEFCVLMFRLSPDLMEESQFWLEQALEEALRDG
VIT_12s0134g00480	VvMYB161	3R	MVRTPCCDKSGLKKGTWTPEEDHKLVAYITRYGCWNWRRLPKYAGLMRCGKSCRLRWMNYLRPNIKRGNYSKEEEDTIIKLHASLGNRWSAIAAQLPGRTDNEIKNYWHTNLKKRLIKQKTASHEANFISNGLSQRETSQNRSVVHPIASQILESYPFSPQPSSSTETSSSTTDSSAAGGNSSNCASYDCSSLASMETVAELSGNFWTEPFFADNYYIPNDSMAPMVDPEILFHPPLSGELLYSDGFYNGHEGLRYW
VIT_12s0134g00490	VvMYB162	3R	MVRNPCYDKYGRKKGAWSPEEDEKLRAYVQRYGHWNWRELPRFAGLSRCGKSCRLRWLNYLRPNVKRGNYSKAEEETIKKLHEELGNKWSAIAKKLPGRTDNEIKNYWHTHLKKRERQNPAKSQVVRQPPGTSKREGDDQKRELESENIHADAPSHYILESFSTSPESESSSSEISTLSFDYTPAVNEMNWFADEGIASSETFAEPNENFWTEPFLTDDSYTQYYYPPINASLYDSYCDNDTDLFQDIWSIS
VIT_12s0134g00570	VvMYB163	2R	MGRAPCCDKNGLKKGPWTPEEDDKLSHYIQLHGPGNWRTLPKNAGLQRCGKSCRLRWTNYLRPDIKRGRFSFEEEETIIQLHSILGNKWSAIAARLPGRTDNEIKNYWNTHIRKRLLRMGIDPVTHSPRLDLLDISSLLSSSVCSSSQLNFSNLLGIQTLVNPELLRLASTLLSLKHENPHFPQNPQIWNSQVQNQINTPPLQSNQFHATPTQEAAAMQANTEGLPSNLTNPSYQNFTPSNFDESLASLPNYGFINPSETSTFQSLENQNNDLYYNNNQGFGFDSVISTPISSPTQLNSSSTFINTGNEDERESYCSSMLKFEIPESFNISEFM
VIT_13s0019g01670	VvMYB164	1R	MVLKKKQDYGFNGFHVSTIPRAPRSIRFQRRGSIKKPVEDSQICAIDLLATLAGKLLQESESSSASSNVAAGKDRLNISKDGIKQELQDDDKPLKGECLDQGSCEGIVFVSKLASQDLSPKYTVKQFPHAVHDAVLDCTSTVASPDYLDKVGCDVMVTCKSKNIFGKVPCKVERGSPDCGETCGDLENGAEIRQDAEGEESGGLTMANRCSSKDSVELCMKNPAQINSDSNVKLSLNRDSIPNASFPKHRNDVKIGIIDDDENSYRCNQHGTKIKAFRSSPCIGDQRIRKLLTSRYWKVAPKLKDCELSNTDGGIKPVFRKRKFCGTRKRYQRETTFKRRKLFERHMVVASDGGISSESVTNSPEKNMNTEMGGSAAMLHGVSGLSSSVISHQASFNSG…
VIT_13s0019g03200	VvMYB165	2R	MDQLQVDSAAAALVDEEDVVTANDARRDGDTRAGGSSSRVRGPWSPEEDAILSQLVSKFGPRNWSLIARGISGRSGKSCRLRWCNQLDPCVKRKPFTEEEDRIIIAAHSHHGNKWASIARLLPGRTDNAIKNHWNSTLKRQCKKLDMFKPISGSMLEDGSPDRTKASSEETMSPGDIDSRKPPEGRDASLMDDGPYQCENKVQTTEDHSSISRPMARVSAFSVYNPPSGLRVGSAFSRAAPMKGPLVQTSKPHLEVCKFLEGVYSEPTIPLQCGHGCCEAPTGGQSQGSLLGPEFIEYMEPPPFSSHELASIAAELNSIAWIKSGLVNSSSSMQDETAGQRLCMGAAAQLKNEHLRLEEGRNKLMGMMPEVLPTQMPA
VIT_13s0019g03370	VvMYB166	2R	METLYPASHISTSNWWLQDSNSTLWTKEENKRFERALAIYDENSPDRWLKVAEMIPGKTVWDVIQQYKILEEDVNDIEAGMFPIRGYLAPSFTLELVENRGLDALRKRTATMVRASDQERKKGVPWTEDEHRRFLMGLIKHGKGDWRNISRNFVVSKTPTQVASHAQKYFARQLSGGKDKRRPSIHDITTVNLTDTTPPENNKSPSLHHSTALQSQQKSTGAPKVILDWDHSNDGALMVFNSTHGNLFMPSPYEVASFGTHHGAHIVPRNPVFQIQSARHQVRG
VIT_13s0019g04010	VvMYB167	4R	MPPEPLPWDRKDFFKERKHERSESLGFSARWRDSHQGSREFARWGSAEVRRPPGHGKQGGWHIFPEESGHGFVPSRSSDKMVEDENSRPFTTRGDGNGKYSRNNREIRGSFSQKDWKGHPLETGNASPNMSGRSLAINDQRSVDDMLIHSDFVNGWDQLQLKDQHDKMGSVNGLGTGQRAERENSLSSIDWKPLKWTRSGSLSSRGSGFSHSSSSKSMGVDSNEARGDLQPRNVTPVQSPSGDAVACVASTAPSEETSSRKKPRLGWGEGLAKYERKKVEGPDESVNKNGIVFCTSNGESTHSLNSNLADKSPRVMGFSDCASPATPSSVACSSSPGMEEKSFSKAGNVDNDTSTLSGSPGPVSLNHLDGFSFILESLEPNQIANLGFSPIELLQSDDP…
VIT_13s0064g00360	VvMYB168	4R	MEMEIEEQGETGKNVMCQLTDPEGNHLGPPMYLPQNAAPKELQQIVNKLLNNEEKLPYAFYISDQELVVQLGTYLQKNKVSVEKVLPIVYQLQAVFRIRPINRCSSTIAGHTEAVLSVAFSPDGRQLASGSGDTTVRLWDLNTQTPMYTCTGHKNWVLCIAWSPDGKHLVSGSKAGELQCWDPQTGKPSGNPLIGHKKWITGISWEPVHLRAPCRRFVSSSKDGDARIWDVSLRKCVICLSGHTLAVTCVKWGGDGVIYTGSQDCTIKVWETSQGKLIRELKGHGHWVNSLALSTEYVLRTGAFDHTGKQYTSPEEMKEVALERYKKMKGNAPERLVSGSDDFTMFLWEPADSKHPKTRMTGHQQLVNHVYFSPDGQWVASASFDKSVKLWNGTTGKFV…
VIT_13s0064g00960	VvMYB169	3R	MRKPDLMGKDRVLINNNIANNNNKNNNNKLRKGLWSPEEDEKLMSYMLRNGQGCWSDIARNAGLQRCGKSCRLRWINYLRPDLKRGAFSPQEEELIIHLHSILGNRWSQIAARLPGRTDNEIKNFWNSTIKKRLKNSLQTHSPNDCHDSSLEPRVVVDNINAMGMGVGGSSGMLLSMHEHEMMNMYMDSSSSSFSSMNTMLTSNHLDNPFPLLDNRHDQMVFSLPNCMAKPEMTDEFDGRYGVTGGGNMGVEREISIPGSQSNSTTEENNGATQNEYYTIDMKNNNSKVEESDNIFGVGNHWQGENMGIGEWDLEGLLENASSFPFLDFQLQ
VIT_13s0067g01360	VvMYB170	2R	MTLTTGGDRIKGSWSPQEDASLVKLVEEHGPRNWSLISAGIPGRSGKSCRLRWCNQLSPEVQHRPFSPAEDAVIVQAHAVHGNKWATIARILPGRTDNAIKNHWNSTLRRRRVGELSSASSESNSAMKRPSFDATVSSESDSGLKRQLVGASPEHNSCDRVKAEPETSLTLSPPGDSVVTLPVGDRVEDARDEGARITRKEGERCAVEMADTCLVKIIQRMIAEEVRNYFIALRAEDGLRVRPELDPAAQNNP
VIT_13s0067g01630	VvMYB171	3R	MSHLTNESEDGMLSKDQTGSPLIDEGNSSGSAGGGIVLKKGPWTSSEDAILVEYVKKHGEGNWNAVQKHSGLFRCGKSCRLRWANHLRPNLKKGAFTAEEERLIIELHAKMGNKWARMAAHLPGRTDNEIKNYWNTRIKRRQRAGLPLYPPEVCFQALQESQQIQNTGGINGGDKVHHDLLQTNSYEIPDVILDGFKANQDAFPYVPDFPNLSTSSMLMKGFGSSQYCGFMAPTMHRQKRVRESPALFPGYNERNGIPLFDQIQDDTGDKIAQSFGLPYPFDPDPTNKDPLPFAGMQGSHALLNGNFSASKPISGPVKLELPSLQYLETDLGGWGTSSSPPPLLESVDAFIQSPPSGTVQLECLSPRNSGLLDALLHEAKTISSGKNHLSDKSANSSTV…
VIT_13s0084g00270	VvMYB172	1R	MAARRVPPCPPPPRSPTSQGPAVLDPEKTPSHPKVALQQPSHKKASLKSTKLFRHFRSVFRSFPIISPACKIPVLLHNSRLNDVHIHGGTRMTGTLFGHRKGRVSLAIQESPRCFPIFLLEMAIPTSKLLQELGLGLVRIALECEKRPEEKIKLMDEPIWNLYCNGRKMGYAVKREANAEDLNVMQMLHAVSMGAGVLPSEAIDLPDGELTYMRAHFQRVIGSKDSETYYMMNPDSNTGPELSIFFVRI
VIT_13s0084g00530	VvMYB173	3R	MGRAPCCAKEGLNRGAWTVVEDNILTDYIQTHGEGGWRSIPKNAGLKRCGKSCRLRWLNYLKPDIKRGNISHAEEDLIIRLHRLLGNRWSMIAKRLPGRTDNEIKNYWNTNLRKKVKGKESNKVDEPAGVIRTKAFRCTGVFIPPQPPKEETATLDTMVVPEEPSMMNQDLVNNAATSLESQSNDGALSMAVPDMNSSDFSMNFDIGDHSPTDIFDSEFWKACNLDNVLEEGSTSGDTNDPWPSSDQFLMFSDEMIKDWIKDD
VIT_13s0106g00370	VvMYB174	1R	MSPPPSNRRPRLRKVETATFRSPVATSVEGDNGLARVEKRSEVAAEERDWVDGDVEILKKQLLKHPVGMPGRWEAVAEAFQGRHGVESVIRKAKSLGEKKLSDSDSFNRFLKDRKPVDKRVEDAMAMENGEKKEGWSSGEDIALLNALKAFPKDVPMRWEKIAAAVPGRSKAACMKRFSELKKDFRNPKLLLRSNCVEEVIGVLILVCRVLIFGN
VIT_13s0156g00340	VvMYB175	1R	MSKNTPIINVSNDDNNIIIDMARTEKRDNDTWTTWEELLLACAVKRHGFQNWDSVAMEIQTRSSLPHLLTTAQNCQQKYHDLKRRFTATAKDNDAETQSQNQVRDETDTIPWLEELRKLRVAELRNEVHRSDVSILSLQLKVKRLEEEREQSTKENDNDVVKPDLDDEVKEERSKDEVKEGDEVPEKSSPEGDAGKLISGEESDRENRSVNESNSTGVKGENIETAVEEAAREPEPTEPGSTKPDPVSSDSKPVGEDSYNGSSEPNRAKKADDSSELRESAAHSKDGTKESSDVQSSASLTRKRKRRRKKEISGSSSGDEPETEAVSPATKRICVKSQPLVSFLEIIRSHKHSSLFERRLETQETEVYKSIVRQHVDLESIQTKLDDGTYSSSPRAFYR…
VIT_14s0006g00450	VvMYB176	3R	MGRQPCCDKVGLKKGPWTAEEDKKLINFILTNGQCCWRAVPKLAGLLRCGKSCRLRWTNYLRPDLKRGLLSDFEEQMVIDLHAQLGNRWSKIASHLPGRTDNEIKNHWNTHIKKKLKKMGIDPLTHKPLIPAATAQPQQQQCQQKEEMEKTKESETPLESSIVESKEEDKSMSSPLENSMEIMNGFCTDEVPLIQPHEILVPCDPTSSTSSSSSSSSSASSMILEDLQFLDFDWHCDYNNDLGFWDDAFTSWDLFIDDDGDRKLTIDPPLPHYQRLPVDPESRYSEQLL
VIT_14s0006g01280	VvMYB177	4R	MEGSLGLRKGAWTSEEDHLLRKCVEKYGEGKWHQVPFRAGLNRCRKSCRLRWLNYLKPDIKRGKFTADEVDLMMRLHKLLGNRWALIAGRLPGRTSNDVKNYWNTHLRKKMVKDEVEETVKINAIRPRPRTFTKNLYWLERKELLENDQSELHIPRKPFSTTPPSEDGLNSWWESLFSDKEENKEITCSIERSANESISCLWDEQIAAMPEVGKTSITNGQIEWTDCSFDMDHLWDLINA
VIT_14s0006g01290	VvMYB178	3R	MLLLVIVDYRLRTTKLFMDGPSGVRKGAWTREEDVLLRTCIEKYGEGKWHQVPFRSGLNRCRKSCRLRWLNYLRPDIKRGKFKTDEVDLIIRLHKLLGNRWALIAGRLPGRTSNDVKNYWNTHLSKKFFGKAVKDVADKTAKVTVIKPRPRTFNKNLSYLKGKAAKESDVQSADHTLSKPYSTPPLSEDGISWLDSLFSGKEGHKESTCFRNGSGKESISSFWDEEISAATKVGETFVEENESDWNHFSFDMDLWDLLNA
VIT_14s0006g01340	VvMYB179	3R	MEFLFCGSEKCRLHTTKLFMDGPSEVRKGAWTREEDVLLRTCIEKYGEGKWHQVPFRSGLNRCRKSCRLRWLNYLRPDIKRREFTTDEVDLIIRLHRLLGNRWALIAGRLPGRTSNDVKNYWNTHQSKKYFGKAGKDVADKTAKVTVINTCPRTFYKNLSYLKGKAAKESDVQSADHTLSKPYSTPPLSEDGFSWLDSLFSGKEGQKESTCFRDGSANESISSFWDEETPAATKVGETFLEEKESDWNHFSFDVDLWDL
VIT_14s0006g01620	VvMYB180	2R	MRKPCCDKKDTTKGAWSKQEDQRLIDYIKTHGEGCWRSLPKAAGLHRCGKSCRLRWINYLRPDLKRGNFGQDEEDLIIKLHALLGNRWSLIAGRLPGRTDNEVKNYWNSHIRKKLINMGIDPNNHRVNQSFAAPLNRCASAATMSSGSMTGACDNKSLKPSADNDPLSDSASGLEDEISASLDLNLDLTIAIPASSLTDVIDKKRQDTKSIFSREVEGDANPTLILFR
VIT_14s0036g00460	VvMYB181	2R	MVRTPCCESMGLKKGSWTPEEDQILVSHIQRHGHGNWRALPKEAGLMRCGKSCRLRWTNYLRPDIKRGNFSKEEEETIIKLHQLLGNRWSAIAARLPGRTDNEIKNFWHSHLKKRLKHKLATLDTIPKCKMGDARRSKTANMPMDPRIESPGHAPILPTQLLSATTAGSALEADSINGSSANSCNVNDDLVFWYNLFIRSERETT
VIT_14s0036g00500	VvMYB182	2R	MRIMIKGGVWKNTEDEILKAAVMKYGKNQWARISSLLVRKSAKQCKARWYEWLDPSIKKTEWTREEDEKLLHLAKLMPTQWRTIAPIVGRTPSQCLERYEKLLDAACVKDENYEPGDDPRKLRPGEIDPNPESKPARPDPVDMDEDEKEMLSEARARLANTRGKKAKRKAREKQLEEARRLASLQKRRELKAAGIDGRHRKRKRKGIDYNAEIPFEKKPPPGFFDVTDEERLVEQPKFPTTIEELEGKRRVDVEAQLRKQDVAKNKIAQRQDAPSAILQANKMNDPETVRKRSKLMLPAPQISDHELEEIAKMGYASDLLAGNEELTEGSGATRALLANYSQTPRQGMTPLRTPQRTPAGKGDAIMMEAENLARLRESQTPLLGGENPELHPSDFSGVT…
VIT_14s0036g00510	VvMYB183	2R	MRIMIKGGVWKNTEDEILKAAVMKYGKNQWARISSLLVRKSAKQCKARWYEWLDPSIKKTEWTREEDEKLLHLAKLMPTQWRTIAPIVGRTPSQCLERYEKLLDAACVKDENYEPGDDPRKLRPGEIDPNPESKPARPDPVDMDEDEKEMLSEARARLANTRGKKAKRKAREKQLEEARRLASLQKRRELKAAGIDGRHRKRKRKGIDYNAEIPFEKKPPPGFFDVTDEERLVEQPKFPTTIEELEGKRRVDVEAQLRKQDVAKNKIAQRQDAPSAILQANKMNDPETVRKRSKLMLPAPQISDHELEEIAKMGYASDLLAGNEELTEGSGATRALLANYSQTPRQGMTPLRTPQRTPAGKGDAIMMEAENLARLRESQTPLLGGENPELHPSDFSGVT…
VIT_14s0060g00240	VvMYB184	3R	MGRHSCCYKQKLRKGLWSPEEDEKLLMHITKYGHGCWSSVPKLAGLQRCGKSCRLRWINYLRPDLKRGAFSQQEESLIIELHAVLGNRWSQIAAQLPGRTDNEIKNLWNSCIKKKLRQKGIDPNTHKPLVEAENGQDKLPNSDKSNEKANELNLVEAENLKPLSTAAEQYPVEVSPSSKINSSSNGNNLTPPQPTQEFFLDRFVTSHESSTTSCRPSGLVGHFSFQQLNYGPNIGLSVNPNATLSFNPNSRSPEIISEFSSSMTPTILPSMLSTILPTPTSIKPSISLPSSNPSIGSFDVNGVQNWEVGTFSNNASSSNGSRNSIELQSNSAFFENNFFSLGLADCGKSDKENQIHMLEGDPEDIKWSEYLHTPFLLGTTLQNQSPQPIYSETKPGIHF…
VIT_14s0066g01010	VvMYB185	3R	MALDTSSKHKFSNLPNTFLENPIKPHLRNGFSIGGSSSKLLSQHNSHHLIGNSHFNIEGSSMNPFSGLQNPLLNRYESLHHHSSGDTSTYGAMGAAPPAATGATGVVKELQSKGLLNCSQGMNQAYWPTIFEESGNTSLVEDFWCITPGNGYEKKVDLKKKKKRRVQKRKASKLRKKLNVVKGQWTPQEDCLLIQMVLNYGEKKWSEIAKHLNGRVGKQCRERWHNHLRPNIKKDPWTEEEDRILIQAHIEIGNRWAEISKRLPGRTENTIKNHWNATKRRHLSARSCNGPKSSLLQNYVKQVFSLPGATDHYEPNVHSEPNISVPNAMNNQQVRQQGSSSQYWAEEQLVPTCYNGAIDASFDAKTFWENCGLVNCNSSESYSTIGSLLEETPTGNSMI…
VIT_14s0066g01090	VvMYB186	3R	MDKKPCNSQDAEVRKGPWTLGEDLILINYIANHGEGVWNSLAKSAGLKRTGKSCRLRWLNYLRPDVRRGNITDEEQQLIMELHAKWGNRWSKIAKHLPGRTDNEIKNFWRTRIQKHIKNAETFTAQSSDQTHDQATTSQVMGAAHVADSYSPPSYPANLEAFPGPSSAESNDNFWTMEDIWSMQLLNGD
VIT_14s0066g01220	VvMYB187	3R	MEEVNQYKKGLWTLEEDKILMDYVKEHGKGQWNRIAKKTGLRRCGKSCRLRWINYLSPNVKRGDFTAEEEDLIIRLHKLLGNRWSLIAGRVPGRTDNQVKNYWNTHLSKKLGIKKKNNGANVSSTLTNTREMQKGSEPLMNSSSSPSCGSSRGAAEAKANEGTLQQSLEAPDWHDQLVIGEGYLDSFWAINDDLELTTDSIMEFLNGCSLDLGRHGF
VIT_14s0066g02180	VvMYB188	2R	MKLSAIASPLHQPILHPLQPPSTPSLAMVRPPCCDKLNVKRGLWTAEEDAKILAYVSKHGIGNWTLVPKKAGLNRCGKSCRLRWTNYLRPDLKHDSFTPQEEDLIVNLHKAIGSRWSLIAKELPGRTDNDVKNYWNTKLRKKLTKMGIDPVTHKPFSQILTDYGNISGLPNTATRMGSFSRGLNNASVSVSGLSYTNMNDLKPLVEQFQVLNQETVQPHFFSEVPSSSSSSSSCSNVTQLSSPQSFPCQPSQAQFTPSSPFSWNDFLLGDPFLPTDLQQQEECDPRGTFSSTSPSLVTQNEFPYCKFNGLGYKDSNAFQYGATTGDDMGNSHKASSSPASSFVESILDRDSEMRAKLPELLGESFDYLSI
VIT_14s0083g00120	VvMYB189	3R	MKERQRWQPEEDALLRAYVKQYGAKEWNLISHRMGKSLDRDPKSCLERWKNYLKPGIKKGSLTLEEQNLVISLQAKYGNKWKKIASEVPGRTAKRLGKWWEVFKEKQLKQLHKTTHLRHDHSDSPSSNAVAAASASSPDHGKYDHILETFAEKYVQPKLLAFQPLPLPIMPNLSLSDPPPVLSLGSVGISDAGVPVGSTTPSPVLPAWMNATNMGSTTSSISSSSSTPSPSVSLSLSPSEPAVLDPVHPEASRLMPVQQMGTLIQYCKELEEGRQNWVQHKKEATWRLSRLEQQLESEKSRKRREKTEEIEGKIRCLREEEMAHLGRIESEYREQLIAVQRDAESKEAKLMETWCSKHVKLAKLVEKIGIHTPTQAFTLPKDLH
VIT_14s0083g01060	VvMYB190	3R	MCHRIWRQHKFESEIIMVGLMGWGSVPVQGWRKGPWTPEEDKLLSEYVSSHGEGRWSSVARCSGLNRSGKSCRLRWVNYLRPGLKRGHITTMEEGIIIELHALWGNKWSTIARYLPGRTDNEIKNYWRTHFKKNQKQQKPKAQQPLEPKLQQQQQQQQEDHEIKLENGKMGEAQGKQEAISMEDQCLPVMYQEIDDHQARQQVASMYPTILEDLCLPVTYQDHLQGEDQGLWGGLWNLDDTIDHTISGGGNSSQNYYNGGYIF
VIT_14s0108g00830	VvMYB191	3R	MGRPPCCDKIGVKKGPWTPEEDIILVSYIQEHGPGNWRAVPTNTGLLRCSKSCRLRWTNYLRPGIKRGNFTDHEERMIIHLQALLGNRWAAIASYLPQRTDNDIKNYWNTHLKKKLKKLQTGSSSDGHSRDVSLASQSISRGQWERRLQTDIHMAKQALHEALSLEKPHSSSDQLNPTNGYQTCTRPGQASSYASSTENIARLLEGWMRNSPKQARASSATTQNSFINTAGTDSTSSEGTPSAANNEDIELTEAYEMLFGFDSLDSSNSEISQSKSPEASFFQEESKPDLSDQVPLSFLEKWLFEEGGAQGKEDLTDISLDESPDFF
VIT_14s0108g01010	VvMYB192	2R	MNVTLQQLDSTFCHQENDGMAKQCHIYKPFSPSSSMGVFEDMGSLSISPSYGAYCCKSSDQRGLHMGFPLMGNCSSSLDDTQNSEGGGGDGKGSETSDGFGENSGVAMEIINKGINLNEERPNESSGLDGGQSKLCARGHWRPAEDSKLRELVALYGPQNWNLIAEKLEGRSGKSCRLRWFNQLDPRINRRAFTEEEEERLMAAHRWYGNKWAMIARLFPGRTDNAVKNHWHVIMARKYREQSSAYRRRKMNQAAHKKLEVGGGSYVCRDTSIRTEHNSLNVCNGNNFIKSSHHFPFAAHMGGGGSIINGSHMTSSEEAVSSGGGDWLVGASSSSNTMLPPHHTGPCPSQTPFHFLSDSVASTSQVSVSEPSSSTSAAENMANTHFEATISPPFIDFLG…
VIT_14s0108g01080	VvMYB193	4R	MGRSPCCDKVGLKKGPWTPEEDQKLLAYIEEHGHGSWRALPSKAGLQRCGKSCRLRWTNYLRPDIKRGKFSLQEEQTIIQLHALLGNRWSAIATHLPKRTDNEIKNYWNTHLKKRLAKMGIDPVTHKPKSDALLSSDGQSKNAANLSHMAQWESARLEAEARLVRESKLRSNSFNHHPGTPSASTSAAVGGKTAAVSSSPPLYLDVLKAWHGVWPKSTEGGGSSGGGGGGGGGGGGVAVAGDLESPTSTLSYSENAAAVASTAVIDFVGNSGSCEGGIIKDEGDQQEWKGMGSSTQLPESFTSALHDMAVPMDSGAWTPESLKTVNGGHFIEGFTELLLSNSTNRTLSDTDGGGDSDNGGCSGSGSDYYEDNKNYWNSILNLVNSSPYDSPMF
VIT_14s0108g01580	VvMYB194	2R	MVHKRPFGDEETSNVACKHSRQLEHTNHLVSSAGVVPCNIAPQRTQLSDGEGEDSFSKSQDEGRNAIDLVTDVSNGPAKDFETSALGSISGFLWLNSSTIEEDKSEAAFHLSFFPEYFEADHGVRAVIQHEDIFSSLLDHPPQKLVSIGPEHQALIPEWAPQLLENSLDYSDTSGFMNGGKEEELMGTIVIPMPDWEPLAYNFCKGGGIGNECNCLHVGSISCTRQHVMEARQRLRENLGQDMFEKLGFCDMGEEVADKWSEDEEHAFDEVVLSYPASLDKNFWDHLSGIFPSRTKKDLVSYYFNVFMLRKRAEQNRFDPLNIDSDNDEWQRSELGMVEEDTGFLVESQIDQDTLTNFQGDHAEGCYEDIKG
VIT_14s0128g00860	VvMYB195	2R	MAPTKKYRGVNKRFLNSHEVSLDRDIENSTKSRQRKRKLSDMLGSQWSKEELEHFYEAYRKYGKDWKKVAGVVRNRSLEMVEALYNMNRAYLSLPEGTASVVGLIAMMTDHYNVLGGGDNESNDVSGTPRKTQKPVRGKVHLSISKEELLQPPSVANDGCLSLLKRSLSDGIRPHAVRKRTPRFPVSCSYKKGNEESYFSLNKVSLRSDMDTTDDEVAHVAALTLTEASLREGSHASQAPFRRTEHMKASPVQSRERMPLQMVQTKIHGIVTDEDYFEGNLESRGAENGDYAGDTCSLMDSECVGTVVLQEGKKFCDNEKVEEIGNNQFDDCREACSDTEGHNMNPVKRKIDTEVTNAKIEPSSPCGQRKRSKKLFFGDESSALDALQTLADLSLMMPD…
VIT_14s0128g00870	VvMYB196	2R	MAPTKKYRGVNKRFLNSHEVSLDRDIENSTKSRQRKRKLSDMLGSQWSKEELEHFYEAYRKYGKDWKKVAGVVRNRSLEMVEALYNMNRAYLSLPEGTASVVGLIAMMTDHYNVLGGGDNESNDVSGTPRKTQKPVRGKVHLSISKEELLQPPSVANDGCLSLLKRSLSDGIRPHAVRKRTPRFPVSCSYKKGNEESYFSLNKVSLRSDMDTTDDEVAHVAALTLTEASLREGSHASQAPFRRTEHMKASPVQSRERMPLQMVQTKIHGIVTDEDYFEGNLESRGAENGDYAGDTCSLMDSECVGTVVLQEGKKFCDNEKVEEIGNNQFDDCREACSDTEGHNMNPVKRKIDTEVTNAKIEPSSPCGQRKRSKKLFFGDESSALDALQTLADLSLMMPD…
VIT_14s0128g00880	VvMYB197	2R	MAPTKKYRGVNKRFLNSHEVSLDRDIENSTKSRQRKRKLSDMLGSQWSKEELEHFYEAYRKYGKDWKKVAGVVRNRSLEMVEALYNMNRAYLSLPEGTASVVGLIAMMTDHYNVLGGGDNESNDVSGTPRKTQKPVRGKVHLSISKEELLQPPSVANDGCLSLLKRSLSDGIRPHAVRKRTPRFPVSCSYKKGNEESYFSLNKVSLRSDMDTTDDEVAHVAALTLTEASLREGSHASQAPFRRTEHMKASPVQSRERMPLQMVQTKIHGIVTDEDYFEGNLESRGAENGDYAGDTCSLMDSECVGTVVLQEGKKFCDNEKVEEIGNNQFDDCREACSDTEGHNMNPVKRKIDTEVTNAKIEPSSPCGQRKRSKKLFFGDESSALDALQTLADLSLMMPD…
VIT_14s0171g00150	VvMYB198	1R	MANDEMIEKHVQYERVFKHFDDNGDGKISASELQGHCDGMTLEEAEAALESLDSDGDGLLELGDLVRLVEGVEEEERINDLKEAFKMYENDGCGCITPKSLNRMLSRLGESRSIDECTVMISQFDLNGDGVLNFDEFKVMML
VIT_14s0219g00050	VvMYB199	3R	MGRQPCCDKVGLKRGPWTIEEDHKLMSFILNNGIQCWRMVPKLAGLLRCGKSCRLRWINYLRPDLKRGALSEVEENQIIQLHSRLGNRWSKIASHFPGRTDNEIKNHWNTRIKKRLKQLGLDPVTHKPIEEKDEVNEKNDTVPDSASSKQQEERNGERGDTLDTVQEKQTGGEMTSHEASTDDLLNEMLDGSSDLELGLLMNQQTKTSSNTYSPSFSLEDSLNPSMAESSSLQDDCLQQWVDCTVDSLLSWDNFNHLEQELFFLENSH
VIT_14s0219g00060	VvMYB200	1R	MLARLRGVRSIHTTPRLTKFSLHPPKTVEVKFDNGSAFNLSAEFLRIHSPAADSKVRSIGGEKVIFGRRHVGIMSAEPVGNYGVRILFDDLHKTGIYTWDYFYHLGSNKFTLMRNYIKTLKKHGLNRDPPRRK
VIT_15s0021g01960	VvMYB201	1R	MVQQQIRVIYVKITFLFYVLSGCYASTWRDLLKLNLFKKGPLFFVWTVITPLFPALFSSVTLPFFYSIAFLCFRLKLQPTKLVSELPIS
VIT_15s0021g01970	VvMYB202	1R	MYYKSEEQVIYVKITFLFYVLSGCYVSTWRDLLKLNLFKKGLYFLCGLS
VIT_15s0021g02040	VvMYB203	2R	MEGEREEIKKGPWKAEEDEVLINHVNKYGPRDWSSIRSKGLLQRTGKSCRLRWVNKLRPNLKNGCKFSSEEERLVIELQAQFGNKWARIATYLPGRTDNDVKNFWSSRQKRLARILQTPSSSPSSSQSHKNPGEVPFLHDFPTLEVPNFSASMEEDLSSKSSYIDNSEMIKLVGLPDMVEPNLPALETNLFQLQFNHADQKTPCMESQSQFPFPHLPQPQPALTLSPESQELVARLDDPNFFDVFGDRDVSQELGNGAQFPVEPTFFELESCKSCGKRKENPMTPDSFFDDFPTDMFDHMEPLPSPSEW
VIT_15s0046g00070	VvMYB204	1R	MERDGFRNGGAVFEDLLPVMAEKLDVEAFVSELCGGFRLLADQARGLITPESLRRSSALLGMEGMSKEDAEAMVREGDLDGDGVLNETEFCILMVRLSPGMMQDAEVWLQKALDGELRGRGSSSASS
VIT_15s0046g00170	VvMYB205	2R	MGRAPCCSKVGLHRGSWTAREDTLLTKYIQAHGEGHWRSLPKKAGLLRCGKSCRLRWMNYLRPDIKRGNITPDEDDLIIRLHSLLGNRWSLIAGRLPGRTDNEIKNYWNTHLSKKLRSQGTDPNTHKKMTEPPEPKRRKNTRTRTNNGGGSKRVKISKDQENSNHKVHLPKPVRVTSLISMSRNNSFESNTVSGGSGSSSGGNGETLPWPSFRDIRDDKVIGVDGVDFFIGDDQGQDLVASSDPESQSHMPPTDNSLEKLYEEYLQLLEREDTQVQLDSFAESLLI
VIT_15s0046g01130	VvMYB206	1R	MDRRRRKQAKTHSSCCSEEVSSIAWEFINMTEQEEDLIYRMYKLVGDRWALIAGRIPGRKAEEIERFWIMRHGEGFAGIRKELKRYKF
VIT_15s0046g01790	VvMYB207	4R	MCTRPRWLIGWSMIADGSALDCVKILKPQENGLWFVLEPGSKGIVVGGGGISELRCSFDQFLGPFLKQIRGHNSYRPLPPMLGNGQCVDLFKLFLLVKEKGGYRTVSENVLWNLVAEESGLDSGVGSALKLVYIKYLDLLDRWLDRIFKDKKSHGSLSVCGDTSGRLLMELETEFKGFLPEILDQKMKDEEYPHFDLAKSESSFSGVENLYCNDEVKSDVKVESEGGVKCVDDNDEVKSSVKLELDLNRKCVDDDEDVMILDLNEVNEEVFTRKRKREYMLGMLNWVTTIAKNPCDPSIGKLPERSKWKLTGPGELWKQVLLVREALFLQRDVDLSAEQSIWQKKQKMHPSMYEDHAGSERLRYSQRLLSGKRSRSRACSESSSSATQSDLDKSPSPCM…
VIT_15s0046g02260	VvMYB208	1R	MVSVNPNPPQGFYLDPMQMGLPALGSLQPTTASVAASSSSEDPNKKIRKPYTITKSRESWTEQEHDKFLEALQLFDRDWKKIEAFVGSKTVIQIRSHAQKYFLKVQKNGTSEHVPPPRPKRKAAHPYPQKASKNAPVFPQDTMAFQTSATLLEPGFVLRPDSSSVLRNPMNNAALSSWTYNSQPPVSVSHVTKDEVGLAGPAMQHNNCCSSSNESTPRSWPICKTHDQGNQSLPIRVMPDFAQVYSFIGSVFDPNGSGHLQKLKNMDPINMETVLLLMRNLTINLTSPEFADHRKLLSSYDADFEKAKSSSTRSILHVGKSESAILSA
VIT_15s0046g03190	VvMYB209	2R	MGRTPCCDKRGLKKGPWTPEEDQILVDYINKNGHGSWRSLPKNAGLLRCGKSCRLRWTNYLRPDIKRGPFTTDEEKLVIQLHGILGNRWAAIASQLPGRTDNEIKNLWNTHLKKRLLGMGLDPQTHEPSATSCGPIAKPPSSPSTRHMAQWESARLEAEARLSRESLLSNPPPPPLGRNNDSDYFLRLWNSEVGESFRNKGQKPTCQSPVSQASSSTKCGSVSGVTTMETCPTVSNKIEDTPQNAMAGSDCSSTNELEDSSDTALQLLFDFPVNNDMSFLEGNLDTYPTFPAMLSESSFISL
VIT_15s0048g02120	VvMYB210	2R	MVEADECNADEKADEKQALGFSSTTVSDSDRSSADPKRVTGPARRSTKGFWTEQKDRVLAYAVNKFKGKNWKKIAECVTGTTDVQCLHRWQKVLDPNLVKGPWTKEEDDLIIELVGKQGNKKWAEVAKCLTGRIGKQCRERWHNHLNPAINKAPWTKEEELVLIQAHQKYGNKWAEIAKILPGRTENSIKNHWNCSLKKRLNLNASAFHLPGFPTNNLDSLKMERETENGATQVVKQSLGTTFSLDKQMESQSSVDTHLDLAVGYSSGKESHLPPFKKVNCRFPKREAIGPMKPPFQTIFDKKEVPECDLASGRCQDSAVNDKPSRDPHIKANKLNESCSISLRDQLTLWHSAKPGEHSPPLPHSGCIPPSSNSPLDEIGCNGKTNVLPHKMDLPVSAK…
VIT_15s0048g02410	VvMYB211	3R	MDIYSSGEDLIIKTRKPYTITKQRERWTEEEHNRFLEALKLYGRAWQRIEEHIGTKTAVQIRSHAQKFFSKLEKEALVKGVPIGQAIDIEIPPPRPKRKPSNPYPRKTGVAAPTLQAGTKDGKLLASVSSSHPGKQILDLEKDPLPERPSGDEKPGNENENQDEDNCSEVFTLFQEAPCTSMSSANKNSIPTPVPLRNSCTFREFVPLMKEGSNQDETNESYITVEPKGNQKLDKPDFRQKAQDSGMSKASNLENSHPSHEKLVQAEKTDEPSQSENFGSQPKNEMQAAQNFPRHVPVHVLDGSLGTCTQAPSSEMTYGESLVHQIGIHGHPNLFQNPAASAATEHQNNGSRSSIHQSFPTFHTPFGPIRSNQDDYRSFLQISSTFSSLIVSTLLQNPA…
VIT_16s0013g01560	VvMYB212	2R	MAGSLQAHEQSGLEKRQWTPREDRKLLSYMEGRDHKSVRWTEVPNVAGLNRCRKSCWLRWTKYLKPGIKRGKFSEEEENLIIKLHSQIGNKWAMMARYLHPRTDNEIKNYYNTHLKNLPSSTQTPLHGVCLISTDPAGPGQTRGFNYQAMENPTVLYNNHAADPGVYSLYGNVPNEGSTPALMVSVENVITPPAEEFSPLEAWLEEFLSEDQTGETSNSFGGDTALVQHTSIV
VIT_16s0013g01570	VvMYB213	2R	MSAISGVSVFVNAVGVRSTDGTIWLQMGMSGQHIAIPIFGLWETDDGKSTEAERPGESSMVTGCPNECRPGRSPKSCRLRWNRKLKFGINQKPFSEEEEATIIKLQKQHGNKWATIAKHMPGRTDTGIKNFWNNRLKLSKKETPSLVNLTPLHQPLETADLLTCAVNDLRDEVLKLHSDASFTWYPRHGHAFHPTDEELILTSLPPLPPQTPSFHYQQAMEDQQVCPRNPDGIGFGPASIPNASSIPAPVSASLEPSKAYQVVEIVEATPADQDSDCFLEELLRDQEPSDRFMDFTSSPDADGSQNIIN
VIT_16s0022g01210	VvMYB214	3R	MVHQLWGLGSPKNCCASAIIIPPPSEASLVMGRQPCCDKLGVKKGPWTAEEDKKLVTFILTNGHCCWRALPKLAGLRRCGKSCRLRWTNYLRPDLKRGLLNEAEEQLVIDLHARLGNRWSKIAAKLPGRTDNEIKNHWNTHIKKKLIKMGIDPVTHEPLHEHVTPPEMPTLVDTEHQELSKTNDNLITSDANSSSTLENNSTDEHRPLGPASEDDPLMMSYIWSDEFLSNVSWSFLAQGEECSELGFSSTTPSEDGSSWWLDYEDFMNEDFGFNCLNEVKMETLENDDKL
VIT_16s0039g01710	VvMYB215	3R	MARSPEESGLKKGPWTPEEDQKLVEYIQRHGHGSWRALPKLAGLNRCGKSCRLRWTNYLRPDIKRGKFSDEEENTIINLHSVLGNKWSAIATHLPGRTDNEIKNFWNTHLKKKLMQMGIDPVTHRPRTDLNILANLPQLLAAANLSTSLVNNPWDNALRLQSDATQLAKLHLLHNLLQVLGTSPTALPPNMEAGNLFGTPSFMDHQAYEYPTSNPQLNGLIGLHPTDPAQTLSSIPSFVPPQEPGFEYQTMENSKVCAGNNNDGDELGSLYAIPALVSASPEPSTVNQKEKKIEPAHDISNPSSTSTTFEAWGELMDDEASDSYWRDLIDQASSSPWPISS
VIT_16s0039g01740	VvMYB216	2R	MAASQGHGRNGLKKSPWTPKEDQKLIRYMKRHGEPTRWTEVPKLARLNRCGKSCRLRWSQYLKPGIKRGNFSQDEEDTIIRLQSAHGNRWVFIATQLPGRTDSEIKNYWNTSLKKKLAKKEIPPATQTPLFQPLLAAAVFLDSCANYIRDYALRLHSDARLPNPQRHGVGFISTDPTGAFPAQGPGFNYQAMEDPTVYYPDQFGPLITNFLNTIPFPQLNQNYAGHVGSLLGNIPPATQTPIQPLLPVADWLASTAAYLRSYAPGLHSNAQLPNLHSLHNPVVQQGFGDITPDPEAQLHGVGSISXDXAGALPGQGPGFNYXAMEBPTVYXHPDQFGHLITSIPNMGVLIPDPKVNNNYAADLGSLFGNVPNAGSTPALMVSESSERSMTNQVENEMTP…
VIT_16s0039g01750	VvMYB217	3R	MARPERPRWTEVEDWVLFECKTKNMDLPWPDIAKLTELDRSGKNCRERWKYHLDPDVKMENFSQEEDDSIVCFQSLYGNSWSSIAAHLPGRTDNDVKNRWYNHLKKQQLGRSTGDQQHIDPNASPSSIPTLVSASQEIASTWSISGLASLEGEFTPTEEVFKFWSA
VIT_16s0039g01920	VvMYB218	2R	MARTQQKKSLWTPEEDDKLKEFRHKYPNLSWPAIAKQAELNRTGKSCWESWENNLNPDINKGEFSPQEDELIIPLKSAGVSWASMAKNDLRGRAPNAIKNRWNNHLKKRHAIISDLRRHLLYLEEHLMDDKASDYSVRGGDLKALMAEFASLIPNVDPNETSDHSIRGDDLEALMAKFASLIPNVDPNESSDHSIREDDLEALMAKFASLIPNVDANETSDRSIRGDDLEALMAKFASLIPNVDPNESSDHSIREDDLEALMAKFASLIPNVDPNETSDHSIRGDDLEALMAKFASLIPNVDPNETSDHSIRGDDLEALMAKFASLIPNVDPSAISSIPEYTS
VIT_16s0039g01970	VvMYB219	1R	MIESEVEFLCCVVCSWASMAKNDLRGRAANAIKNRWNHRLKKRHATISDLRRYLLYLEEHLMDDEASDHSVRGDDLEALMVEIASLIPNIDPNQTSDHSVREDDPEAWTSSPTDLSPNHHPNAIRSIMDTYTS
VIT_16s0050g00050	VvMYB220	2R	MGCNSLEKSKTKPKHRKGLWSPEEDARLRNYVLKYGLGCWSSVPVNAGLQRNGKSCRLRWINYLRPGLKRGMFTIEEEETIMALHRLLGNKWSQIAQNFPGRTDNEIKNYWHSCLKKKVVKAQEMEVHMNSQCINSNSQSIDSSTSQEKPSIQLPGFESFENMKGSSSTDTDQSIPQMLDCPRVDTQESPLPKILFAEWLSLDHIYGQLFVNSGESVISKDTLDQHDPTFQDNFTHGFLLNEESYVGELHHGLSNDSSSDMFSPQFKFESQTPGSGICDFVYGDEICSDFNMNGHVMY
VIT_16s0050g00070	VvMYB221	3R	MGRKPCCDKHGVKRGAWTPEEDEILIDYIKKNGHGRWRSLPKHAGLLRCGKSCRLRWTNYLRPDIKRGPFTPEEETAIIQLHSMLGNRWAAIASKIPGRTDNEIKNFWNTHLKKRLLGNHQNQQTQWSSVLEPSNAQSKSPSTRHMAQWESARVEAEARLSMESLLLRPASMSKNDSDYFLRIWNSEVGDSFRKKNGQYGVACQSPISSLSTKFRSGSSLTMQRGPAGTSTSTSTTITSKQKNMEPKSHTAYAQDMMTGSDDSSSYELGYSSDISFRLLLDFQGDNDMGFLQGLAG
VIT_16s0050g01180	VvMYB222	1R	MVSVIPSPSSEAFYFDPASMALPGLGPFATTAAAAAAATTSSLEDPAKKIRKPYTITKCREKWTEPEHDKFLEALQLFDRDWKKIEAFVGSKTVIQIRSHAQKYFLKVQKNGINEHLPPPRPKRKAAHPYPHKASKNAPVLSQGTGSFHSSAALRETGYVLRPDSSSILRNPITSAAASSWTNSKPAQTVGLSHVAKGDMRSAGPTVPNNCCSSAESTPRGRTTVEASEQGNHVHTLRVLPDFVQVYRFIGSVFDPNSTGHLQKLKKMDPIDVETVLLLMRNLSINLTSPDFEDHRKLLSTYEIDSETTSHGVESNKIPQDDQTKDRAQLGTKDKDE
VIT_16s0050g02530	VvMYB223	1R	MDRRRRKLPKIAAPSQSEEVSSIEWEFINMSEQEEDLIYRMYRLVGDRWDLIAGRIPGRKPEEIERFWIMRNRQGYAERGKEASQKKQ
VIT_16s0100g00370	VvMYB224	4R	MDSQVETEAKPDIEDPEKKKKKEEKAKAKELKKLKALQKAEAAKLQAQQASSNASKKSERKIKRDAEGENAEDYIDPETPFGEKKRLSRQMAKQYSPSAVENSWYEWWEKSGFFVADSSSSKPPFVIVLPPPNVTGALHIGHALTSAIQDTIIRWRRMSGYNALWVPGMDHAGIATQVVVEKKLMRERKLTRHDIGRENFVSEVWNWKNEYGGVILKQQRRMGASLDWTRECFTMDEKRSLAVTEAFVRLYKEGLIYRDLRLVNWDCILRTAISDIEVDYEDIKVRTLLKVPGYEKPVEFGVLTSFAYPIEGGEEIVVATTRVETMLGDTAIAVHPDDERYTRFHGKFAIHPFNGRKLPIICDAILVDKNFGTGAVKITPAHDPNDFEVGKRHNLEFIN…
VIT_17s0000g01890	VvMYB225	2R	MCTRGHWRPAEDEKLRELVERHGPHNWNAIAEKLPGRSGKSCRLRWFNQLDPRINRAPFTEEEEERLLASHRIHGNRWAVIARLFPGRTDNAVKNHWHVIMARRCREKSKFYAKRAAQSWINERKSISKPDRQQMIGCDTRNLSSYVENCYENMIHCTKMLEDRTQPVEFYDFLNVNTDSNRSEVIDHARRDDEEVEQEAMDHQSKAGVPFIDFLSVGSSS
VIT_17s0000g02650	VvMYB226	2R	MRKPCCEKKDTNKGAWSKEEDQKLIDYIQKHGEGSWRSLPQAAGLLRCGKSCRLRWLNYLRPDLKRGNFAEDEEDLIVKLHALLGNRWSLIAGRLPGRTDNEVKNYWNSHLKRKLIRMGINPDKHHVRQSISRQHPVTPHGKKDQLSNDATFLVKKTKRNRIKDI
VIT_17s0000g02660	VvMYB227	2R	MRKPAGYGEKKSTKKRVGCEKKFTNKGAWSKQEDQKLIDYIQKHGEGCWSSLPQSAGLLRCGKSCRLRWVNYLKPDVKRGNFGEDEEDLIIKLHALLGNRWSLIAGRLPGRTDNEVKNYWNSHLKKKLMRMGIDPNNHRLGERASGTSKSFESRDQTSNPLISAADNNAVLDSTCGSASKTTSSLPDLNLNLNVGAPSVDEQMQLTGANSHKELEPAPFTTLLLFG
VIT_17s0000g02710	VvMYB228	4R	MASQSGESDDDNDSALDEDLEALRRACILTGSNLNDRATSSGVAATSGAASDADSEGIDDLELVRNIQKRFSIPSEDVPAPLSLKPLSFLPPAVSDEDEDDFEILRAIQKRFSAYHEDTPKSGVDNNLQKKEKVLDSGKQQVDSEDASNSTLNLESFGSKVPENHSSRLGASNFPPLLSKQTSFPKLGHMFVDALKKNRSCQRFLRSKLIELEARLEENKKLKERVKILKDFQVSCRRRMGRALSQKKDARVQLISLPKLKASKNSKVNDKKVSAIYYGPAENAHVANYRMALTEFPLSFTRAKWSKLEMQNLVKGIKQQFQEMLLQKSVDMFSGSERSFEDPNDFDNIMGSITDLEIPPENIRLFLPKVNWEQLASMYVAGRSAAECEARWLNCEDPL…
VIT_17s0000g02730	VvMYB229	4R	MASQSGESDDDNDSALDEDLEALRRACILTGSNLNDRATSSGVAATSGAASDADSEGIDDLELVRNIQKRFSIPSEDVPAPLSLKPLSFLPPAVSDEDEDDFEILRAIQKRFSAYHEDTPKSGVDNNLQKKEKVLDSGKQQVDSEDASNSTLNLESFGSKVPENHSSRLGASNFPPLLSKQTSFPKLGHMFVDALKKNRSCQRFLRSKLIELEARLEENKKLKERVKILKDFQVSCRRRMGRALSQKKDARVQLISLPKLKASKNSKVNDKKVSAIYYGPAENAHVANYRMALTEFPLSFTRAKWSKLEMQNLVKGIKQQFQEMLLQKSVDMFSGSERSFEDPNDFDNIMGSITDLEIPPENIRLFLPKVNWEQLASMYVAGRSAAECEARWLNCEDPL…
VIT_17s0000g02750	VvMYB230	4R	MAETLVLRGTMRAHTDMVTAIATPIDNSDMIVTSSRDKSIILWHLTKDDKTYGVPRRRLTGHSHFVQDVVLSSDGQFALSGSWDGELRLWDLAAGTSARRFVGHTKDVLSVAFSVDNRQIVSASRDRTIKLWNTLGECKYTIQDADAHSDWVSCVRFSPNNLQPTIVSASWDRTVKVWNLTNCKLRATLAGHGGYVNTVAVSPDGSLCASGGKDGVILLWDLAEGKRLYSLDAGAIIHALCFSPNRYWLCAATEQSIKIWDLESKSIVEDLKVDLKTEAEKSEDTTTTAKKKGKIIYCTSLSWSADGSTLFSGYTDGVVRVWGIGRY
VIT_17s0000g03560	VvMYB231	3R	MRIAMSTLSKSASSSSEEDAELRRGPWTLEEDTLLIHYIASHGEGRWNLLAKCSGLRRTGKSCRLRWLNYLKPDVKRGNLTPQEQLLILELHSKWGNRWSKIAQHLPGRTDNEIKNYWRTRVQKQARHLKIDSNSRAFQDVIRCVWMPRLLQKIEGSSSTSSTTSQVSIIPQSLNHADSQQHSAAAPPPVVAQAPVQGPLSINETINNLEHNEKNSSSENCTSPSICSSESMNISQISQIPDYPTSPFQAMSNSDDYSTLLKGYYNVDNSNYEMETFNLASMSAPQGDFENPVGDCPMVESNWVDSDLADSLWNMDELWQFWKLQEGAPRLF
VIT_17s0000g04130	VvMYB232	2R	MSSEVPVWSREEEKAFENAIAMHWTEDCKEVWDKIASMVPGKSVDELKQHYQFLVEDVNAIEAGHIPLPNYAADEASSSSVKDHHALPSATSDKRSNCGFGGGFSGLGHDSAVQGGKGGSRSEQERRKGIPWTEEEHRLFLLGLDKFGKGDWRSISRNFVISRTPTQVASHAQKYFIRLNSMNRDRRRSSIHDITSVNNGDVSTPQAPITGQQGNGNPASAAAAGVGPPLKHHRAQPSMPAGALGMYGTPMGHPVAAPPGHMASAVGTPVMLPPGPHAPPYVVPVAYPMAPPPMHQ
VIT_17s0000g04340	VvMYB233	1R	MKTIMARSNSQDFSSKRHFHWTRKVSNEDDETPTFKSSSNTSEDDKKENEKGVVQEPSVAAPAAAPAQAPAQTPTPKKKLQAVAVSRLRSVLTIFGRNRSQLPHGLGPRVVGTLFGNRRGHVHFAFQKDPTSQPAFLIELATPISGLVREMASGLVRIALECDKEEEKKSVRLLEEPLWRTYCNGKKCGFATKRECGPKEWNVLKAVEPISMGAGVLPGEGPETGSDGELMYMRAKFERVIGSRDSEAFYMMNPDSNGAPELSIYLLRV
VIT_17s0000g05400	VvMYB234	2R	MVRPPCCDKLNVKRGLWTAEEDAKILAHVSKHGTGNWTAVPKKAGLRRCGKSCRLRWTNYLRPDLKHESFTPQEEELIVRLHATIGSRWSIIAQQLPGRTDNDVKNYWNTKLRKKLSEMGIDPITHKPFSQILADYGNIGGLPKNGTRIGSLTRDLKNALMLKSDQSSAITSEEFSKPEAAQEIFLTNNRNSHDNPSMNLLTQLKAIKLVTEASSCIHHGNISSLSSPSSSSTCLTPKAKSLHTFSWSDFLLEDAFLSSDPQEQENMSKGNLDLQSEPNADGQRQVDPIEEMTNTVLSNGASEASSSYDSSFLEAMLDRENDMFLEFPSLLEEPFYY
VIT_17s0000g06190	VvMYB235	3R	MGRPPCCDKIGVKKGPWTPEEDIILVSYIQDHGPGNWRAVPTSTGLLRCSKSCRLRWTNYLRPGIKRGNFTDQEEKTIIHLQALLGNRWAAIASYLPQRTDNDIKNYWNTHLKKKLKKFPTGVDDHNQDGFSISKGQWERRLQTDIHMAKQALCEALSIDTSSSLPDLKSSNGYNPNTRPVQASTYASSAENIAKLLEGWMRNSPKSTRTNSEATQNSKNSSEGATTPDALDSLFSFNSSNSDLSLSNDETANFTPETILFQDESKPNLETQVPLTMIEKWLFDEGAATQEQEDLIDMSLEDTAQLF
VIT_17s0000g06410	VvMYB236	3R	MGGSPCCDTTSLKRGPWTPEEDRKLLAYIQEHGHGSWRCVPENAGLQRCGKSCRLRWTNYLRPDIKRGKFSLREEQTIIQLHALLGNRWSAIATHLPNRTDNEIKNYWNTHLKKRLAKMGIDPVTHKPSHAVLTSPNGDSKNAANLSHMAQWESARLEAEARLVKDSKLRQTQHASASAPAPAQLLNKMATRLTPPRRLDVLNAWENVGSKLKIGSSGSNRDIPSPTSTLSFLENVSTISRVESSEITGILGTLGTEIDAFGTQQCDINMTWTMESTDENANFVHLLLSRSGDGILTNGGRDGEELEDNKNYWNDIMNLMTCQPSRSPNL
VIT_17s0000g06810	VvMYB237	2R	MVQKRSFDDEELYEISSKHPRQLEHNHHLISFLEFVPFDDPLQKPRVQGEGELLKCKTEGDEKLLSGFCTDFPISAKDTETFMRGCISTSSWATSSTSEDDARSEAPIDVSLFPEYFSSDSPVRASNDSDDYYLSLLDYPPRKSVPIGSDHQVDVPAWSQGIMDSLDYLETSEQVIFSPQASGLELSVGNIDEKRLIGTCVMPMPKSEPFCNDAVVGNGRTDCSCHDRGSYRCVRQHIAEAREKLRGTLGEERFVKLGFHDMGEEVAEKWNEEEEQLFHEVVFSNPVSLGKNFWDNLSLVFPSRTTREIVSYYFNVFMLRKRAEQNRYDPENIDSDNDEWPETDDYCNDEHEMTEEDEDSVVESPIYQEDPSYNPCHADDKRKYEDIGDGTHGDNENVN…
VIT_17s0000g07510	VvMYB238	1R	MRPLCFFFLRSLRRCSGEMSRCCSQCGHNGHNSRTCAESGGGGGGGDGGSEGIMLFGVRVTVDSMRKSVSLNNLSQYEQPHESSNADATPAAGYVSADDVAHHSSGNRERKRGVPWTEEEHKLFLVGLQKVGKGDWRGISRNFVKTRTPTQVASHAQKYFLRRNNLNRRRRRSSLFDITTESVTAVPMEEEQVLHHQENTSQSQQSPKTFSETGSGGGFPVVPAFPMPINPVVVPVPIQNPMENLTLGQNDVNTRLVRPIPVLPIPPESTDLNLNLKSSVDPSPLSLKLSLSSNQNHPNQPSRHSAFQAMSSFNNGDSIISVA
VIT_17s0000g08480	VvMYB239	2R	MEGANGYRKGLWTVEEDRILMDYIRVHGKGKWNRIAKVTGLKRCGKSCRLRWMNYLSPSVKRGDFSQEEDDLIIRLHNLLGNRWSLIAGRVPGRTDNQVKNHWNTHLSKKLGIKKHKSKSEGSSQAQSIEAKEAHSMPSNPDSKPPSEDKNGETGPEVREDLPRSMTMLANTQDMEMGTEDYESSLWFSTGDLDLNAPSLMQFLDGHVLDFVWDGL
VIT_17s0000g08550	VvMYB240	2R	MDFDRKYKENLGSQPMLLPENYLKSYMGDGAFSLEACSSKAFFQDFHHLDHQFPTNASSKTLQFGVQTACLDPFDSFTYGSGMNLDVYELKPYAENVGVMENFQSNNGGGYLLHHHQRAAAADMMGLDRGRVAFNCQEIKPVNFVIPEEVCIAAENSLYKKISMSTAKNGASPAAKKTYKGRKKTHVVKGQWTIEEDRLLIQLVEQYGVRKWSLIAQMLNGRIGKQCRERWHNHLRPNIKKDIWSEEEDKILIQAHAEIGNKWAEIAKRLPGRTENSIKNHWNATKRRQLSRRKCRSKYPRQSTLLQNYIKSLNLDSRTVDYQKNPTANNPMAANNTVLRPPMNRPEISDFCPGDGVVPNFDYEEVPDFSFDANIFQENCSIDSLLNEMSSAPTGDEKG…
VIT_17s0000g09080	VvMYB241	2R	MGRHSCCLKQKLRKGLWSPEEDEKLYNYITRFGVGCWSSVPKLAGLQRCGKSCRLRWINYLRPDLKRGMFSQQEEDIIISLHQVLGNRWAQIAAQLPGRTDNEIKNFWNSCLKKKLLKQGMDPNTHKPLNETEVGDGKNCTEKASLQVLQPKGLPAVPSSAAEFEQPFMVNNSSCYDGGLTEGSRVQFMNKPGFDPMSFFEFQAGVDPMGYSSNLLSQYHQTIRPFDQNQLEANSNVGFASLPGLTNFDQGNLTETDFSDNSASRMGSFFFNEAKESSSNSSNITSHPAGFQINNMGENVAFSWDAENKLEALFQYQISGIKSEELKPSSWYGDQVHSQNSEDFSNYPLTSLSEDLNGASFDVFQQM
VIT_18s0001g00970	VvMYB242	1R	MVISLTCGLLLRHFRKSRISWCPHGFGDLSCKVLRITGSLQPTTTSAATSSSLKDLNKKIRQPYTITKSREGWIEQEHDKTFSGNWRIVCVFYFFISRKDWEKCSIESSQLIN
VIT_18s0001g01170	VvMYB243	2R	MSQFIDYSLSFGSKWNRSEDILLERAILIFPEETPNRWYKIVTQILGKSPMDVLEHYIKLIQDIDAIDFGSMDQYIPDRWDLKEEEGSTGSKVENKKGTPWTEEKHVLFLEGLVKYGKGDWKSISRNFVITRMPSQVASHAQKYFARQRPGNMGKKRKRTSIHDITTDDLPPLGGVTP
VIT_18s0001g02160	VvMYB244	2R	MPASPSDARTKWRKRKRDPHVSRRQKHEEDEEDDDDVDDELDADADDDNEQQPQHGPQSGAVPDPAPLMREVLSDGAVRISDFPSVVKHTVNRPHSSVLAIVGTERAIQFGDTRNQQSPMFLENISHGQLQALSAVPADSPSLATSDQERSDGGGYVVAPPQIMEGRGVIKRFWNGRVHAVPMHSDWFSPNTVHRLERQVVPHFFSGKSPDHTAELYMECRNLIVAKYMEDPEKRLSVSDCKGLVAGIQEEDLTRIVRFLDHWGIINYCASSVPNREPWSSTSYLREDSNGEVHVPSAALKSIDSLIKFDKPKCRLKAAEVYSSLSCNGDEDSDLDCKIRERLSDNRCNYCSRPLPIGYYQSQKEVDVMLCTDCFYEGRFVTGHSSIDFIRLDSTKDYG…
VIT_18s0001g02210	VvMYB245	2R	MDCDPFPSQLIRTHWTRLDDKIFEQALAIFPEEMPDRWLSIAQQLPGKTPEDMKLHYELLVEDVTNIENGNVEMPSYLEEAWRRETEPRTSHDSVGKKTKEVERKKGTPWTEVEHRLFLSGLVRFGKGDWRSISRHVVITRTPTQVASHAQKFYLRQNSVKKERKRSSIHDINTIENFSPSDFPNNFSGQQKDEVIDNLDNFSDLPNNFPDQQQVHHFPNNFPDQQPQDIKTTLNNYPNYPTNFPDQQAQDINNTVFDNFPTNFPDKQAQDINTTLQNFPNYPHNFPDQQGQQVQLAQGEGIGYPTNFPELQLQTFPQQGGGGFQTFTHFFSR
VIT_18s0001g05670	VvMYB246	3R	MGRSPCCDENGLKKGPWTPEEDQKLVSYVQKHGHGSWRALPKLAGLNRCGKSCRLRWTNYLRPDIKRGKFSQEEEQTILHLHSILGNKWSAIASHLPGRTDNEIKNFWNTHLKKKLIQMGFDPMTHQPRTDDLFSSLTHLLALANLRNLMEHHSLDDHSLKIQADAIQLAKLQYLEYLLQSTVSASTNSYSPNGIANMEAFSFSSSSIPPMKENPVLSSLQLENLASFSLDSDTSQPLHHPSPLAHLTAPQVPFQTPLNSEMGQTSNPNSPWVLPSPSTTLPPLVTNLSMNHPGEGSSISSYGGGPSPYWSELFEDHLMHDDLS
VIT_18s0001g07620	VvMYB247	2R	MVEMPKMRKKGTISEEDVSALLQRYTPTAVLALLQEVAQLPDVKIDWNALVNKTSTGISNAREYQMLWRHLAYGHALLEKLEDGAQPLDDDSDLEYDLEAFPSISTEASAEATACVKVLIASSLPSDSSLPNSSMVEAPLTINIPCGQSSRAPSEYSRLSGSMQGTNITIPVSVQKSEGFDANGSTSGSLPARKKRKPWSSDEDKELIAAVQKCGEGNWANILKGDFKGDRSASQLSQRWTIIRKKHKNLNVGGANSNGSQLSEAQLAARHAMSLALDMPVKNLTTSSSIAGTNPNATSSNSAFPATPAEALPASTNISQAQQLSQQGPVSTLSQMGSLGSAPKSRATSKKTSAKSTFSSQSMLKATAVAAGARIATPSAAASLLKDAQSRNAVHIMPG…
VIT_18s0001g08470	VvMYB248	2R	MGRAPCCDKANVKKGPWSPEEDAKLKSYIEQHGTGGNWIALPQKIGLKRCGKSCRLRWLNYLRPNIRHGGFSEEEDNIICSLYISIGSRWSVIAAQLPGRTDNDIKNYWNTRLKKKLLGKQRKEQQARRGSCPKQEMKRASGNAMVSDNENLNPYWPELPVPAPIPYPNEEPRFNDHSSIRRLLIRLGGRFSDDGQPLQNGTNLQLPIDISSVQQPFDHSVNFLSSSPMNALNNPRSEFPNAEYNMEGGGLHMLQGQNSFLAELEEMACSNPQRLDGLEFLYAQDMANNKPGSTAYEQSLSWGETSSLVYPPVASNYEGLQQQGVTQEHDFDELRYPTPR
VIT_18s0001g09850	VvMYB249	2R	MASSKKDLDRIKGPWSPEEDEALQRLVQKHGPRNWSLISKSIPGRSGKSCRLRWCNQLSPQVEHRAFTPEEDATIIRAHARFGNKWATIARLLVGRTDNAIKNHWNSTLKRKCSSITEDMIADGHAQPPLKRSASVGAGTTVSGHNLSPSSPSGSEFSDSSAPGMASSLVYRPVPRTGPIVLPTQKIEAASSTNDPPTSLSLSLPGSDSCEVSNHLSGSDHVKIQNQILQSPAIPPVQLQQNPGSPRNIQNCELGLGMSEKPFFTPEFLAVMQEMIRKEVRNYMSGMEQNGLCLQTEAIWNAVMKRIGIGKIE
VIT_18s0001g11160	VvMYB250	1R	MPSVHSGPCYQMENPALLSLLRPTSNEKRSKSSGGFFRMFKLFPLLTSGCKMVALLGRPRRPQIGDSATTGTIFGYRKGRVSLAIQDDPHCVPMFIIELPMLTSLLHKEMASDIIRIALESETKTHKKKLMEEFVWAVYCNGRKIGYSIRRKQMSDEELHVMQLLRGVSMGAGVLPCQSDKDTADGELTYMRARFERVVGSKDSEALHMINPDGAGGPELSIFFVRVH
VIT_18s0001g11170	VvMYB251	2R	MEATNRCSSYTSSSDSSSSESSLSGKQPNKSERIKGSWSAEEDRVLTRLVERYGARNWSLISRYIKGRSGKSCRLRWCNQLSPSVEHRPFSAAEDDTILAAHARYGNRWATIARLLPGRTDNAVKNHWNSTLKKRQREQSQQMEGPSGSGSYPDMEPDPITTLSLAPPGAHGSTPEERRAESFPEGFWDAMRGVIAREVRDYMTSTLSEASGFHDC
VIT_18s0001g12530	VvMYB252	1R	MGSSSNNWTTKQNKLFENALVMYDKDTPDRWQNMARAVGGKTVEEVKRHYEMLVEDVKHIESGQVPLPNYRKAGASNKGYSFNDEEQRASF
VIT_18s0001g12610	VvMYB253	1R	MASHAFSSSCYSSSSWTQKQNKLFEEALALYDKNTPDRWANIAKAVGGKSAEEVKRHYEILEQDVMHIENGQVPLPIYRSTGSSSGGSVDEQRHLLKNLKLR
VIT_18s0001g15260	VvMYB254	2R	MEESSDDAKTCPRGHWRPAEDEKLRQLVEEYGAQNWNSIAEKLQGRSGKSCRLRWFNQLDPRINRKPFTEEEEERLLAAHRIHGNKWALISRLFPGRTDNAVKNHWHVIMARKQREQSKLCGKRSYKDVLSDSNTSSNGFRGSNSRSQQYSSANRLENSRLFEFLNPNKEGIFSISPSSSSPSWTFARSISKATNNSSSTDLLRRGGRDHFNSCSSDGIMDSQNSLDRSLYRYFSNSSAYGGYRTSTAFGFPNYKRVVSGPVGYSKLGDPHGMLKREFVNFGDNSPTFAKMIMTNQQEQEDESIKQKNIPFIDFLGVGISS
VIT_18s0117g00200	VvMYB255	2R	MGRKPCCDKAHTNRGSWSKEEDDRLIHYIRLNGHGFWRSLPKAAGLLRCGKSCRLRWINYLRPDVKRGNFAIDEDELIIKLHKLLGNKWSLIAGRLPGRTDNEIKNHWNTHIRRKLISGGINPKTHQPTKPITTEETNCSSALTITTTTDNTEKPQQPPPKQQPNQFPGEEEEHINLELTLALFPTPSESTAESKLRRTTTPDGPDEGTRVCVGSCQLRSEDSDNGQKCYTQFVNLTL
VIT_18s0117g00210	VvMYB256	2R	MGRKPCCDKAHTNRGAWTKEEDDRLIEYIRMNGHGSWRSLPKAAGLLRCGKSCRLRWINYLRPDVKRGNFTIDEDELIIKLHKLLGNKWSLIAGRLPGRTDNEIKNHWNTHIRRRLLRGGIDPKTHQPTKPTTTEEGNCSSALTAATIDGAEKPPQPPPEQQPNQFPDGEEEHVNLELTLALFPTPSESTAESKLRRTTAPDGPDEDAGACVGCCQLSNEDSHQCQKCYNQDFNLTL
VIT_18s0122g00290	VvMYB257	1R	MRMIDLGNQRGPLHIMDTPTSVECGREVRFRRSFRSLVECMVPCCGFQPSDSISSDTESTHASTVTGTFFGYRKGRVSFCLQDDTRSTPLLLLEFAVPTAYLAREMQYGLLRIALECDRQKQASNCCSLFNVPVWSMYCNGRKVGFAVRRQMTVSDVNVLKLMQSVSVGAGVLPVAPKSDDGDLLYLRASFERVIGSPDSESFHMINPVGSSGQELSIFLLRS
VIT_19s0014g03820	VvMYB258	2R	MGRTPCCDKNGMKKGPWTVEEDQKLLDYIQKHGHGRWRTLPKNAGLKRCGKSCRLRWTNYLRPDIKRGRFSFEEEEAIIQLHGILGNKWSAIAARLPGRTDNEIKNYWNTRIRKKLLRMGIDPVTHAPRMDLLELASLLGSSLYNSSLQLNVPAGSLGMGPMVNDDVLTLATALLSSHCENPELQLQNLLENQLRNPQVQNQFESFQGNNLQSSIQEVQACPTSSAASTPFLNETQLMQAIAEHLSQNPTDFAYQNSLPNLWQVHGGHPITAASFTNPTLSFDSIPSSITGHQTLKSNAVSNNTQNFSFDSVLSTPSSTSTPLDSSQMTYAKGSTEDERDSYCSNFLMFDIPSDLDVNAIM
VIT_19s0014g03970	VvMYB259	1R	MEVEGGVQFEDYFPSMIERLGAEGFIVELCNGFHLLMDVEKGLITFESLRRNTILLGLQDMGDDELVCMLSEGDLDGDGALNQMEFCILMFRLSPGLMDGPKQWVEEMYI
VIT_19s0014g04650	VvMYB260	1R	MASQDPSNFQDFLPLMAHKLGGEGLMSELCNGFNLLMDSSKGVITFESLKRNSALLGLEGLSDDDLWSMLREGDFDGDGALNQMEFCVLMFRLSPELMEESEFWLEEALQQELKNHH
VIT_19s0015g01170	VvMYB261	2R	MSFGYLDYSSSSARSGWTRSENILLERAILMFPEEIPDRWYKIANQIPGKSTIDVLEHYIKLIQDTDAIDFGSMDWYIPSMWGLKEDEGEEVSGLKDMKGGTSSTKEEEPSHFKERKKGAPWTEEEHTWFLQGLLKFGKGDWKNISRHCVTTRTPTQVASHAQKYFARQKSGNAEKRRKRSSIHDITTSDLHSPHGGAAS
VIT_19s0015g01280	VvMYB262	3R	MGRIPCCEKDNVKRGQWTPEEDNKLSSYIAQHGTRNWRLIPKNAGLQRCGKSCRLRWTNYLRPDLKHGQFSDAEEQTIVKLHSVVGNRWSLIAAQLPGRTDNDVKNHWNTKLKKKLSGMGIDPVTHKPFSHLMAEIATTLAPPQVAHLAEAALGCFKDEMLHLLTKKRIDFQFQQSGAAPGNTAATYTANKQDEKDDTIEKIKLGLSRAMQEPAMLPLNKPWDSNGATSANFAGACSGFPISVPGFQYGPSPFGNEGDGSPWSQSMCTGSTCTAGDQQGRLHEKLEDENGEETGGGKEIRHSSSIFNSDCVLWDLPSDDLMDPMV
VIT_19s0085g00050	VvMYB263	3R	MGRGRAPCCDKSKVKRGPWSPAEDMRLVSFIQKNGHENWRSLPKQAGLLRCGKSCRLRWINYLRPDVKRGNFSKEEEDAIIKLHQTLGNKWSKIASHFPGRTDNEIKNVWNTHLKKRLVAQKNDKLYSSSSNTNPISNSPNPSPSTNNEPKEPSSSSTVSNMTNDSNTIDAPIENSSPNIETQVDSIIFDFVGTYGMLDEVNKPGEELEIPLETDTSFWEMLDSLGSFQYNNEVEGSQSSIIIADHEQGNDNGDAAHESRSWLRYIENELGLEETSDETMETCTKIQLNGDEQPASEIISFLEDDGGKLEDNPSIIMWPSPPHNFVF
VIT_19s0085g00940	VvMYB264	3R	MGHRCCSKQKVKRGLWSPEEDEKLIRYITAHGHGSWSSVPKLAGLQRCGKSCRLRWINYLRPELKRGSFSAQEEQSIIDVHRILGNRWAQIAKHLPGRTDNEVKNFWNSCIKKKLISQGLDPKTHNLISSHQRNTSNKVVCSLPQPHQQPFPVFTVNQQMTDDASMEVNRLPPFVTLPPLPPTQPSLQQTMAIPNSEYQNPNPVWTAKDQSSQYTISFPCGSSIGSTPIISSSSSSSVNPFGFGFLDENLIWNAHVEPLEGPRLEQVQTHQYQDQHDQQKNKINIGEMGNDHEQKCGQDIDVSFDSSSFDLEFVESTLLSGAICRDLSSMDDLAWNF
VIT_19s0090g00590	VvMYB265	3R	MVANSSGAGVEDRPENGGSDAGGVALKKGPWTAAEDAILVEYVTKHGEGNWNAVQKNSGLARCGKSCRLRWANHLRPNLKKGSFSAEEERVILELHAKLGNKWARMAAQLPGRTDNEIKNYWNTRIKRRLRQGLPVYPQEVQNQSNTVNQPNFQNPPYPQSPCPPSQTLFSSSPQFKPAFSSSLSLFDPITTLSAHQTSPILTPPYQRYKRSGDTGPDFPLPFSQASLPSPLPSSSLPNQFSHISPLQLNPVTFCQNSLPILQTQFKFDQMVPPVLDFSINPELPSSQFSKKTHPYTADNMKINSSSSNCGLLDELIGQAQAMVCNDSSRRQASFGSQEEKHMLNDFELFLSGSSTNPPFVSGPQWADSTSLQPSTGEKPKQEPADDVNSMNEDLSDML…
