# Supplementary material for: Identification of Vitis vinifera MYB transcription factors and their response against grapevine berry inner necrosis virus
Source: BMC Plant Biol. 2023 May 26;23:279. doi: 10.1186/s12870-023-04296-7 (PMC10214588; doi:10.1186/s12870-023-04296-7)
Supplement: Supplementary file 3 — Additional file 3: Table S3. Distribution of VvMYB genes on grapevine chromosomes. [file 12870_2023_4296_MOESM3_ESM.txt]

Table S3 Distribution of VvMYB genes on grapevine chromosomes.
chrom chr1 S=1 E=24228315 
VvMYB15	710539
VvMYB18	2476578
VvMYB19	3375041
VvMYB20	4330010
VvMYB21	10009783
VvMYB22	11257576
segments
0 39912210 C2
chrom chr2 S=2 E=18727499 
VvMYB31	213715
VvMYB32	223462
VvMYB34	1969470
VvMYB35	3736919
VvMYB26	6527103
VvMYB29	6548230
VvMYB37	14179439
VvMYB38	14179728
VvMYB40	14239792
VvMYB43	14308526
segments
0 18727499 C2
chrom chr3 S=3 E=20743444 
VvMYB48	1584039
VvMYB49	3241708
VvMYB50	5641144
VvMYB51	5847819
VvMYB52	5902159
VvMYB53	5913306
VvMYB55	6147352
VvMYB54	7563890
segments
0 20743444 C2
chrom chr4 S=4 E=24726764 
VvMYB56	550884
VvMYB57	773935
VvMYB58	1418835
VvMYB59	1439814
VvMYB60	1456404
VvMYB61	1464945
VvMYB62	1467631
VvMYB64	1770095
VvMYB65	3109266
VvMYB66	3121358
VvMYB72	10884890
VvMYB68	18489569
VvMYB69	19696791
VvMYB70	20251981
segments
0 24726764 C2
chrom chr5 S=5 E=25571438
VvMYB80	330339
VvMYB81	388198
VvMYB82	1104556
VvMYB73	2867257
VvMYB74	3312016
VvMYB75	6654019
VvMYB76	8035802
VvMYB77	8046871
VvMYB78	9921411
segments
0 25571438 C2
chrom chr6 S=6 E=21512294
VvMYB83	744515
VvMYB84	2573382
VvMYB85	3038461
VvMYB86	5102967
VvMYB87	5904833
VvMYB88	6897189
VvMYB89	7063507
VvMYB90	8827941
VvMYB91	15016037
VvMYB92	17293997
VvMYB93	17935020
VvMYB94	20794557
segments
0 21512294 C2
chrom chr7 S=7 E=29340194
VvMYB108	56798
VvMYB109	411303
VvMYB110	937530
VvMYB95	3625461
VvMYB96	3730465
VvMYB97	4325141
VvMYB98	4353234
VvMYB99	4390854
VvMYB100	4830114
VvMYB101	5013273
VvMYB102	6210930
VvMYB103	10765888
VvMYB106	16208311
VvMYB104	17613904
VvMYB105	18405754
VvMYB107	20167646
segments
0 29340194 C2
chrom chr8 S=8 E=22547401
VvMYB126	46698
VvMYB127	1264742
VvMYB128	1862461
VvMYB129	9982846
VvMYB124	12766952
VvMYB125	14149593
VvMYB111	14647473
VvMYB112	14715920
VvMYB113	14785622
VvMYB114	15363228
VvMYB115	15637267
VvMYB116	15947022
VvMYB117	15993130
VvMYB118	18790207
VvMYB119	18944925
VvMYB120	20865377
VvMYB121	21521116
VvMYB122	22158694
VvMYB123	22381356
segments
0 22547401 C2
chrom chr9 S=9 E=24512287
VvMYB130	1161830
VvMYB131	1167732
VvMYB133	1249505
VvMYB134	1508727
VvMYB135	3223163
VvMYB136	3279559
segments
0 24512287 C2
chrom chr10 S=10 E=24480854
VvMYB138	229696
VvMYB139	977373
VvMYB140	1034267
VvMYB137	17127730
segments
0 24480854 C2
chrom chr11 S=11 E=19919003
VvMYB141	1044450
VvMYB143	1065427
VvMYB144	1530198
VvMYB145	1948504
VvMYB146	2193249
VvMYB147	3061340
VvMYB152	12860409
VvMYB151	19235088
segments
0 19919003 C2
chrom chr12 S=12 E=23437194
VvMYB153	3218013
VvMYB158	5528282
VvMYB159	7147609
VvMYB160	7768803
VvMYB161	8112969
VvMYB162	8125143
VvMYB156	9624313
VvMYB157	10201218
segments
0 23437194 C2
chrom chr13 S=13 E=28095757
VvMYB170	768216
VvMYB171	914710
VvMYB164	3133447
VvMYB165	4249767
VvMYB166	4403496
VvMYB167	5269590
VvMYB174	9992537
VvMYB168	21879764
VvMYB169	22837089
VvMYB175	24064480
segments
0 28095757 C2
chrom chr14 S=14 E=30856560
VvMYB184	240314
VvMYB195	3378892
VvMYB196	3405630
VvMYB197	3413433
VvMYB181	10167871
VvMYB182	10271671
VvMYB183	10276245
VvMYB176	14227704
VvMYB178	16884620
VvMYB180	17967924
VvMYB189	22042532
VvMYB198	26015151
VvMYB199	26355901
VvMYB200	26363401
VvMYB185	27443804
VvMYB186	27556538
VvMYB187	27708124
VvMYB188	28398940
VvMYB191	29512172
VvMYB193	29740269
VvMYB194	30125917
segments
0 30856560 C2
chrom chr15 S=15 E=22350328
VvMYB203	12773481
VvMYB210	16221913
VvMYB211	16591114
VvMYB204	17143740
VvMYB205	17211757
VvMYB206	18177439
VvMYB207	18621750
VvMYB208	19038937
VvMYB209	19778733
segments
0 22350328 C2
chrom chr16 S=16 E=22797725
VvMYB215	1339695
VvMYB218	1905332
VvMYB213	8379753
VvMYB214	13107299
VvMYB224	15763134
VvMYB221	16918859
VvMYB222	18073821
VvMYB223	19492845
segments
0 22797725 C2
chrom chr17 S=17 E=18984252
VvMYB228	2514165
VvMYB229	2530493
VvMYB230	2538338
VvMYB231	3454010
VvMYB232	4225585
VvMYB233	4553001
VvMYB234	5860757
VvMYB235	6754044
VvMYB236	6993893
VvMYB237	7463712
VvMYB238	8454417
VvMYB240	9841308
VvMYB241	10650213
segments
0 18984252 C2
chrom chr18 S=18 E=34942157
VvMYB257	307587
VvMYB244	2543141
VvMYB247	5855903
VvMYB248	6923814
VvMYB249	8236522
VvMYB250	9477821
VvMYB251	9482136
VvMYB252	10722458
VvMYB255	23406742
VvMYB256	23419946
segments
0 34942157 C2
chrom chr19 S=19 E=12511639
VvMYB258	3913869
VvMYB259	4197164
VvMYB260	4955233
VvMYB265	6691741
VvMYB262	9479676
VvMYB263	22358835
segments
0 12511639 C2
