# Supplementary material for: Identification of Vitis vinifera MYB transcription factors and their response against grapevine berry inner necrosis virus
Source: BMC Plant Biol. 2023 May 26;23:279. doi: 10.1186/s12870-023-04296-7 (PMC10214588; doi:10.1186/s12870-023-04296-7)
Supplement: Supplementary file 4 — Additional file 4: Table S4. Summary information of VvMYBs and AtMYBs amino acid sequence FASTA file. [file 12870_2023_4296_MOESM4_ESM.txt]

Table S4 Summary information of VvMYBs and AtMYBs amino acid sequence FASTA file. 
>V.vinifera MYB1 
MGRSRGVFQSPDEDPTQRSRRKKNASSGENLDSAAAGQGSSEGKKALYHCNYCNKDITGKIRIKCAVCPDFDLCIECFSVGAEVTSHKSNHPYRVMDNLSFPLICPDWNADDEILLLEGIEMYGLGNWTEVAEHVGTKTKEPCIEHYANVYMNSPYFPLPDLSHVVGKNRKELLAMAKGHSDDKKGFSLLGELTLKEESPFSPSRVKVEDTHKGGPSGRLLSVLNADVDSTVRSSGTNVAATATVKKASNMAQVKDGPNVVKVEDPQIDRNFGGKKPNSGAEGSSLVELSGYNSKRHEFDPEYDNDAEQLLAEMEFKEPDTEDERELKLRVLRIYAKRLDERKRRKDFILERNLLHPNQFEKDLSPEEKELCQRYDVFMRFHSKEEHEDLLKTIISEHRTLKRIQELKEARAAGCRTSAEADRYLEQKRRREAEEHARRVKESAQGGTSGQGAQNVFMASESVGKDANSRTAGQATSSSVNDFDVMGCPEAELLSETEKRLCSEIRLAPAHYLKMQETLSVEIFQGNVSKKSDAHRLFKIEPSKVDRVYDMLAKKGIAQL
>V.vinifera MYB2
MGRSPCCDKNGLKKGPWTPEEDQKLIDYIQKNGYGNWRTLPKNAGLQRCGKSCRLRWTNYLRPDIKRGRFSFEEEETIIQLHSILGNKWSAIAARLPGRTDNEIKNYWNTHIRKRLLRMGIDPVTHSPRLDLLDLSSILSTSLYNSSHMNVSRFLGMQPLVNPELLRLATSLMSSQRENPNFLLQNVQENQLCNAQVQNSFTHLVQPNQIQTPIQEIPACNPLSSSFSNESQVMEPNAEQFPSNITDFSSQNSQLISDWQSNGLPSDLSEEYYVPHPSSVGYYGSEQTIMDPSSDNSVFQSNNNFSFASVLSTPSSSPTPLNSNSTYINSSTEDEREISYGSNMYLKFETPDHLLDVNYEMM
>V.vinifera MYB3
MVRTPYYSDVSTLKKGSWSPEEDQKLKAYIKRYGIWNWTEMPKAAGLSRSGKSCRLRWVNYLKPGIKRGSFSCEEEKTILEMHKKLGNRWSAIAERLPGRTDNEIKNYWHTKLRKLKDNSAPRAKSQAPKTSTVEAKPIGSPKDASSLGSEHPWSSQLSIDDSSSSITSLAVGADEIQLEGNSRDPMSTDSTQPFAYDSSSSVTSPAVGTDKNQTMEGSAESERTFGDFQAFPVDDLFMPGDYFWETYPDLELAFPICEEWVQEPLWT
>V.vinifera MYB4
MDNAIKDHWNSSVKKKLNSHIALVMHSCDHTEKESYLRQIVDMNTIIRFCIQAG
>V.vinifera MYB5
MQESSRMGCDNGSEGGIGSAFASPAVSRGAVEKAGMGRSRPRLVKVRKPLNSHNGGLGPGSVSGSNPIDSGFNPFQSGLEISDRVKKSVNTSNGFSDLIGNNKFENVGFGFSGKGGDWMSNSHLSEFGGSVGILGCKNFVKFENLGFVFGANECDLGRNMGSEKRGLAESVGQMGANDTGKMNMECGENVGKFENKGFVFGGKRDLGLNLNLGHGESNENFKKPGSDDKGKTKIEQEAGLRKFGNVDFVFGAHHSGLASNSDSEKRGNMGTLNLDDISKMKMPTELECGKYAEVGFVFGANRCDMAKNSNSENAEFSENGGKLVPDETTTKIKSDQSEHGKNDNLGFVHSGSASNSNVEKKSTENSGTEISDNLERMNVQIETDFMNMKATTVNLDSIVNGSLNLEGDYKNGVFIFGSRSKKSAAFDQNTAINGDFNFAFGSRSNTAASGTIPVFKLPDELKKLNINDFKDVDGADKTRDSNVCSSANAEKTFVFGNCKQSFGFPTERAATTSHDWIRNAKMDAHGSDDTVGKTNGTDVKTSDDENFVFGSSENTVSSSGGDKSRNPNTGSGLGDSNEQANLWSSSFGNFGNEKQSVNIDDMRFVDPPAAAAVSSSSSLKSSEVSHILQGHAKTDIKLNGAAAPSSFSPIGLGFQPCNSVSKASSTNKFDFVFPPDGEPFTDFKTPKWDASCSFTAELLPGLNKKLEFSAKSRSVKDKGSKKTRGRHPVVAKPCLQTDFVQKENSSQENPDSPGLYSPMDFSPYLETVATDPCSRETSLISNDSSQQESNCAPSSAHSISPNDAKADLAASREGLDIKEGQEICREPNEQSSEYHIEMGIDELNYGARAECYHPETNQECSSSGAGVASVASVEAGAGFGSNMEKQESNNRVQYCFASGFEDMSEKKFTFSALSSAHCSISAKRQSRKKNRTKVGHNSFVITPSPDVNLGSSSVQFFPLSSTPSSVGIVEDKKGNISISQNKWENRSEQDEEQVKQRSTTVSAALQEACEKWRLRGNKAYKNGD
>V.vinifera MYB6
MTRRCSHCSHNGHNSRTCPNRGVKIFGVRLTDGLIRKSASMGNLSHYAGSTSGHHQNGVSGNNSVSPGETPEHGAAADGYASEGFVPGSSSSRERKKGTPWTEEEHRMFLLGLQKLGKGDWRGISRNYVISRTPTQVASHAQKYFIRQTNVSRRKRRSSLFDIVADESVDTPMVSRDFFSTNPSQAETLSNNPLPVPPALDEECESMDSTNSNDGEPPIPKPDGLQGCPPVIYPTYFSPFFPFSFPFWPGNSSEPTKMETHEVLKPTAVHSKSPINVDELVGMSKLSLGESIGHAGPSSLTLKLLEGSSRQSAFHANPASGSSSMNSSGSPIHAV
>V.vinifera MYB7
MTRDKRRPPPPLLCIKVSLCYCLSSRLQPHRFTITPPDTPFTLSIMAPRSINEGSSKKVMNKGAWTSEEDRKLAEYIEVHGAKRWKTVAFKSGLNRCGKSCRLRWLNYLRPNIKRGNISDDEEDLILRLHKLLGNRWSLIAGRLPGRTDNEIKNYWNSHLSKKLQQKENKTETSTAKETAPQKPEDIAEGSGEEDKGSGYPDINFDVNEFFDFSAEGSCGLEWVNKFLELDEESWLAKKRSIH
>V.vinifera MYB8
MASRNGVVFEDFFPAMVERLGADGFMTELCNGFRLLMDGDKGVITFESLKRNSATLGLQNLSDDELRSMVTEGDLDGDGALNQMEFCILMFRLSPGLMTSSRRWLEEAIVNGF
>V.vinifera MYB9
MSYDPTVGSTNIVNGVTTVDCQKQVRSWRLLRSLMELLIPRCNCISLEEHRIEEENYLHRYFYSQPTFISSTVVTGTIFGYRRGKVSFCTQTNSKSTNPILLLELAVPTAILAREMQGGILRITLESIAAKNGMDSYTLLSIPVWTMCCNGRKVGFAVKRTPSKADMNVLGLMGSVIVGAGIISAKELNCDDELMYLRANFERVRSSSNSESFHLIDPDGNIGQELGIFFFRSR
>V.vinifera MYB10
MGAPKQKWTSEEEAALKAGVIKHGAGKWRTILMDPEFSTILHLRSNVDLKDKWRNMNVMASGLGSRHRAKLALKNQTTPKHHEEAMALSTVVQSGEEILDAKPLAISRGPLRIDGPKKGITRLDSHILEAITNLKDPSGSNKTAIAMYIEEHYLAPPNFKKLLSTKLKLLVANGKLTKVKGNYRIATSLMPPVVRRSSTMPFEEGKQKDSSKADKGDIKILTKSQIDAELVKMRSMTAHEAAAAAARAVAEAEAAIAEAEEAAREAEEAEAEAEAAHVFAEAAFKALKCRTLRT
>V.vinifera MYB11
MGRQPCCDKLGVKKGPWTAEEDKKLINFILTNGQCCWRAVPKLAGLRRCGKSCRLRWTNYLRPDLKRGLLTESEEQLVIDLHARLGNRWSKIAARLPGRTDNEIKNHWNTHIKKKLLKMGIDPVTHEPFHKQAAAKETSPRADHFPENDTHNLQLPDSDGIINSDQDNSSSSPPENSSSTDESRLLDSVCNDDSLMNCLWGDEMPLVDASWKFPSAGENFSNMGLPSWDDSCAWLLDCQDFGIHDFGIDCFNDIEVNSLNTLEMGDKH
>V.vinifera MYB12
MGAPKQKWTSEEEAALKAGVIKHGAGKWRTILMDPEFSTILHLRSNVDLKDKWRNMNVMASGLGSRHRAKLALKNQTTPKHHEEAMALSTVVQSGEEILDAKPLAISRGPLRIDGPKKGITRLDSHILEAITNLKDPSGSNKTAIAMYIEEHYLAPPNFKKLLSTKLKLLVANGKLTKVKGNYRIATSLMPPVVRRSSTMPFEEGKQKDSSKADKGDIKILTKSQIDAELVKMRSMTAHEAAAAAARAVAEAEAAIAEAEEAAREAEEAEAEAEAAHVFAEAAFKALKCRTLRT
>V.vinifera MYB13
MGRAPCCDKANVKKGPWSPEEDAKLKTYIEKNGTGGNWIALPQKIGLKRCGKSCRLRWLNYLRPNIKHGGFSEEEDNIICSLYISIGSRWSVIATQLPGRTDNDIKNYWNTRLKKKLLGKQRKEQQARRANYVKQEMKREPGIFVVPDQAVGRNPYWAELPAVSVHPNQDPDIKDQASIKKLLIKLGGRFGDDGQQPGSNSINFQYPLDISTAQDGPYETSMNMFASSTSTMNSINSTGSQLPNTHYDVNGSASNVLQGYNSLLNELVYGNPQQLDGSGSFYGIEDIANGSTGTSSAESSSWGDINSLVYPSIISNYGVGQQGPLQDSGFEELRYLGSQ
>V.vinifera MYB14
MGHHCCSKQKVKRGLWSPEEDEKLIRYITTNGHGCWSSVPKLAGLQRCGKSCRLRWINYLRPDLKRGSFSAQEERTIIDVHRIVGNKWAQIAKYLPGRTDNEVKNFWNSCIKKKLIAQGLDPNTHHLLLPIDQINNNNNNTNACTLSHIHQQPTALVFSSNTQMIKDAKMDMKSPFLTLPPLPPPPDTSNSIHPPSLHGISAIPPFEFLNPNYVWMTTVSDQNQHAVMELVNRSSMGRSTPIGPYQINPSGFEVLEENYMRDTIASLEPRKQLEGVQQQQEEDKVCEGKADNSKELRNGENIDNSFDSCSFDLELEYSGLLPCGTGMYCSSTSSSCIDQLTWGDC
>V.vinifera MYB15
MSANMSLRLITYSEELVNGQPIYVSSNCLPLKAFRLEPAGHAFHSAALRVLGCCEEEGEDEDDQNVPNDKEQSYFPSSGSYSSKGKKKSGAEGKQQDHYALLGLSHLRFLATEDQIRKSYRETALKHHPDKQAALILAEETEAAKQAKKDEIENHFKSIQEAYEVLIDPVKRRIYDSTDEFDDEIPTDCEPQDFFKVFGPAFMRNSRWSVNQPVPTLGEENTPLKEVDMFYNFWYCFKSWREFPHTDEFDLEQAESRDHKRWMERQNAKLSEKARKEEYVRIRSLIDNAYKRDPRILRRKEEERAEKQKKRQAKYLAKKLQEEEAARIAEEERRQKEEEEKRAAEAASHQKKVKEKEKKLLRKERTRLRTLSAPVLTQNLFNITEDDVESLCMSLETEQLRNLCDKIEGAEGLERGKLLRDARGGNTDSTGKKQGEKNPQQNGSVEVNGNVPLGKYEKKEKPWEREEIELLRKGMQKYPKGTSRRWEVISEYIGTGRSVDEILKATKTVLLQKPDATKAFDSFLEKRKPAQSIASPLTTREETEGVLIQNGPESNASNKDNLKESSSTSGKQQNPDGAVASNGVTSSSEQDLWSAVQERALVQALKTFPKETNQRWERVAAAVPGKTVNQCKKKFALLKEHFRNKKNAV
>V.vinifera MYB16
MKRREREDHHHSNTALRKGTWSEEEDRLLREYVDKYGQGNWKHITSKTGLRRCRKSCRLRWLNYLRPDIKRGSFGVDEDDLIIRLHRLLGNRWTLIAGRIPGRTSNDIKNYWNTYLSKKIQSEADKSAGLVKHNTCTSAVHSETLGSEFETCSEQKQGDEEEEDTVSFWRRLLLEGEYRELDLRVKNKEILQVEHEEEDDDDLFQGLDDLLHDVDILDCFA
>V.vinifera MYB17
MGCPTALRKGCWTQEEDSLLRKYVKEFGEENWKHIAAKSGLRRCRKSCRLRWLNYLRPNIKRGNFGADEDDLIMRLHRLLGNRWSMIAGRIPGRTPNEIKNYWKSYLSKKIASETNKNSVPVKHRTQSSAMDAERMGSASERKQGKEEEEDTVAFWRRLLSEAEYKEKFVWQ
>V.vinifera MYB18
MKTILAKTPHDSSFSFSRRYFHWKKKIEDDDDDNDEEVLTFSSSSHACDDEDKEKEADFISTSLSLAAPRKKAALSSKLRSALALTLFGKRRSHLSSGLGTRVIGTLFGYRRGHVHFAFQEDPKSHPAFLMELATSTSVLVREMASGLVRIALECDKKVEMKKGTRLLEEPLWRTYCNGKKCGYAMKRECGAEEWKVLKAVEPISMGAGVLPGNGETGSEGELMYMRAKFERVVGSKDSEAFYMMNPDSTGGPELSIYLLRV
>V.vinifera MYB19
MATVAKRINNSSEEIELRRGPWTLEEDTLLIHYIACHGEGRWNLLAKCAGLKRTGKSCRLRWLNYLKPDIKRGNLTPQEQLLILELHSKWGNRWSRIAQHLPGRTDNEIKNYWRTRVQKQARQLKIESDSKRFIDAVRRFWMPRLLQKMEQASTSSTAADTVTTNTTNTTTVNSQSSTIPALLPNQITVSSSPPQSSVTSPSISTSDSMKIPLLPEISEHPTSPSQAIGNTVHNNPVINDCSYVDSSVYDMEPLAPSSAIGTYDFSLFSDYQMAENDWIDLWNVDKLW
>V.vinifera MYB20
MRMPCCDKQDTNKGAWSKQEDQKLIDYIRKNGEGCWRTLPQAAGLLRCGKSCRLRWINYLRPDLKRGNFAEDEEDLIIKLHALLGNRWSLIAGRLPGRTDNEVKNYWNSHLRRKLINMGIDPNNHRLSHNFPRPRDPCTAATATSSGLNNHASPPVKSVGDNDQTSDAGSCLDDNRRALPDLNLDVAITIPQPSLDTTEEAKKHNESKVSRELEPGPSSTLLLFG
>V.vinifera MYB21
MSRSCSQCGNNGHNSRTCTESGGAGAAANDIMLFGVRITEGAFRKSASMTNLSQYEQPQDSNADAGYASDDVVHASARSRERKRGVPWTEEEHRLFLLGLQKVGKGDWRGISRNFVKTRTPTQVASHAQKYFLRRNNHNRRRRRSSLFDITADTFMGSTILEEDQVHQETVSPPQLHSHLNGSAGGFPVPTFPVTMAPVVLPVASNGSMEILTLGQSNQAKGPTKLIRPIPILPVPPSSKMADLNLNIPSTADPLPLSLKPSSSTSTSPQSPTATRHSSAFQAMSESFNSSTGDNIISVA
>V.vinifera MYB22
MQMKKKGNTDAPPKQKERHIVTWSQQEDDILREQISLHGTENWAIIASKFKDKTTRQCRRRWYTYLNSDFKKGGWSPEEDLILCEAQKIFGNRWTEIAKVVSGRTDNAVKNRFSTLCKKRAKHEALAKENSTSYINSNNKRALFNNGFNTDGTTEAAVSLKKMRRTHLPDLTENCNGGETLLSECGTTTNQQPRPPFAVLVQNFRSVNSLPVQHHVGSTKEVSNDASQNNKIQGTFLKKDDPKITALMQQAELLSSLALKVNAENTDQSLENAWKVFQDFLNQTKESDMLRFNISEMDFQLEDFKDWVEDLRSSTEGSRPSWRQPDLYEESPGSSEYSTGSTLVSQTAGDKIEQTQPEICALHQEIGVRLQTIPMDQNGFEECVKGVLSGTTTNQAEIFPSCDEPKTNDVVASNLSSTEFSSPLQVTPLFRSLAAGIPSPKFSESERNFLLRALGMESPTPNPSSNPSQPPPCKRALLQSL
>V.vinifera MYB23
MANKCVIYAPDNTNGLSCYSSTPSSSSSSTTSLGTSMGMVFADMGALSINPNYGVVPAVSSSQESTYVRKGPSEVENGRACWGFPFMGNCTAGSLEEHHNSDVGDGKGSDCSDGFGENNETMDLNANINEENPNENIVSGKETDSGHSKLCARGHWRPAEDTKLKELVALYGPQNWNLIAEKLEGRSGKSCRLRWFNQLDPRINRRAFSEEEEERLMDAHRLYGNKWAMIARLFPGRTDNAVKNHWHVIMARKYREQSSAYRRRKLSQSVYRRMEEDPSFVCRDTATRTETMPPYSINLSSGGINNNLSPFPFATFNGAVGGVVYGSNGSPQVNSGGEAISSSKLPPHTGFCAQQTPFEFFSGPKSHDMISMFSQHRSWDRPRDEPNNNTSGFYPQYPPLMMAMQQSNYHNTCNFPNSTASTPQASATEPSSSENRVASHFETIPPPFIDFLGVGAT
>V.vinifera MYB24
MGRSPCCEKVGLKKGSWTPEEDQKLMSYIEEHGHGSWRALPAKAGLQRCGKSCRLRWTNYLRPDIKRGKFSLQEEQTIIQLHALLGNRWSAIATHLPKRTDNEIKNYWNTHLKKRLTKMGIDPVTHKPKSYALGSATGQSKDAANLSHMAQWESARLEAEARFVREYKLSPHPFQHQYKQGLSATALSITHSLAPPKTLDVVNAWQGLWSSGSTNDCAVFGDTLFNSSENALPAALPSSTLGLGVNENSMEKGENDWKHCFERQNKVPEFIKDNATPFPDMQYSTDESTWIADSVGNNNIVISCATFNVDGFSHHLLPENSSLSFGEDSDNANANCTAGSAGGGFEENNHYWNNIISLLDSSSAYYSLENV
>V.vinifera MYB25
MKGEDNYKKGLWTKEEDRILLDYIQVHGRGRWNRISKITGLKRYGKSCRLRWMNYLSPSVKHGEFTEQEEDLIIRLHNLLGNRWSLIAGRVPGRTDNQVKNHWNSHLCKRLGIKKKNRKTAVTSLKPHSTNVDNTPKRQALVDSISKPFHDNNMDVGGVTRRQCPLSGAQVSEEQPAEVGWHCVDSLWASTAEHLRVCTPTSIEFLEGYYSPGDAFWQGL
>V.vinifera MYB26
MEFLDEESRPRFVFQSGSNHSPASTHLHPQPLNKPLIFISLSLSSILISLSVFFLQSEPLKSLLLWFALSLLVGPFAPSHLTAGDIRVGRGPILEFPSQEKDSDELNKRPPSNRRPRLRKVETATFTSPVATSVEGDNGLARVEKRSEATAEESEWVDGDVEILKKQLLKHPVGMPGRWEAVAEAFRGRHGVESVIRKAKSLGERKSSDSDSFNRFLKDRKPVDKRVEDGMAMENDEKEGWSSGEDIALLNALKAFPKDVPMRWEKIAAAVPGRSKAACMKRFSELKKGFRNSKAAAEE
>V.vinifera MYB27
MEVEGEVLQFEDYFPSMMEGLGAEGFMEELCQGFHLLMDVEKGLITFESLRRSTWQLGLQEMGDDELVWMLSEGDLDGDGALNQTEFCILMLRLSPGLMEGPKQYWMEDMYT
>V.vinifera MYB28
MQLPRRKLTLERVEILLEMEVDEGGVQFEDYFPSMMEGLGAEGFILELCNGFHLLMDVEKGLITLESLRRSTIELGLQEMGDDELVWMLSEGDLDGDGALNQTEFCILMLRLSPGLMEGPKQWVEEMCT
>V.vinifera MYB29
MEVEGGVQFEDYFPSMMEGSGAEGFIIELCNGFHLLMDVEKGLITFESLKRSALLLGLQDMGDDEIVSMLSEGDLDGDGALNQMEFCILMMRLSPGLLDEPKQWVEEMYIHEPDEEALWF
>V.vinifera MYB30
MSPYFELGHFHRSEISNGVCRDDVSSSGALLSSLTVFMILGSIYGNLGKAAGLFGQRIQLHTRATYLRGVSATRGSLKKGPWTPDEDQKLVDYIKRHGHGSWRALPKLAGLNRCGKSCRLRWTNYLRPDIKRGKFSDEEERIIIKLHSVLGNKWSRIAVHLPGRTDNEIKNFWNTHVKKKFLQMGLDPNTHQPRADLNSLVNLSQLLATANFSNLTSPLEDALRLQTDATRLTKIQLLQNILQIINTGSTLSRNIEGASHQWSRNLTPTPLEGFVNGTSTLYTEDPMLAPAEFPNPGVTPGSHNDYQAISNSWACIDGGFGSEVHNFNNNCSSSSYDIRAEQPLPALVSVSPECSSVNQTESKMNLPCISTHSSTSNIFEAWGELMDDETSVSYWKDILGQY
>V.vinifera MYB31
MPMDGWSVPRNGSVLDCGETGGSCETDGICVDIGNNNSLNGTDKLQVLFDQVLLIFMKEVLGNECVRPIPAMLGDGRSVDLFKLFWVVRGKGGYEWVSDKGLWGLVAEECGLDVGVKTCLKLIYFKYLDQLDQWLLGILRDGSLDKGEGECGGKLDSVLEELGTEFRGLILGGTGPKEKDDGVFELESERTDNCVDLDKEKSILNLSIVLRRAEKSPNDDDEKNCVDGGDDVAIQDPIIAKKSSFSRKRKRESFSGMLNWVREIAKHPEEPYKGNKNGNEVFSTQILRVRESLLIRRKVHTKEEQSLLQKQKMHPSMYEDNIVVNHQSTEKSRCSRRLFSVKSHLCSCSAAQSKLPGPHRTKSESCPKEQALTPNEQEPENTNTLDDLFPDDLFLKPIPVGPNFQAEVPEWTGEVTESDSKWLGTQVWPLENGECSFRIEKDCVGRGKPDSCDCRFSGSVECVRFHIAEKRMKLKLDLGSLFYHWRFDRMGEEISLAWTTEEEKRFKHMIRLNSSLQSPSFWDNALRIFPTKTREALVSYYFNVFLIRRRIYQNRVTPRKIDSDDDELEFGSLGGSFGHEVIKVPWSEFLTCTQNEQSTELD
>V.vinifera MYB32
MPMDGWSVPRNGSVLDCGETGGSCETDGICVDIGNNNSLNGTDKLQVLFDQVLLIFMKEVLGNECVRPIPAMLGDGRSVDLFKLFWVVRGKGGYEWVSDKGLWGLVAEECGLDVGVKTCLKLIYFKYLDQLDQWLLGILRDGSLDKGEGECGGKLDSVLEELGTEFRGLILGGTGPKEKDDGVFELESERTDNCVDLDKEKSILNLSIVLRRAEKSPNDDDEKNCVDGGDDVAIQDPIIAKKSSFSRKRKRESFSGMLNWVREIAKHPEEPYKGNKNGNEVFSTQILRVRESLLIRRKVHTKEEQSLLQKQKMHPSMYEDNIVVNHQSTEKSRCSRRLFSVKSHLCSCSAAQSKLPGPHRTKSESCPKEQALTPNEQEPENTNTLDDLFPDDLFLKPIPVGPNFQAEVPEWTGEVTESDSKWLGTQVWPLENGECSFRIEKDCVGRGKPDSCDCRFSGSVECVRFHIAEKRMKLKLDLGSLFYHWRFDRMGEEISLAWTTEEEKRFKHMIRLNSSLQSPSFWDNALRIFPTKTREALVSYYFNVFLIRRRIYQNRVTPRKIDSDDDELEFGSLGGSFGHEVIKVPWSEFLTCTQNEQSTELD
>V.vinifera MYB33
MGHHSCCNQQKVKRGLWSPEEDEKLIRYITTYGYGCWSEVPEKAGLQRCGKSCRLRWINYLRPDIRRGRFTPEEEKLIINLHGVVGNRWAHIASHLPGRTDNEIKNYWNSWIKKKIRKPSAPLASSITNTEHSQLGYGSSQLDMVNQDLMMKQPAQETLFSSPAPLFMFDTGSLDLIGDGNGRTELFQEVAGLSSETWQLNQHQVEALPPPASYSVGMDTNYLPPLVENIENMVPMQVQSCSIDEEGEIALECLQRQELNDWVESQQCPSFLFWDQVEGHLGGEEIAPPSSNMGAVLSSYSTSL
>V.vinifera MYB34
MGRAPCCSKVGLQRGPWTADYIRAHGQGNWRFLPKKAFYHVFFPKFHAIIFFEFDVEVLLLWFHVLTFLRGICDAHDLTKGVSFEVGVMPMTLLKG
>V.vinifera MYB35
MSGVKEEDCNVDLNKEAEFVSNSSVSESSSDTAALRSASAQKRITGPTRRSTKGGWTEEEDNLLTTVVKNFNGRNWKKIAEYLHGRTDIQCLHRWQKVLNPELVKGPWTKEEDDCIVESVKKYGCKRWSMIAKALPGRIGKQCRERWHNHLDPAIKKDAWTKEEEAILTYYHQLYGNKWAEIARFLPGRNDNAIKNHWNCSIKKKSETKLVARSTLDKHGAIVPDSQNCETNSNSTKGTAVKQNHGEIVSLHQKDGSEYAVGTCLTDLVLGNAYGGENCLEPKSVIPSGGDLNLPNGFQFDGKDATGTAVIGEPCTDNDNHANMCEPLSIPLGLPGSVKKNCNPCNAPEAVASLTSKRRLESPKRPWTYDLSVTDLRFSSETGDSLSSLSAFRFGDDDTQVGKKSKLNSTPLQSEHIKNSWFCYEPIHSKDLLVASKNDCFPSTDNHTRYSSSPSCGFTTPKVAQSVSINSRSPESILRSSAMSFRNTPSIIRKRTSRKSSNNFSDCSTPAQTVPCTQNGEDINSSKAFPNAKQGLVASLCKPEAPVSVKTLGRCLEYAFDMEWDPSRVKCGTSVSSTATPDVNFSANRVLIP
>V.vinifera MYB36
MESLGVRKGAWIQEEDVLLRKCIEKYGEGKWHLVPLRAGLNRCRKSCRLRWLNYLKPDIK RGEFALDEVDLMIRLHNLLGNRWSLIAGRLPGRTAND
>V.vinifera MYB37
MKSLGVRKGAWTQEEDVLLRKCIEKYGEGKWHLVPLRAGLNRCLKSCRLRWLNYLKPDIKRGEFALDEVDLMIRLHNLLGNRWSLIAGRLPGRTANDVKNYWHGHHLKKKVQFQEEGRKKPQTHSKTKAIKPHPHKFSKALPRFELKTTAVDTFDTQVSTSSKPSSTSPQPNDDIIWWESLLAEHAQMDQETDFSASGEMLIASLWTEETATQKKGTHSKTKAIKPHPHKFSKALPRFELKTTAVDTFDTQVSTSSKLXSTSPQPNDDIIWWESLLAEHAQMDQETDFSASGEMLIASLRTEETAAQKKGPMDGMIEQIQGGEGDFPFDVGFWDTPNTQVNHLI
>V.vinifera MYB38
MKSLGVRKGAWTQEEDVLLRKCIEKYGEGKWHLVPLRAGLNRCLKSCRLRWLNYLKPDIKRGEFALDEVDLMIRLHNLLGNRWSLIAGRLPGRTANDVKNYWHGHHLKKKVQFQEEGRKKPQTHSKTKAIKPHPHKFSKALPRFELKTTAVDTFDTQVSTSSKPSSTSPQPNDDIIWWESLLAEHAQMDQETDFSASGEMLIASLWTEETATQKKGTHSKTKAIKPHPHKFSKALPRFELKTTAVDTFDTQVSTSSKLXSTSPQPNDDIIWWESLLAEHAQMDQETDFSASGEMLIASLRTEETAAQKKGPMDGMIEQIQGGEGDFPFDVGFWDTPNTQVNHLI
>V.vinifera MYB39
MESLGVRKGKWTREEDFLLRKCVEKYGEEKWHLVPLRAGLSRCRKSCRLRWFNYLKPNIKRGKFASDEVDLMIRLHKLLGNRWSLIAGRLPGRTANDVKNYWHHHRFKKMVPIQEKGKDKAQTNSENTLIKPKPCKLFLGFTFKTTAVDASETQGSTCSELQPTLVQPNQDILWWESLFADHTIEDQELIASLLADETASAVDTNGGGNFDFPFEMGLIGEAMI
>V.vinifera MYB40
MESLGVRKGAWIQEEDVLLRKCIEKYGEGKWHLVPLRAGLNRCRKSCRLRWLNYLKPDIKRGEFALDEVDLMIRLHNLLGNRWSLIAGRLPGRTANDVKNYWHSHHFKKEVQFQEEGRDKPQTHSKTKAIKPHPHKFSKALPRFELKTTAVDTFDTQVSTSRKPSSTSPQPNDDIIWWESLLAEHAQMDQETDFSASGEMLIASLRTEETATQKKGPMDGMIEQIQGGEGDFPFDVGFWDTPNTQVNHLI
>V.vinifera MYB41
MESLGVTKGKWTREEDILLRKCVENYGEEKWHLVPLRAGLSRCRKSCRLRWFNYLKPNIKRGKFASDEVDLMIRLHKLLGNRWSLIAGRLPGRTANDVKNYWHHHRFKKMVPIQEKGKDKAQTNSENTLIKPKPCKLFLGFTFKTTAVDASETQGSTCSELQPTLVQPNQDILWWESLFADHTIEDQELIASLLADETASAVDTNGGGNFDFPFEMGLIDEVMR
>V.vinifera MYB42
MESLGVRKGAWSQEEVLLRKCVEKYGEGKWHLFRFLELPGRTANDVKNYWHTHHFKKKPWPYKFSKTLPRFELKTKAVDTLDTQVSASSKPSSTSQQPNDDIIWWESLLDGHAQRDQETDFSTRCSGEMLISSLWTEETATETTGTTDCMVEQIQGGEGDFPFSDTPNTQAKDLM
>V.vinifera MYB43
MESLGVRKGAWIQEEDILLRKCIEKYGEGKWHLVPLRAGLNRCRKSCRLRWLNYLKPDIKRGEFALDEVDLMIRLHNLLGNRWSLIAGRLPGRTANDVKNYWHGHHLKKKVQFQEEGRDKPQTHSKTKAIKSRKPLDRRNCNTDKGTHGWYGRTNPGR
>V.vinifera MYB44
MEKKSGIWFPLRAGLSRCRKSCRLRWFNYLKPNIKRGKFASDEVDLMIRLHKLLGNRWSLIAGRLPGRTANDVKNYWHHHRFRKMVPIQEKGKDKAQTNSENTLIKPKPCKLFLGFTFKTTAVDAYETQGSTCSELQPTLVQPNQDILWWESLFADHTIEDQELIASLLADETASAVDTNGGGNYDFPFEMGLIDEVMR
>V.vinifera MYB45
MTDLHRGVEDYYAVSPGIVIRRLPELRSVALKGKPHSTDFNLVPDGWGGKASSNKRETKKHTISAMSSTVRATVVQASSIFYDTPATLDKAERFLKEAAALGSQLVVFPEAFIGGYPRGYNFADQSPRGKESFRKYHASAINVPGPEVDRLASMAAKYKVYLVTGVVERDGYTLYCTVLFFDPEGNYLGKHRKLMPTYWERLFWGFGDCSTTPVYDTPYGKLGSVICWENRMPLFRTAMYGKGIEIYCAPTADSGDTWVATMRHVAIEGGCYVLSPIQFCRRKDYPPPPEYLYSPTEEDVTPDSIVWAGGSVIISPHGEILAGPNYEGEGLFTADLDVRGEIPKAKFQFDVVGHYSRADVLSLTVNNRPLLPVTFTSSPSKIKDNEEMDECKDI
>V.vinifera MYB46
MDLRLVERNVKEFEDRSRCYICKNNFFVLCFEWLSCFHMERLNLFTSEKGSSVFWWTVLTPLFPGVTLPFFLSIAFLCFRLKLQPTKLVSEQPIS
>V.vinifera MYB47
MVWKTVLLKDSINTKDKLNTTVGSYALLGAKVGGDAAVVERLRKAGAVILGKASMSEWYQFRSLKTRNGWCPRSGQGVNPYVPSGDPCESNSGSAISVAANMVAVSLGTETDGSIICPADVNSVVGFKPTIGLTSRVGVIPISPRQDSVGPICWSVLDAVYVLDAIVGFDPRDGEATKEASKFIPVGGYKQFLNKDGIAGKRLGVVRNPFSGFYNRSTAISAFEAHLTVLRQRGAILVDNLEIENVDIILNPYESGESTALLAEFKLNINEYLKELTHSPVRSLAGIIAFNLNNSDLEKTDEYGQEVFIAAEMTNGIGKQERMAMEMMANLSQDGFEKLMMENKLDATVALGSGMATVLAIGGYPGVSVPAGYDGDGMPFGICFGGLKGMEPKLIEVAYGFEQATKIRRPPTSPNNLLCPNEPL
>V.vinifera MYB48
MGRSPCCEKAHTNKGAWTKEEDDRLIAYIRAHGEGCWRSLPKAAGLLRCGKSCRLRWINYLRPDLKRGNFTEEEDELIIKLHSLLGNKWSLIAGRLPGRTDNEIKNYWNTHIRRKLLNRGIDPSTHRPINEPSPDVTTISFAAAVKEEEKINISSTGGFGCKTEKNPVTEKCPDLNLELRISPPYQPQAETPLKTGGRSSSTTLCFACSLGIPNSEECSCSIGTSSGSSSSGYDFLGLTSGVLDYRGLEMK
>V.vinifera MYB49
MGFDLDPLDDVLPEPAAINARAGGKFQPKAKARPRKGTSASVPSTISNATKEKTIRPTTTGSDTTQSLRPIDVIQNGLNDTVGSSLDTSEIGGSKDTLKDHEGLVGGVSFTDNNRSLASVSSLSQVFASGEDVGTTGAPPSETGAPHPGAISDGNGDWHSSFGKKLKNYEGSPSELQFPRESRSSFLVNPSSQLLVEDLGSTDALHSEVAASDGNGDWVSSFGKSVGEADTLGFDLDPFDDILPGPATSNVRGSGKFQPKAKSQPRKETSASVTTTLPDVTKEKPVTLASIGIDAAQSVQPANVVGVTFCDDDRSSVMVNPSGPLDAIDALHSEVAISDGNGDWNSSYGKSTGENADIFSGLEYLDDFLSQPATVTVSAASKPQPQVNMNALPGNKFLESYPVYTDAEGRLSPSEAQNLPASNNKDIGEEPEDQAGGRQADVCKNDQDFQIDNRRLQPEEVEAFSGLETLDILSKATLASGQHMGENPSQSKLHTDKDKPSFDVPHPDTVESVSCSQDAHLLPSETEYMDEDSIPAFPAGEVLDFSSVRFSDSASTDPTYELPVNNKDLAKSANLDAAASGDVHSAGAGPKIPGSESSKGRKRKTSTGSVLSQKGQKSSTAVDKNETGKSSRRLRKRILTHELVDESEDEARDNGAKPAEPPINSVADEDRNRDDECKVKNLSRKKRAPRKSMKSVAENEKPVRKRKNANETGDKSTKEPPKKFSHSTRRKRRCVDKTLLETPEDEIDPQKLPIRDLIVLSEMRERMNKEASSSKVPLANQSADDSYLHDSFDNGWETGATEQARASNDDEENVRIQSSSHYINYQSYMDKTPTSRWSKSDTELFYEAVQQFGTDFSMIMQLFPGRTRNQVKLKYKMEERKHPLRLFEASTNRAKDHSHFELVIEQLKQVAAQEEQNSKQENSVGLTGVEEEMEEVTLETNEGATKSGQNEEGAVEEALAEDKETDVAEFGPEKSDESDDDLYRWSQYKSEL
>V.vinifera MYB50
MEEKRREAGSLPPASSSAGTVTAKVTETEPKSEPPSSRRRAGGQKRKSNNLSASNSTPSKRLAREKALAPPLASIHNGPCTRARQSPNNVSSAAAATAAASGALQKLDQPEAAPGASSSGAGLTAEELNVKNEDWEALEAEMAAEFEAIRSRDANVHVVPSSSGWFSWTKVHPLEAQAMPSFFNGKSENRNPDMYKQIRDWIIKRFHGNPNTQIEVKDLSELEIGDLDARQEVMEFLDYWGLINFHPFLPAESSVANGDDDTAKQLDSSVEKLYRFDMVQSCPPVVPKANMSAPTMASGLFPESAFVEELVRSEGPSVEYHCNSCSADCSRKRYHCQKQADFDLCTECFNNQKFGSDMSSSDFILMEPAEAPGVSGGKWTDQETLLLLEALELYKENWNEIAEHVATKTKAQCILHFVQMPIEDTFIDCEDETNVNPQENADPVSANNDSSVPKDIPESTESKTDVSEGHPPSSAMETSKPEGPPLSSPMETSKPESQPPPSPMETSKPEGGNEMKDNQETGEACALKALREAFEAVGSLPTPGAPLTFTDAGNPVMALAVFLTQLVGSGRASAAVHSSLKSMSSNSPGMQLAARHCYILEDPPDDKKEQVGSESATAEMVDQDAHKDENMKDVNEKDEKQKDVNQKDASQEDENQKHENQKELNQKEENQKDVNQREEHSISILEGSDTLKDQNENKIEDSVPEEKLSVPPNGECTEKSLAAKEPDVVVSNDSEPGILSQSSNSDLPKDCPPNSVDKSDDLTPKAGLLPSSMKESGDGASVKDHSQPSEAPKDVDTVPESLPLQTKEPLQSLTSNTLVENGANTGRDQTKEGKSESHDSSKTKPDPSIDKIKRAATSALSAAAVKAKLLANQEEDQIQQFATLLIEKQLHKLETKLAFFNEMESVITRVREQMDRSRQRLYHERAQIIAARLGFAGSSSRPTAPSLPINRPGMSFPTSVPRPPMGMTSQRPPMSRPMMMAPSSLNTLVSSTVAGSSIRPPSQDKLSSVGTK
>V.vinifera MYB51
MASSSMSSRSSGSSWTAKQNKAFEEALAVYDKDTPDRWYNVARAVGGKTVEEVKRHYEILVEDIKSIDSDKVPFPNYKTTGASGRSNMSDQEKRMMNLKLR
>V.vinifera MYB52
MASGSRMGSGLWTSKQNKLFEKALALYDKDTPDRWQNVAKAVGGKSAEEVKRHYEILIEDLKHIESGHVPIPNYKSTGSNSIGDQEQRLLKCIKLQ
>V.vinifera MYB53
MASTSLKSSGSWTPKQNKLFEKALALYDRDTPDRWQNVANAVGGKSAEEVKQHYEILIRDLKHIESGRVPIPNYK
>V.vinifera MYB54
MGAPKQKWTPEEEAALKAGVVKHGAGKWRTILKDPEFSGVLFLRSNVDLKDKWRNMSVMANGWGSREKARLALRKVPSAPKAEENPLSLGTAVQSDDETVDTKALALPSNPVQITGSKRSFSRLDNLILEAITNLKEPGGSNKTTIATYIEDQYRAPPNFKRLLSAKLKFFTTNGKLIKVKRKYRIAHTPAFSERRRNSSMPFLEGRQGFSPKVDKDDIHILTKAQVDFELAQMRGMTAEEAAIVAARAVAEAEAALAEAEEAAREADAAEADAEAAQAFAAAAMKTLKGRSNPKTNGHP
>V.vinifera MYB55
MEALQNEADRVKGPWSPQEDQALQCLVKRYGARNWSLISRSIPGRSGKSCRLRWCNQLSPQVEHRPFTPEEDRRIIEAHAKYGNKWATIARMLNGRTDNAIKNHWNSTLKRKFAAEIEQVPAPVSVDNEGSRPEKRQSSGGGPSMPATGLCLSPGSPTGSDVSDTGFPVVSSPNLYRPVARTGAVQVPPQQFEPSSKKDDPPTALTLSLPGTETYENEYESPPLDSAPRHNKLASPEKQPALTFAMPENPEPMTFGSDFFLMIQDMIKTEVKNYMSGLEINEICSQSEGNIRNAAINRIGMGD
>V.vinifera MYB56
MGRAPCCDKANVKRGPWSPEEDATLRNYVQTHGIGGNWIALPRKAGLRRCGKSCRLRWLNYLRPDIKHGGFTEEEDKVICAIYNQMGSRWSVIASQLPGRTDNDVKNYWNTKLKKKLAKFHSNGNAANNPNPFSSAPPPTAAPMPVTEAYRHGFPPLLTQGYTGTSNNMGVSEFGASSNNGHNVFISDQGGLSTDHATGISYVSYLPGTRGGEDDGVLMDFGMGNLPYDIISGFWFQEKDSTEVTPGSASLDEFPHLNIKPQGL
>V.vinifera MYB57
MGRKCSHCGNIGHNSRTCTTLRGSSGVSSSSLTGGVKLFGVQLEMPSTTPLPMKKSFSLDCLPSSSSTPSSSTSSRVSADENSDKFSRGYLSDGLIARTQERKKGVPWTEEEHRTFLLGLEKLGRGDWRGISRNFVTTRTPTQVASHAQKYFLRQSSLNKKKRRPSLFDLVESSKFSFHLVNPSIPQPNQPSIPCGFSLKTTNSTLLDLNF
>V.vinifera MYB58
MGRSPCCSKEGLNRGAWTALEDKILTAYIKAHGEGKWRNLPKRAGLKRCGKSCRLRWLNYLRPDIKRGNISHDEEELIIRLHKLLGNRWSLIAGRLPGRTDNEIKNYWNTTLGKKIGAQPTNQSRLKSKPPIDHKPTAIEPEAAPAQPQVIRTKATRCTKVLVPTDPPPRLSEPRPIDSTTPQNPLQAQPQQTHSVAPWGPTDFTPDYGTITNSNLFNEDYSYSNLLENVTPFKFEDWASNDCLENNAALDLDSLAFLLNSEEWP
>V.vinifera MYB59
MGRGPCCSKEGMNKGAWTAIEDELLVEYIKVHGEGKWSGIPKKSGLKRCGKSCRLRWLNYLRPDIKRGNMSPEEEDLIIRLHKLLGNRWSLIAGRIPGRTDNEIKNYWNTNFAKKAPARQTSSSEKNPIMITSPPSDLLPPNLQQQQFTNVWATPLQPELEFEALPPPMDQNFSKTTASEPQFTDNSPDIIMDLNPGEISVSEIFNDDFINFNDFEASEMRNIDNRCNTQVQEIAENWAASDCLDQAQYYMGSDFSPLAFLFESEGWVGDDDVNVV
>V.vinifera MYB60
MGRAPCCSKEGLNRGAWTALEDKILSDYIKVHGEGKWRNIPKQAGLKRCGKSCRLRWLNYLRPDIKRGNISLEEEDLIIRLHKLLGNRWALIAGRLPGRTDNEIKNYWNTTLRKKVNGKQPNHESKDEKKKSSIKESIEKNPPPSTMVESQVIRTKASRCNKVFISQPQKLQNLDNGVAAKEDSMNCRPKAIPSNTSGEDDSFNGTMDFDVGEFFMSDISDSDLWKLFQFDNNSNTVKEDGNNNDGFPFSSADQPGLFSEEMIKDWIRDDES
>V.vinifera MYB61
MGVNHSSNPALEMGRPPCFEDGLNKGVWTAHEDEVLGNYVKLHGEGKWVNVAKATGLKRSAKSCRLRWLNYLKPDIKRGNIALDEEDLIIRLHRLLGNRWSLIAKRLPGRTDNEIKNYWHSTLKKKVQESSSNHCKSKKKPMMEPSAESAESLKMDSCLSPNKDVINCTTSSSAHPFPLLFPVDEHPEAFTPVEPSIDGGLGKEIVAEQPPESGDEIFPVNISCGNDALWDSLMDFDVDQLCLSEILEENFASFSEFDSMTVGECGINGCQDDPLPSFSDLG
>V.vinifera MYB62
MTNPKMEKSHPCTRRSNRGAWTALEDKLLRDYVKTHGPGKWRNVSQETGLERSGKSCRLRWLNYLRPDIKRGNISPEEEDLIIRLHKLLGNRWSLIAGRLPGRSDNEIKNYWNTTLAKRVVHGQNSNQSKDDRKEKEKEPSNMDEAPMEMKGSEGPDPVNDFKEDYSPNPAMDFSGKLFQYNDTDYDQLWNFSDFDDGRWGCGNMGGANGLCQWSDFPSASAEEAEIFFHS
>V.vinifera MYB63
MASTISQCTKKEANRGAWTAEEDHKLAQVIAVHGAKRWKCVAMKAGLKRCGKSCRLRWMNYLRPNIKRGNISDQEQDLILRLHKLLGNRWSLIAGRLPGRTDNEIKNYWNSHLSKKTKQKEKQSRSSTTVECRPQKTKVMEMESVDNGSERVASKGDEDSKTSFVGDESFDYSSEGPLNLEWMSKFLEMDEAWLDFA
>V.vinifera MYB64
MHSPELANPLKRSFDEMNLKRDADDDSNPPPSPLPSSSSSSKELSPRSYQWKVFEVAKRRNTIAVLDTGTGKTMIALMLIREIGQAVKADGRKLFIIFLAPTVHLVNQQFKVIKDSTGFEVEEYYGAKGVDEWSAKSWEKEISEHDVLVMTPQILLDALRKAFLSLETVCLMIVDECHRATGNHPYTKIMKEFYHKSVDKPKIFGMTASPVIRKGVSSSMDCENQISELESILDCQIYTIEDRTELEVFIPSAKEINRFYDASQFHNLDLKAKLKSSWSKFDNLLLNLQGSPMTQYKDMDDKLKALRKRLSNDHAKILYCLDDLGLICAYEAVKVCIENVSNAQEEFEFYRQSSSQCKCFLQEVLGIIGGYLPHGDGNYLNSESDILKAVDKGYITPKLHELLQLFQSFGVARKVLCLIFVERIITAKVIERFIKKIIYLSHFTVSYLTGSNSSVDALAPKAQRETLESFRSGKVNLLFATDVVEEGIHVPNCSCVIRFDLPKTVRSYVQSRGRARQSDSQFIIMLERGNTEQRDQLFDIIRSEYSMTDTATNRDPDGYTLKAYTIEEMDSYFVDSTGASVTADSSVSLIHRYCEKLPGDKYFTPKPFFHFTYLEGMYECKLTLPPNAAFQTIIGPGNKNSHLSKQLVCLEACKKLHQMGALDDHLLPYVEEPSENDIIVKSKGSAAGAGTTKRKELHGTTQTCALSGTWGDKIDGAIFQAYKIDFSCNIVNELYSGFVLLIESKLDDDVGNIEMELYLISKFVRTSVSSCGQVSLDAEQVMKAMRFHELFFNSLFGRLFIGSKSSGVRREFLLNTQQKSLWSSSNMYLLLPIESSNIPSDESWRINWPGINSCASVVEFLEKRSQLSTGNMNDDTGNPSPCSTGLVETECKSISTVHLANNSVHVNNLKNMVVLAIHTGRIYSILDVVIDTSAESPFDGSADVNSSNYTTFAEYFNNKYGIVLMYPGQPLLLLKQSHNAHNLLVNFNDEGDSSGGEALQTGQKMLNEKAQTHVHMPPELLVSIEVPITVLKSSYLLPSLIHRLESLMLASQLREEIAFTTGSQISSSLILEAITTLRCSESFSMERLELLGDSVLKYAVSCHLFLKYPKKHEGQLSARRSWVVCNSTLHKLGTDRSLQGYIRDGAFDPRRWVAPGQRSIRPVPCSCGVDALEVPLDGKFQTEDTKIVVGKSCDRGHRWMGSKTIADCVEALIGAYYVGGGLNAALHLMKWFGIDVELEPSLVDEAIATASLRTYIPKANEIEILESKIGYEFSVKGLLLEAITHATEQELGVGYCYQRLEFLGDSVLDVLITWHLYQSHRDIDPGELTDLRSASVNNESFAQVAVRRNLQQHLQHCSGLLLGQIKEYAKYLSGSDDVPNPLQSTKGPKALGDLVESIAGAILIDTKLNLNEVWRIFKPLLSPIVTPDKLELPPLRELNELCDSLGYFIKEKCTNKGELVHAELRLQMIDVLLVGEGCGRNKKAAKGQAAAQLLKNLEKRGISYSRSNSKRRKQGADLVGVSSSLNMGGDACGQSNNEDSSELIKFHKKQKTTGMQLCTRTSIANNCLENACKPKLDTPVIKSINMKKGGPRSSLYELCKRLQWPMPSFESKEQRSRFPIIFGEGSERREGFNSFISSISLHIPNCGVMECRGDHRADKKSSLDSAALVMLHELQRRGKLIIHD
>V.vinifera MYB65
MESDRTITPPTEGVSDGFQKMRPPHGRTSGPTRRSTKGQWTAEEDEILCKAVQRYKGKNWKKIAECFKDRTDVQCLHRWQKVLNPELVKGPWSKEEDEVIIELVNKYGAKKWSTIAQHLPGRIGKQCRERWHNHLNPAINKEAWTQEEELALVRAHQIYGNKWAELTKFLPGRTDNAIKNHWNSSVKKKLDSYIASGLLAQFQGLPLVGHRNQSIHSSSSRMQQSSGDDSGAKGGIEAEEISECSQGSTAVGCSQSVSEMSNSGLHTREEFQMTEESGQGKEQSSSPISCSKQYYASIEEVTLSIPEIPCELDCPSNYLEPNFPHDARISGSVERQFNSNEQPAISSFELGQASSGLSSHFNGGNENRDTVSIPLQTSVGLNASSSMGNMGVDSDIPEHLLISEGDCCGFRFQEAGTDEYFSSENLTRCTNAIELECTDPLVCQSSDFQISETSGTSASQPYYPLRSEMLEASCCQSLLSVPSVHPAVDCTFIFGTETNQLSDCSLQTQGLDDFIYTNDSTNSICHNGTENKDLQEQPGPAKDSVNLVPVDSFGSGPSDIMHTCPSREGKQLAHTEQQDEGALFYEPPRFPSLDIPFFSCDLIQSGSDMQQEYSPLGIRQLMMSSMNCLTPFRLWDSPSRDDSPDAVLKSAAKTFTGTPSILKKRHRDLLSPSPLSERRSDKKLESDINQGFFCTSSLTKEFSRLDVMFDNSGTNQKSNSGPFDEDKENLGHVFVVGKEERRDGPPSSHNRNSEVDFDGRNSLDNIRQGNVDVDAKTKFDADADVQIPSGVLVEQNMNHQVLFSPDQVGFKTDKTFGSSRRNRGNQFSRSLEATLKQHAPSESSSGNPCLSVVDLPAVVGKNHDGHLVAATSMPSNTSSNPQDTMVGNAGNDDDVGTFSLFGETPFKRSIDSPSAWKSPWFINSFVPGPRVDTEISVEDIEYFMSPGDRSYDAIGLMKQLSEHTAETFADAKEVLRIGASEVMSKERCSSNNNHDPDHQLENHSHLASEVLTERVLDFSDCGTPGKETTKGKSSAAPGFSSPSSYLLKGCR
>V.vinifera MYB66
MECAEETNSSFVGVSDGFQKMQPLSGRTRGPTRRSTTGKWTVEEDDMLREAVQCYKGKNWKKIVECLKDRTVIQCQHRWQKVLNPEIVKGSWTKEVKHYGCFWFPCQFLTSEDEKMMKLVKIYGPKKWSNIAKHLPGRIGKQCRERWHNHLNPAINKEAWTEEEDLALMHAHQIHGNKWAELTKFLPGRTDNAIKNHWNCSVKKKMDKYMASGLLAQFKSLPDVNYQNHSLHSLSLGAQDSNGNDSGVEHGKETEEITDYAKTSTVIDYSQSANRTANAVPSTREEFQMNEESIQGKGQHISLVSDSNRCHNSAEGVSFSLPEMPDQPRFSKVLGKNLSYDAGTFESRDWQFALQELTNISSLDLGQDLIKVSKHCICASGNHEMLPGPVLNAVGLTSSVMQNVEACSDQPVNMLISKCDCCPVIFPEAENHECLSFRDHLDCSAICNLDGCTDSLHYQSSNSQSSEISETLASQSIHPLRSELLGTSSCQTSLPVALPDDDSTPIFGSEPNHLNDASLGTTEQEPVTCSQAGFIHTNDSASSPCDNGTDSFGLHIQPDNKESSRSVHLVAFVSGPSDIMKNFLATDEKPIMHTEQIDSGDIFNETCCFPSLDVPFFSCGLIESDSSHQQEYSPLGVRKLMMSPMDCFSPLGLWDSPSQDVSHETDLKNAAKTFASSPHILKKRHHELLTPSSQKRCEKKLGNAMNHGLYCTNSLTRDFSCLDLMLGENGDKASFVSPKNIQKKNSRPCMEDKENLSCAPERKKEWRNDAALSNHAIPGMNFDRSCPSDKIEKSSNVLAAEAKVDADAAVKVVKQSSGILVEDKNDLSSFSPDRVVHKMNRVLCPSARTPESPNSRQLEEIVHSEFLSGNSSFSVIVSPTAHGKKNGSCSGSVTPVKSAPSLTPLKIMSGSSGSDAGIDSMFCETPYKRGSESPSVLNSPWFISSFLPGLRTGTNITTEDIRNFMSPGGGSYDAIGLMGHFNDVADCPRSFGE
>V.vinifera MYB67
MATPSKIKEDRHVLESEMQRQHEIEVFEKKSYICKNNFFVFVLSGCHASTWRDLHRLNLFKQGPLFFWDCLNSSVPGLLQGVTLPFFLSIAFLCFRLKLQPT
>V.vinifera MYB68
MASNSMTSSRTSGSSWTPKQNKLFEKALAKYDKDTPDRWQNIAKAVGGKSAEEVKRHYEILIEDVKHIESGKVPFPNYR
>V.vinifera MYB69
MSTEGVAVEQPEQEVVVTEQAVALEMPAPEKKPKARKEKKPKQARASSHPPYFQMIKEALLALDEKSGSSPYAIAKHMEEKHKAVLPANFRKILSLQLKNSVAKGNLIKIKASYKLSGVRKGTAKSDGAKRAKATSDPKKKSVKKSETPKKVAANKARKTVPSKVKQPRSIRSSAKKAKKVTT
>V.vinifera MYB70
MGRSPCCEKAHTNKGAWTKEEDDRLIAHIQAHGEGCWRSLPKAAGLLRCGKSCRLRWINYLRPDLKRGNFTDEEDELIIKLHSLLGNKWSLIAGRLPGRTDNEIKNYWNTHIRRKLLSRGIDPLTHRPINEPAVDVATVSFGGVLKKEEVMSSGFGCKSRNPDEENCPDLNLELRISPPHHHPSPPVLDSRERRMLCFYCSLGLEKSKECSCSSGSGNGSSDDFLGMNNGVLDYRNLEMKRD
>V.vinifera MYB71
MPQAMQFGAWSLSPMEDSAGGSSDDGRNCQRGHWRPAEDEKLRQLVDQYGPHNWNSIADKLEGRSGKSCRLRWFNQLDPRINRKPFTEEEEERLLAAHRIHGNKWSLIARLFPGRTDNAVKNHYHVIMARRHRERLRQCSKRSCQDHPNDSNTNPSSFFLKFSRPQLEYNTKLGFPDFQNHERNGIFPVSFSKSLPSWTHSGSTNNPNSLRLDKIFGASSSSCSKEPSHNGLDQSLSSYYSNSSSYGSYRNLSSLGMPYLGDDRGIHGAMKNKLVKLSDNSTTFPKLRIITEQKQEESIKSTDVPFIDFLGVGSSS
>V.vinifera MYB72
MTVEDQSGGSRSNTFLSAGNLISLDAGTHSLTAAELKEQFSCRDDLAPKARKPYTITKQRERWTEEEHKKFLEALKLYGRAWRRIEEHVGTKTAVQIRSHAQKFFSKVVRETSGGNTNSAEPIEIPPPRPKRKPVHPYPRKLVHPLRKGISVLEPPVRSVSPNFSASEQENQSPTSVLSAVGSETLGSTLSNTQNGSPSPVSSAAGVNPDRMFLPELNPPTEENASPSPVLTTSSSVPDEPLPMKFELFPQEIFAKECSVEEASTRTLKLFGRTVLVTDSHRPSSPTTSKSQPSDINNEGMHVETLPWNSTPTESSPENSSFSWSHLQPQPSGAFYYMHFQKEDSNCVEAGTTAPLPWWTFYGGIPIPFLPLHHQDSIKAHEDTKFAETHDKEIQKEGSWTGSNTGSVNEGGNCDTNWDVETQSHQPYLDTMEKESDSAFELKLSERSAFSRGRTNTDKCVKGFMPYKRCLAERDTQSSIIIGNEREEQRIRLCL
>V.vinifera MYB73
MGKHSCCYKQKLKRGLWSPEEDEKLFRYITEHGHGCWSSVPKQAGLQRCGKSCRLRWINYLRPDLKRGAFTGQEEKLIVELHEILGNRWSQIASHLPGRTDNEIKNQWNSSIKKKLRQKGIDPNTHKPLSEIDNRPTANNSSMELELELEPLLNNEESLTTIFCRPGEVTGRLNYESNPHFPFDLHPGSWLSQNSISSQLNSQFHSTSISTFLQTDFSSTGSVLPLQSPRGIQYASASSSSSQFSWGLADWGLSDQEGKLGDNKQLEHLSTPSCTPPDSQNQAAHPHSIPDTAWADC
>V.vinifera MYB74
MAPTKKSRTVTKRFSYVSDISPKKDGEKANKSGLRKRKLSDMLGSQWSKEELERFYEAYRKHGKDWKKVASVVRNRSVEMVEALYTMNRAYLSLPEGTASVVGLIAMMTDHYTVLEGSDSGQESNDGTGTSRKPPKRGRGKIRPNSSKELDGHFPDLSQSPLAASSYGCLSLLKKKRSGGSRPRAVGKRTPRFPVSYSYDKDNGQKYFSPTRQGLKLKVDSVDDDVAHEVALTLAKASQRGGSPQVSQTPNRRMDNIRSSPVQNGERMHADSEMTSAKIIGSEMDEAGFEGSLGSMEADNGDYARDKNYLTNAEGVGTVEVQQKGKKFYGKKAEVEDSGNNHLDDIKEACSGTEEGQKLSAVRGRLETEVVDAKIVRSSSQGTRKRSKKVLFGGDEGTAFDALQTLADLSLMMPATNIDTESSVPVKGENIDIVDESKTLDVMPVNHRREKPRTLGAKVKGNNSVPGVNIPPLKASKLEKFSALDISSFPEIKEGPQPSITGSRKRKQKSFGFKGMESETHSDSNLSVSQKTEATDEGKKPVSKGKRSSHSASHPKQGKLVKPPERCSSSTETRREENYLVVPAQVSSANQVHLPTKVRSRRKMDTQKPSFQKDLRFAENYVNDQPIIPIPSVQDRARTLKEKLSNCLSCYRVRRWCAFEWFYSAIDYPWFAKKEFVEYLDHVGLGHVPRLTRVEWGVIRSSLGKPRRFSEQFLKEEKEKLNQYRDSVRTHYTELRAGTREGLPTDLAPPLSVGQRVVALHPRTREIHDGKVLTVDRTWCRVQFERPELGVELVMDIDCMPLNPLENMPASLTKHSLAVNKFFENVSELKMNGGPKDRKITEYGKFSTSENMENVDGPSHLSPSTYPINNLLKQTKAGSTNANFHAKVGSGEAANSQQVANSQSIILAQNQGKEADVQALSELTRALDKKEAVLCELRRMNDEVSENYKDGDSSLKESDLFKKQYAALLVQLNEVDEQVSSALIRLRQRNTYRGNSPVTWPKPMASLADPGGLMSSFDCSSCYTQESGTHVVEIVESSRKKARTMVDAAMQAMSSLKEEGNNVERIEDAIDFVNNRLLVDDSGMSTMRSSAAPDPLHGSLASQDQFTSCTSNPLSGSQAPDLKLNISSDDNEAQIPAELITHCVATLLMIQKCTERQFPPANVAQILDSAVTSLQPCCSQNLPIYAEIQKCMGIIRNQILALIPT
>V.vinifera MYB75
MLLIVFSLSPSLVGIMASVQETVLVVPVGKKNAKKASAGTKKPKASPAHPPYSEMINEAIIALKERTGSSQIAIAKFIEEKQKSGLPANFKKLLLVQLKKLVASEKLVKVKNSYKLPSAAAKKSVASAKSEAAKAPAKKKPAARPKAVTKTKSASVKVKSTPIKAKAVVKPKPKGRPSKAAKKTSTAKSPGKKAVGAAKSLKKTPVKAVKKGPVKAPKKPKSIKSPVKKAK
>V.vinifera MYB76
MARSPCCDKMGLKKGPWTPEEDKILVAHVQKHGHGNWRALPKQAGLLRCGKSCRLRWVNYLRPDIKRGNFSREEEDAIIDLHEKLGNRWSAIAARLPGRTDNEIKNVWHTNLKKRLKKKLATPNSKGHSTAAASKCDSGSACQSEPVNLNFPGKISPQPSSSEFSSITDSPIRNMEIHMNTGIKDEQMDSLESFPEIHESFWSDALSSDNSSMPTAFHTVNDESQLQFPLSPADALEVGYGHSSRIDDGMEFWYDVFIRAGGLQELN
>V.vinifera MYB77
MVRAPCCDKVGLKKGPWTTQEDQILTAYVLQHGHGNWRALPKQAGLLRCGKSCRLRWINYLRPDIKRGNFSREEEDTIIELHEKLGNKWSAIAASLPGRTDNEIKNVWHTHLKKRLKKKLATPDSKGHFTAAASTCDSDSFNSSGKMSPQPSSSEFSSFTDSSTRTMETHSTGVKNEQMEEYSTESFPEIDESFWSDALSSDNSSMASDFPAVADELQLQTPELAYGQISNMMDDGMEFWYDVFIRSGGLQEL
>V.vinifera MYB78
MSWGMMAGHLGWGIIEEGWRKGPWTAEEDRLLTEYVKLHGEGRWNSVARLAGLRRNGKSCRLRWVNYLRPDLKRGQITPHEENIILELHARWGNRWSTIARSLPGRTDNEIKNYWRTHFKKKGKLPSDKSEKAKTRLLRKQQFYQQQQQQQQQQQQQQQQQLNQLDLKRIMALLDQPDIGDTPMAQARQDLGSCIYSTHHAAEEHGYVHLPIPNADVSTQESSSEDMLWDGLWNLDDFHGNLSAACAASKASLHHLVAPFY
>V.vinifera MYB79
MFAAEIEKVSTPVLVDNEGSRPEKRQSSGGGPSMAATGLCLSPGNPTRSDVSDTGFPIVSSPNLYRPVARIGAIQVPPQQFEPSSKKDYPPTMLTLSLPRIETYENKYKSPHLDYAPHHNKVVSLDNQSALTFTVPKNPEPMTFGT
>V.vinifera MYB80
MDVNGRGGSSTVLSEEEMDLRRGPWTVEEDLTLVNYIATQGEGRWNSLARCAGLKRTGKSCRLRWLNYLRPDVRRGNITLEEQLLILELHSRWGNRWSKIAQHLPGRTDNEIKNYWRTRVQKHAKQLKCDVNSKQFKDTMRYLWMPRLVERIQAAAAATSGSSPAAVAAHQFSGSCDIVAGSAAVPQMAAGGADFYGGQVSTGYTPENSSTAASSDSFGAQVSPVSDLTEIYNFPVSDNQNPDFFQTDQVGYTDSLISPSGYFNQGLDFQSMEPNTQWYEGGDTATADNLWNVEDIWSVQTQFTNI
>V.vinifera MYB81
MARKGNQQKNGLDRHSSNHKRKVSDSGRGVPDTKERVQTGEVKIVAGEELPNGNQASNPLTETANKTSSAGDEKKSKQRSGKSLRKEKQEMDTTHGLDHSVPPGSNPGECAGNQFMTEAFSIREENGTSPRTNNGSKHPSGSSGCSPNGLPSEKAMKNSEFSDTMVVRSLRASALSILKAANEWLERQKPFFISLNIRILNARDCIRMKIEQTYPIILKWLMYFGNIMLLLSMVWLDCTIRGIDSFLRMGTTSFFSVIWCSIFSVVAMIGMSKFLIILIVSVLMGVFLGFTLASLVIAISGVVILWIYGSFWTTALIIFCGGLAFTLSHERAALLITTIYSVYCAWTYVGWLGLIVALNLSFISSDALIYLLKNTTNEHRRSSRPPEQTAGMRGRPGFFNGEQPHASFSETGSEQAPDRSAGVTSTSGADSEITSEEEVVRLLNCTDHYSALGLSRFENIDVSLLKREYRKKAMLVHPDKNMGNEKAAEAFKKLQNAYEVLLDSLKRKAYDDELRREELLNCFRRFQTASQKNGRHGPFTSGIPRSEAEVEDPFGESRRIACKKCGNFHVWVHTKKTKSRARWCQDCKDFHQAKDGDGWVEQSTQPFFFGILQKVDAPSAYVCAESRIYDATEWYICQGMRCPANTHKPSFHVNTSVTSKHNGSKGTSSGQKGGMPTPNMEENMTEEEFFEWLQNAVQAGMFDTCGGSTSAESPSAKAGNFSKSGGTNSGSGSGSGSKRKKKGKKQW
>V.vinifera MYB82
MGRAPCCEKMGLKKGRWTEQEDEILRKYIQANGEGCWRSLPKNAGLLRCGKSCRLRWVNYLRDDLKRGNITAEEEDTIVKLHSSWGNRWSLIAGHLPGRTDNEIKNYWNSHLSRRIISFTRPSTESIPSSPPMVKTDGSNKQKGKRKSRSRFSTSKKTAPSIVEMPLRKPGIGAVSEVLAKEKGTILSTITGKVEETGEKMSLESLDSNEGGDRRSQLGVQGSCMESGVSIMDQFEETQSVALSAGEVTTSNVGLYSNEARKTGVLGPFEEQGSEIMCLDNFLEGGVMDPNGAMTPKEKRQNVTISKEIESLEMDPEKVRASEGSESGNWSSNAEIGEWFTPSSMNSGLNFECVGWEWENCVESYELWDGGLDMLSWFWGSGI
>V.vinifera MYB83
MRNASSASAPPSSSSKTPCCIKVGLKRGPWTPEEDEVLANYIKKEGEGRWRTLPKRAGLLRCGKSCRLRWMNYLRPSVKRGQIAPDEEDLILRLHRLLGNRWALIAGRIPGRTDNEIKNYWNTHLSKKLISQGIDPRTHKPLNPNSSSVDVKASSSKAKAVMNPNPNPNPSPSEKAAANKEAGNFKSDNQYQIGAAGNDGSANIQNSDGSGTGLRSSNNEEDDDLNCGTDDVFSSFLNSLINEDVFPGQHHLQQQHHGGLIAPGSDALISTSSVQSFGFGTSWEAAAMTSTSVFSQIDHSKRFNDQPDKRF
>V.vinifera MYB84
MRKPEKSTANGACSNTTSTGSKLRKGLWSPEEDDKLMNYMLNNGQGCWSDVARNAGLQRCGKSCRLRWINYLRPDLKRGAFSPQEEELIIHLHSLLGNRWSQIAARLPGRTDNEIKNFWNSTIKKRLKNSSSVPSPNASDSSSDQPRDVMGGLMSMREQGLMAMYMDSSSSPPSIQAMAALNQMIEPLPMLEPSVDMTSVNSGCFNAPPCMTQVGILSAEGLYGDHVGLLGGGGGCVVGEQFFPPVESISMGENGNKTLENTFDRNPNNNPYNNVIINNNSSNKVENMVGVGNFWEGEDLRIGEWNLEDLMRDVSSFPFLDFHVE
>V.vinifera MYB85
MLRHGHEEQKLDTPKNTSSTLDEGANMFTYKLIEAEGNGSLFTYPEDEGIGVEYLLAEPKCNNLVDDVLGFETLNPQKFFSVGDFSHAVENDQRKIDGDAQDSNFTREEEHASLEFLDGMLEGTEGVLQGMNKVPCSCEDFLLDTKLADPVPNLEHGPCGGSSFGNLGLESPSSSFNGRDSGVKYTYNQNSSLHDNMTIHGLHEDFKNIFGGGTSIKDKQWLKLHISFGLQNLVELDNGLNLLKQGVTFNENEAKSNFSSRNEFCSSAFISFSSVVNDKTVSGRQQVKNDSLQTLSSDDNRVGFCILDSGEKDLLVTQKRLRKPTRRYIEEPSEQKGKYHSRKCGISYKRSRDKFPHVGSHEQHRQAGFGASSLDCQQEFFEGACIQVPFGLPVQEGCSKRNTSILGCQESEDCKDSGSLVPNEISEMEPFPAESQDDMSEDDCITIINTQKGRSRRKHHMLWTLSEVMKLIEGVSQYGVGRWTEIKRLLFSSSTHRTSVDLKDKWRNLLRASCTRLHNKREVEQGRKHASHQIPQSVLGRVRELALIYPYPRGRKSKDTCTPVVSPIPSSTGKLVPMSTAVKG
>V.vinifera MYB86
MKMVQEEIRKGPWTEKEDFQLVCFVGLFGDRRWDFIAKVSGLNRTGKSCRLRWVNYLHPGLKRGKMTPHEERLVLELHSQWGNRWSRIARKLPGRTDNEIKNYWRTHMRKKAQERKRAISPSSPSSNCSSSAPHNPKVDLLPFSETEERSFHDTGGPKALAPTGKKTEEEKEADKGYSMDDIWKDIAFSEENTIKPVYDGYKEEGCDFACPPNPMASPVWDYCPDSLWRMDEEESKMFLPMSDQFISSYEHGMASLTG
>V.vinifera MYB87
MVLQKRLDYGFNGYQVPATPRATRSARRRGLFRKKVEDNQMFAFDLLATVAGKLLLEGEKSPDSVNTSNGKEQCVIAEDQVKNEGHAEDKPLKIEPCDQGNSGGSFIVSELSSQMPSQKYCLREFPRPQNDACSALASVITSDCSEKVGCAEKLVIGNGKNETESFASKVEVGSSGFREFNDRKLENETKRQIKVEPIKTGRAILNTGAGMFGSEDPVVWDGKPSVLVSSNSSAEVPPCRDNIPCGSFPLCRGDVKVVSRDDDDNSSGCTQPSTSTKSFRPLPRIGDRRIRKLLASKYWKVTPKLKEDGLSNVDGEVKPIYRNKRNCYKRQRSQRNYPFKKRKLLYCSSVSNSEGGNGSQRISDSPQMGINSDASGSGLKLHGGISTSASVAGQHTSFISRDSHVKLRIKSFRVPELFIEIPETATVGSLKRTVMEAVTAILGGGLRVGVLLRGKKVRDDSKTLQQTGISQDDQMDALGFTLEPNPSQAPQALCPGDNPFLLPYDTPQPLKRYPPTPTVAHQGTSDASPDPPVTNLCDFVESDHDSAPSPDTDMSIDKSVTDSKALVSVPAMSMEALAVVPVHRKSKRSEIVQRRIRRPFSVSEVEALVQAVEKLGTGRWRDVKLRAFDNAKHRTYVDLKDKWKTLVHTARISPQQRRGEPVPQELLDRVLTAHAYWSQQQAKQQLKHQSETCLLL
>V.vinifera MYB88
MKWEMEILSPASYLSNSNCLLEESKSSRWTPEENKTFENALAVYDRDTPDRWQKVAAMIPGKTVGDVFKQYKELELDVGKIEAGLVPIPGYSTSPFTLEWTTNHGYEGLKQPYGLGGKRPSSTRPTDQERKKGVPWTEEEHKLFLLGLKKYGKGDWRNISRNFVVTRTPTQVASHAQKYFIRQLSGGKDKRRASIHDITTVNLTDTRTPSPENKRPPSPDQSIGVPKQPNSAPMNRTTFQWSQPNSGAPMAFNPTHGNIFMSSPYGMNSYGLKMQGQNLHRAAFNESYIGPQSMVFQMQSTPHFPHG
>V.vinifera MYB89
MAGGGGGGFDGFGGLGSGFGCGNFQSHHPVYRPSPPLTAIDRFLVGQSHFSQRQTQNSERNSGDVVSSNGFHDFYSASGAIGSIGSGGSWQFLEEDGLNLKEKKSSEVVQSGEEKVAKRSSRASGKRAKGGSSATLIKGQWSAEEDRQLLRLVNEFGEKKWAQIAKKLGGRAGKQCRERWHNHLRPDIRKDEWDEEEERILIEWHKKVGNKWAEIAKRITGRTENTIKNHFNATKRRQDSRKKSNKDDQKPQSTLLQVYIKSKKLDDKWTTTTTTQNATATPTSSTISEDLPTTHYKAFLQDFSESTVHDSPSLMTQTCDEELLFMQNLFSSDCGNPPFVGTSENISSKGAEEPIEEQDDMALDSFDLFQASGSAECGSTSIQGKASSTHLHSDIYISNLLNGTSTPSSASIDHYYSYNINPMNVEFLTDPPSSSSGKREMDLIEMLSCSGFCNQGTHTNL
>V.vinifera MYB90
MDEDVSRWILEFMIRKPIGDSLVRRLISILPLSNSHPRMKKTVLLRKIESEISDGSVSETILELLEIIEELDYKEGVAVLDSMKNAYCAVAVECTVKFLVGSGGKEGKYFDAVKRIWRGKIHKMESSATAGLVSDQLRKWRDDIEAAVWDARVCEDILAKNTRNDALRLVRAYVAEAWAIMGPPFLELAARAIKLVEGLPGAGNGSTCNQAAACSPNVATDLVVPDKDKETLKASMLPKRKHVGGHGRRSRGGVKITDTEEVRGQTSGSKYDCLPSPEVDRVQAALKSSSLELQALVKDPLPEALQLAEAVISGLAKKDVNHEPLTKDQGIIDVAAPNPSVGKNLVADQTNEADSGHQCTTDQNNVPRPSLMARNGTARTCEWDDSIDASPEGLSSDTNICLPSPKRKAVSPLKKYEITKLAKRRQMKKWSILEEDTLRTGVLKFGKGNWTLILNCYRDIFEERTQVDLKDKWRNMTKY
>V.vinifera MYB91
MAGDQEGSPLGEEEVGSGGKSGGGGGGPLKKGPWTSAEDAVLIDYVTKHGEGNWNAVMKHSGLSRCGKSCRLRWANHLRPDLKKGAFTPEEEHRIIELHARMGNKWARMAAELPGRTDNEIKNYWNTRIKRLQRAGLPIYPPDVSMKALNGSQQSQSMGSLTTGEASPSDLLQGNSFEIPAVQFKNLQNPGIYPYPPTYFDILPSGSLTQNLGSSDGQNFMFPAMHPPKRFRESETFFSGLNDDFSNAFPALDLYDDTCDNNPYYLYDDTCEKNPQPFEWSSSYDPDLSTNLTSLGGLPGSHALSNGNFSSEPISGAMKVELPSLQYSEAQVGNWGSLFPMPSIESVDTLIQSPQTEQIQVDCLSPSKSGLLEAVVYESRNLKRKYDSCHQASNTAIECNDVVGNLPLNPYEAEWNVYVDPTSPLGNSAASVFNVHTPISGSSPDEPQSIETLLGCKVHPEPVNQIATHYDGKKETPNQMDLSRPDRLLDADWFGPDTERGREQATWRDALNALLGEDINSNKK
>V.vinifera MYB92
MSPALIDSGTSSIVLHLPSVHSPRNPNPNGQISHSPLVDFSEFCSKEKMKSSNAGNRASGFPNSSEINQNFSFNSWVMQRSGSENAAFGLSSGVSKPRLGKARKHLNSQHPRSSNAAQETRVGPGFNPFRPVSDMSFEGEPSGGNESFVFGANRSNPNLNLNPGNEILDEMRKLKIANENVGGRASSSVSEGLVDGSGFDESLASELPNEMRKLNIEAAVNRECFEKSNNSNIDSSVTDKTRFTFQRGDNVGGSLGRSLGFQRSNELKKSNKSEDGNVAINLIDANKFVFGSSRKGIDSFMGSSSSTLHDQMKNLNIEESVNTNVVEKEEADNETINKNSFLFGSTGSARGYFSGIAENSLADDMRKMKIRNGVGDTSGQTNTEKLGGEKFHNVGNSIPTKFTFQAVTSVKNLSGSQGPLDQSNDDIKMKGKPGTFSFSSHDIHLQAYENTFQAPSMDKSEDRFSFANKLEERGTPHVDFSTPNPKVDLFSSVNKKIEFSAKRAAVGDTRVKRRKEKLKQPNPNQRWLGQDFVLRESSSQENPEASESYSPMDVSPYQETLADNQFSRETSEISVESIHLDNSYASTDSHKTVSNDAIDEDLVVATQCLNINVDDVKGRETKEGDEDCFDQSVGAGGSLEESVSGTETESFKSLTEQFDINSDIASTSAETEVSLISDIDKQVNDGRTQFCFASSSEDVGSTNFTFAASSSGQDQSAAAMRYHRKKNRIKVAPDSYDSAPNLKVPYTSSSVQFFPLSGTSPLSSQGRGQKGNISTSLCKGRNGTDSTEVDKQKDIKQEFNSTSAATLAAQEACEKWRLRGNQAYTNGDLSKAEDCYTQGVNCISQSETSKSCLRALMLCYSNRAATRMSLGRMREALGDCLLAAGIDHNFLRVQVRAASCYLALGEVEDASLYFKKCLQSGNDSCVDRKIAVEASDGLQKTQKVSDCMNHSAELLEQRTSRDVETALGILDEALIISSFSEKLLEMKAEALFMQLRKYEEVIQLCEQTLGSAEKNSPTLGSDGHLANLDGSGLSKDSSFRLWRVRLIFKSYFYLGRLEDALTLLEKQKEFGLCRNGNKTLESSIPLAATVRELLRHKNAGNEAFQSGRHAEAVEHYTAALSCNIVSRPFTAICFCNRSAAHKALGQISDAIADCSLAIALDGNYLKAISRRATLFEMIRDYGQATSDLQRLVSLLSKQLEEKVNQPGGYDRSTSFGNDLRQAQLRLSLMEEEDRKDIPLDMYLILGVEPSASASDIKKAYRKAALRHHPDKTGQSLAKSENGDGGFWKEIAEEVHRDADKLFKMIGEAYAILSDPSKRSRYDHEEEMRNAQKRGNGSSTSRVHTDVQNFPFERSSSRRQWREVWGSYGHSSSRGSEAARSNRYS
>V.vinifera MYB93
MGRAPCCDKANVKKGPWSPEEDSKLKAYIEKYGTGGNWIALPQKAGLKRCGKSCRLRWLNYLRPNIKHGEFSDDEDRIICTLFANMGSRWSVIATRLPGRTDNDIKNYWNTKLKKKVMGMFSSSQRKLPPFPSVQNPPSPSISSSYYIPPSTFPGHELPIPFPSTHLNNNTSPLTNVSLLQTQETFAGPGQYYPVKDNLFMFASEASCSSSDGSGSQISFGRDIKQEEMGNFQSYIPTGFEENHKFMMGYGGSNGGHDHNVNHWPEKPNGCFGGSPLDQYNLDQEDVKQQLISCSNGCTSSFFIDENKTQEKVMYYY
>V.vinifera MYB94
MFPNDSWMMMVNQSPSPSSSSSWSRHQDKLFERALVVIPEETPDRWDKIAAQVPGKSSSEVRRHYEDLVHDVAEIDSGRVELPLYEDESCGSPWASDSRAGQVSFSPRPRQSESERKKGVPWTEEEHRLFLIGLQRYGKGDWRSISRNAVVSRTPTQVASHAQKYFMRLTSGKKDKKRSSIHDITTVDTSNSLPHSNTQTWVGESLASQIPYYEEGPPSFGFSM
>V.vinifera MYB95
MAPAKSKASDLSSTPHPPYFQMICEAISSLKERTGSSQQAISKFIEEKYSGTLPPNFNKLLSVQLKRFVKSEKLVKVKNSFKTAATEKAKSLKKKTDAVENTEKNAAKKITSNAVKTKPLDGVKTPDILKKKKKAEKGAKGSATVTKKMKRLSQVKTPEAMKKAPTPVKRKTSKSAISSRPPLRKR
>V.vinifera MYB96
MGRAPCCEKVGLKKGRWTAEEDEVLVKYIQANGEGSWRSLPKNAGLLRCGKSCRLRWINYLRADLKRGNFSEEEEEIIIKLHASLGNRWSMIAGQLPGRTDNEIKNYWNSHLSRKVHSFRRLTNEGPSMVIDLAKVTTAHKRKVGRTSRWAMKKNRSDKSIREDVNKSSLEKPKGDDDGNGVIAEKETRSETMTGDLYAQVNEEENPELMASRLLGCGGRMFGEGSETFGPFRVPEVEGLCFSENMESGVLVDGGGVVSSGTEERASGATCSNKTTPFGGDVEGRNLSSDNGDQTVDQWPSCSSPTSYFDDWNWESSAVNGQELWDEKEEMLSWLWEDSDGGEVECETFGGDLDCEKQNAMVAWLLS
>V.vinifera MYB97
MFNLYVFDDQLQYKEAEGSSHRDGSYAETPGTPKRSHRTGEQDRTFIPDSISFGGERVGKRDQKRKAPAPPSPAQSKRPRKLKASD
>V.vinifera MYB98
MDAKDILGLPKTPLTAPQEKKSRPQKDSQRKPDGISREVYALTGGLAPLMPAVDVSQLKRRPQSDEKVTWQWLPFTSSARTDNLQLYHWVRVVNGVPPTGDYSFAKYNKSVNVVKYTDEEYEKYLTDPTWTREETDQLFELCERFDLRFIVIADRFPSSRTVEDLKNRYYSVSRAILVARAPSSGDVSGHPLVKEPYNVSQEVERKRALSMILSQTKQQERKDAEVLAEAKRITEARIAARGAEESDMPVASNVSPESNEKNIIPVETVSPSSNVQIPPTTVAPPTSTADDISTLNSLRGMRVYLRTYALEQMVQAASSSAGLRTIKRVEQTLQDLGVNLKPKVPTKSVCAEHLELRKEILTLLNLQKQLQYKEAEGSSHRDGSYVETPGTPKRSHRTGEQDRTFIPDSISFGGERVGKRDQKRKAPAPPSPAQSKRPRKLKASD
>V.vinifera MYB99
MVVSERGCDSEEEMNMDLRKGPWTAEEDTLLNNYITIHGEGRWNSLARCAGLKRTGKSCRLRWLNYLRPNVKRGNITLQEQLLILELHSRYGNRWSKIAQHLPGRTDNEIKNYWRTRVQKQAKQLKCDVNSKQFRDTMRYVWIPRLVERIKAAGGDSTSTAPATYGHHMSSQILDMPRNGEFGLGYSDPGLRPEFSGGPSEGSETQVSPVSDMTDYYDXLWRELLGQSAKRGRXHTQXQADTSSGCLEFEGLEQSNGWSLGGGDSLENLLNDEDIWFLRQQFFDDF
>V.vinifera MYB100
MGRHSCCYKQKLRKGLWSPEEDEKLLRHITKYGHGCWSSVPKQAGLQRCGKSCRLRWINYLRPDLKRGTFSLQEENLIIELHSVLGNRWSQIAAQLPGRTDNEIKNLWNSCLKKKLRQRGIDPNTHKPLSEVENREDSNPPTDSQDKASGVSSELNLLKVDNSKPEAALLEQRSSSIATRGYGMEVEGSSSSKTINSNNNNNSNSNLMSPTPNKDFFLDRFMISHQENSTGCQPSDVVGYLAPQQLNYPSNARLSINPTQPLWFSQSSKTLDMNSEFSSNAVSSVLSSVTSSLLPSPMPYKPSIPFHSDNPSIPSFTLSGSRFWDAGASTNSSNSSSGSSSSAELQSNSSFFENSIFPWGLADCSTSDKGAQIHIIESEPEDIKWPEYLQNPFLMAAALQNQTPQPLYNEIKSETHFITETSSAMWAHSQQQQEHLQAPDIQRLPATFGHI
>V.vinifera MYB101
MDDFPNVLCEWSWEENKSFELALAVVDERDPDRWKVVAAMVGGKSAEEVEKHYVILLQDLQFIESGEMDHKLGEAQPCVQLECWTDQDHKLLVQLDIK
>V.vinifera MYB102
MGRAPCCEKMGLKKGPWTPEEDQILVNYIHLYGHGNWRALPKQAGLLRCGKSCRLRWTNYLRPDIKRGNFTSEEEETIIELHERLGNRWSAIAAKLPGRTDNEIKNVWHTHLKKRLKHNHATPPPKRHSLDASQVEKQQNPINSATNSRSESLGYGPVLSPQPSFSDISSAATTTTTTTTATMSDITTPCIKVDSPEDFPEMDENFWSEVLSSNKSGAAGDLPGAASGPQLQFPFSPRAVIGSSPYSTYDMDMEFWYNIFTRSGELHELSEI
>V.vinifera MYB103
MTIESSFVQPAILKFDGYYDHWAMLMENFLRSKEYWGLVENGVPVVAEDVVLTYAQRKHIEDQQLKDLKAKNYLFHALDRSILETILNKKTTKDIWDSMKQKFQGTTRVKCGNLQALRKEFEILHMKSGEIVNEYFSRTLAIANKMKVNGEDKGNTAVVEKILRSMTSKFDYVVCSIEESKDLDTLTIDELQSSLLVHEQRMTSHVLEEEQALKVTHGDHSRSRGRGHGNYKGRGRGRNRRSFDKATVECYNCHKLGHFA
>V.vinifera MYB104
MGDPNPKLSPNADTDTSPSTSSAPPPPPPPRQQLSLVQPSTKKKHKPIKVFRVFRSVFRSFPIITPACKFPYFPTGFPDGNKVSGIRITGTLFGYRKGKVTLSLQENPKCLPMLVVELAMLTNVLQKEMGTGMVRIALECEKKPEKDKTKLMEEPLWTMYYNGKKSGYGVKREASEEDLYIMEVLKAVSMGAGVLPGNAEAEGQDDELAYIRAHFERVVGSKDSETLYMLSPEGNNGPELSIFFVRI
>V.vinifera MYB105
MEWSDFLESSFCTNLQALQTPHPGWDYEENKMFETALAQLGFATPDLLQKVAARVPGKSFEQVVSHFAALVQDIEMIESAGDFPMSMPELGTKKEQGSSARAMSTGHTSRRGVPWTVQEHKLFLVGLIAFGKGDWRNILRHCVITKSPTQVASHAQKYFKRHSSSASSSARRRRCSIHDIQINFDDDSTSTILPNISQISDASRLLPASCNNGEEKNPISP
>V.vinifera MYB106
MAATRKDADRIKGPWSPEEDDALQKLVQKHGPRNWSLISKSIPGRSGKSCRLRWCNQLSPQVEHRAFTSEEDDTIMRAHARFGNKWATIARLLSGRTDNAIKNHWNSTLKRKCSAITEDGSFGGDYPPHPLKRSVSAGAAAPVSGLYLSPSSPCGSDVSDSSLPVVSSSHVYRPVARTGGIIPPETTSSSNDPPTSLSLSLPGVDSCEVSNRAPEPNHAPPANPIQMIPTMAPLQQIPMHQHNQPATVPATVLSQGEKPFIPFSAELLAVMQEMIRKEVRNYTAGLEQNGVCLQADGIRNAAVKRIGISKIE
>V.vinifera MYB107
MGRSPCCEKEHTNKGAWTKEEDQRLIAYIKTHGEGCWRSLPKAAGLLRCGKSCRLRWINYLRPDLKRGNFTDEEDELIINLHSFFGNKWSLIAGRLPGRTDNEIKNYWNTHIKRKLYSRGIDPQTHRPLSSAASTAATSATINNSKRSNSTSKNTSNSESEAAKTPPVQPLNTRNVNGNIKADSAEEYSNSSSGVTTEELYPQLNLELSIGLPHRPQIQATNVKEPKKQPQEQLPFQFFGASSASTKNHQSSCFCQNLGYQNKTQECNCKSVTRMIPADDLYRYYTALDS
>V.vinifera MYB108
MGRSPCCDESGLKKGPWTPEEDQKLVKYIQKQGHGSWRALPKLAGLNRCGKSCRLRWTNYLRPDIKRGKFSREEEETILNLHSILGNKWSAIASHLPGRTDNEIKNFWNTHLKKKLIQMGFDPMTHRPRTDMFASLPHLIALVNLKELMEHQSWEEHAVRLQAEAAQMARLQCLQYLLQSPASVATASNSISGITDMEAFNLLSSLSSIKDTQVLNSSQLETLTPSSFGAGLDSMPFSHLPSLETLSTFETPSSKDMAQSSNFTVFSQGETLLNSPWLPSSSSSHAALPATETSITNPADASSSPSYEGAPPSFWPDGVFIEDPIFREIA
>V.vinifera MYB109
MASEEPTVAVEPVAEPEAAEPAEENPAPKAAKTKKAKEPKAKKPAGAKKPRSPPTHPPYIEMITEAIVALKEKSGSSQYAIAKFIEEKHKQLPPNFKKLLLIHLKKFVAAGKLVKVRGSYKLPPSRPSAPKPTGAAPAKKKAVATKPKTAAKPKEAKNTKAKKAPAKPKASVPKPKAAAKTKAAAKPKVAPAKPKVPAKPKAAAKTKTVTKPKPKPKEKPAKAARTSTRTTPGKKAAPPKPALKKTPVKKAPAKSVKPKSVKSPAKKAAAKKAKK
>V.vinifera MYB110
MGAPKQKWTSEEEAALKAGVIKHGAGKWRTILMDPEFSTILHLRSNVDLKDKWRNMNVMASGLGSRHRAKLALKNQTTPKHHEEAMALSTVVQSGEEILDAKPLAISRGPLRIDGPKKGITRL
>V.vinifera MYB111
MADVKLEEEECCVENKQLVTASSSSLSEGSGSVTVKSPGICSPATTSPSHRRTTGPIRRAKGGWTPQEDDTLRTAVAYFKGKSWKKIAEFFPDRSEVQCLHRWQKVLNPELVKGPWTQEEDDKITELVSKYGPTKWSVIAKSLPGRIGKQCRERWHNHLNPDIKKDAWTLDEELALMNAHSKHGNKWAEIAKVLPGRTDNSIKNHWNSSLKKKLDFYLATGKLPPVVKSGFQNGAKDTNRTNAPGKLLGCSNKGSESTAQTSSGTTDLCKLEEDSKDQLESSAPLQDAGVSLSVPPNESADSEDAQCKPYLSKIDCSCGNSESILRFEKCRINGNIDESKVVGTPLQLGIPTYDSLYYEPPRLESCVPLDSDLISKCWMQYECDTSPFMSPISFFTPPCVKGSSLSMQSPQSILKNAARTFPNTPSILRKRKTEAQTPLLPTKIGKADQEAVNDSFHASDEQERTGNSLEKSVSRDGSSCDSPACHGDNSIGLCNGKAFNASPPYRLRSKRTAVFKSVEKQLEFAFDREKCDGNTKSTEKGNSPVAEDCLRATKMGVT
>V.vinifera MYB112
MKERQRWRAEEDALLRAYVRQYGPREWNLVSQRMNTPLGRDAKSCLERWKNYLRPGIKKGSLTEEEQRLVIRLQAKHGNKWKKIAAEVPGRTAKRLGKWWEVFKEKQQREQKENNKVVDPIEEGKYDRILETFAEKLVKERPAPAFLMATSNGNFLHPDPPAPPPPTLLPPWLSNSNCTSTVRPPSPSVTLSLCPSTVATSPTIPWLQPERGPDATPLVLGNLPPHGAVPTSGENLLISELVECCRELEEGHRAWAAHKKEAAWRLRRVELQLESEKACRRREKMEEIESKVKALREEQKATLDRIEAEYREQLAGLRRDAESKEQKLAEQWSAKHLRLTRFIEQMGCRPRLAEPNGR
>V.vinifera MYB113
MVLQKRLDYGFSGYQVPWVPRASRSPRGRGSSKKKLEDDRIYAFEVLASLAGKLLQERETSASISDASRKNQHTVVKCETHDKGHQIKLEPRDENTLAYVPHANDDLSLKISSTINSDLPENVCFSDKLDVDCRQKARGSSPSKVAGDFPCCGIFFEGNVDSVIEKNLEVEPQEIRGMVSKTHPKKGSSKDLGELDRATLAPVHLDNNAKASLFSDHMNCGPSPRCQENMEVVSGDDDENSSGCSQPGTIMKTYTPRRHIGNQRIRKLSASRCWGGTPNLKDGGFLNTDRKRKPVYWTWKTCYPRRRSQRISPFKRRKLLDQNPESTSDRGLRRKLLDQNPESTSDRGLRRKLHNQNLESAFDRGFSCAGMYNSHNKGKKSENSSAAGGASSSVAGQQAPSHSRDCNVKLSIKSFRVPELFVEIPATATVGSLKRTVMEAVTAVLGGGLHVGILLQGKKVGDDSKTLLQSGISQGDKLRTLGFMLEPRCTQIPPSLCAEDPAVFLHGCTPQHLTSFSTTPTSGPGTSKISPDPPVTNLSKCVQRNHDTAPSHTDISTDKTIPESRALLAVPSVSLKPLAMVPFHQKSRRPEFVQRRIRRPFSVSEVEALVQAVENLGTGRWRDVKLCAFDGAKHRTYVDLKSTGMVQDKWKTLVHTAKISPQQRRGEPVPQELLDRVLAAHAYWSQQQVKVEV
>V.vinifera MYB114
MTKIDALRRCILPCFSATTTVSSTTTIATTKKRLSTSLRDDIQEDHLQDNPENDEDSTTTDESIPTHPHQAPARPSKTMVIGTIFGHRRGHVWFCVQHDRLNTKPSLLLELSIPTHQLVKEMRCGLVRIALECDRSDLSSCPLHSVPVWTMYCNGRKLGFAIRRKPTENNRVMLKTMQSMTVGAGVIPAGLGSDGDGELMYMRANYECVVGSCDSESFHLINPDDCPGQELSVFLLRTR
>V.vinifera MYB115
MEDITVVEGEGADGGSPGDAMVVGEGEGNGKGSGSSSQAARGDRVKGPWSPEEDAILSRLVSKFGARNWSLIARGIAGRSGKSCRLRWCNQLDPSVKRKPFTDEEDRIIVAAHAIHGNKWASIARLLQGRTDNAIKNHWNSTLRRRCMEIDRAKLESGNIVEDVSLDKTKASSEETMSCGDANSSKSLEGKDVNSSDNMADQNEERAQIEGQFSHEAQDPPTLFRPVARVSAFNVYSSLDGPEHAFPFPRPVPMQGPLIQASTPDAGICKLIQGDSGEQLVPQRCGHGCCESPRGGNLGNSLLGPEFVEFSEPPPFSSFELAAIATDISNIAWLKSGLENSTVRVMGDAAGRTMSRGSQVQMARFEESRKNDHLRFEEGKNKLMGMMTDVRSTQIGKQSFSVPAKVGGLS
>V.vinifera MYB116
MVITRSGGGGGDCGRQGRKLKDSSTGDASRQRQSPLGSCADSDLISWLRGLALNPCNYEASKESGGRLWDQLLKLRKIMFLTHSEFPRRKRALQQFLKGEFTTTPGLVKSDQQSFKKLRRQFFHTSSISCSLNSADSIGSDNQCIAHNSRSLGSLLTFEDNFRGKHVSTDLPVLDNSTDSSSLKRDSSPLMVSDESIYGSNPVSTENLTIHDASLLDFDDSVYSSNSSNLEEPKQTDHQTPRRSIRLLKFIGDYLPRMAIPVGPFFQANVPDWTGPSDQGNLCGRDGDSESSRWLGTQIWPVRGESTETSPKTIGKGRPDSCFCASPGSADCIKLHVHEKSLLLQSDLGPAFMDWKFDEMGEAVSKSWSLKEQKTFQSLMKSNPLSNEVKFWKHAFKCFPNKCRKSIVSYYFNVFLPRHISLQTRSSLKQVDTDEDEAEDVNHTDSQEGRAKDVKARYLRRGC
>V.vinifera MYB117
MYRGIEFLSPASYLQNSNWLFSESNGTKWTHEENKLFENALALHDKDTPDRWLKVAAMIPGKTVEDVIKQYKDLEDDISDIEAGLIPIPGYSTSSFKLEWNNNQGFDGLKQFYFPGGKRGSATRSTDQERKKGVPWTEEEHRQFLMGLKKYGKGDWRNISRNFVTTRTPTQVASHAQKYFIRQLSVGKDKRRSSIHDITTVNLTDSKSPSSDNDRPSSPDCSTTVMQLPQYPNMVGTAKPMLDQRPPNQGAAMVFNPSNGNPFLAPPCGISSNGLKLHEQFLHRGTLNGPQFVPHSSIFQMPSTQQQQRLHG
>V.vinifera MYB118
MQGENLRKGSWLEEEDERLTAFVGLLGERRWDSIARASGLKRSGKSCRLRWLNYLRPDLKRCQISAEEEQIILQLHKRWGNKWSWIARSLPGRTDNEIKNYWRTHLRKRTEIEEQDSFQSEIDNAKQDFLIQSNASTQKSNYEDCGSVEDVLGATDDSFDALALSNFAFTSSPYENRFSDWMSGLSSDLNEMKYHGEWNSLDSSFGYPAGIFEDRDTSVWDGSGSLWVMD
>V.vinifera MYB119
MGRAPCCDKANVKKGPWSPEEDSKLKEYIEKYGTGGNWIALPQKAGLKRCGKSCRLRWLNYLRPNIKHGEFSDDEDRIICSVFASIGSKWSVIANYLPGRTDNDIKNYWNTKLKKKLMGMVPVSQRKPHQATFSHHLQTYSSLSSPSHAVTTTATSSSYESNSSNPYYTPAAPTPTSFARLEPISSIPSSLLNINTGSTAAAAIHPQEGFASPVHHYQVKDNLLIEASSSSDDGSGSNQISQGKEPEYDQYGAVGGRYEQLGFQNYVYTGLDDQNQRFMISNSSGGGGGSGSHGWTDQRPNGMLGEPPLDLGLEEFKQLISANLCNNFSFDENKTEERVVYY
>V.vinifera MYB120
MRNPASASTSKTPCCTKVGLKRGPWTPEEDELLANYVKREGEGRWRTLPKRAGLLRCGKSCRLRWMNYLRPSVKRGQIAPDEEDLILRLHRLLGNRWSLIAGRIPGRTDNEIKNYWNTHLSKKLISQGIDPRTHKPLNPKPNPSPDVNAPVSKSIPNANPNPSSSRVGEIGSNHEVKEIESNENHKEPPNLDQYHSPLAADSNENWQSADGLVTGLQSTHGTSNDDEDDIGFCNDDTFPSFLNSLINEDVFGNHNHHQQQQQQQQLQQVQQPSNVIAPLPHPAISVQATFSSSPRTVWEPAALTSTSAPLVHDQKHSMSP
>V.vinifera MYB121
MAEKSCSVSSLPWLWVMETLASFERVDISLLKDLMIKAPEVSDNLGRNVKEMIALRCLEALFSGITNDVHPVVHSKMGFDPSESCEDVLQCILRKVSASKLRMGEPELLKWNVNPFIAHKRACLPKCALQELKDTILEGSHPSAVSLKERSGLRFESQCETRTPNGDGDSGAVAPRVDEGTACGQVEAAKGDLIPLTAENENNLLPEDTTERILLPYKRGLDDLPAKNLMGQFNPNVDSVNYGGDSHSNAKRRKHDAFCSITSIEPNPVSLHGKKLLEDSSRPSINECDLAKESQLGDLEGSTMVSEDDHDKYVVSKRVEQITDVEHGEFEHNQTQIPFHSNKMPQNMPRDESHHDISVDEAKDDDVEHWVEPNKSIGAASDGSQQKTAVDEAKDDGDCRVEPNKSSGSSDESQKKNSVDEAKDDGDHSSQPKASNDKLPNEAHHKVFVDEAKDDTEHCCEEEMLSDSTEYHDEEDGIAMERQNFLSSKCTFNHDSLSIAGWTEQNLCMKCTKDGQLLVCSSSGCPLVVHENCLGCPPSFDNMGNFYCPFCAYSRAVSEYLESKKKVSLAKKELASFINAGMKHEPVKPKKKHRKKNEKLNESANLVKVCENGHVKEKRQTRANHGDAQVTDQLIRRNVEKHDGVEEQGVANLGVQQEALQQQISDPLEDPASGTSGDENDKPSSSTYYIRFRRQQQQYTFPPIHQLRRKKLAWTAKEEEILKVGVQKFSNDHDKSIPWKKIMEFGGTVFQRGRTTIDLKDKWRNICKGSPKSK
>V.vinifera MYB122
MKQEQLTLHRSSSSCRSTRKILPSTYTRSSSESGDISDKLLVPRDSSPAFPRLARTRNSISALLRSLLGVISFPTIIPTCRWLSIPNHLSITPSLGRKVTGTLFGHRRGHVSFAVQDDPRSEPVLLLELATSTSTLVKEMSSGLVRIALECEKVAARGRPVKLFQEPMWTMYCNGRKCGYAMSRECGEFDRHVLSTVQSVSAGAGVIPTDDNRKSIVGVEGEMLYMRARFERVVGSRDSEAFYMMNPDGTGGPELSIFLLRI
>V.vinifera MYB123
MASEGRCLYEVLGLTTDATADEIRSAYKKLALQRHPDKLVHSGLSKADATAQFQELLNAYEVLSNPEERAWYDSHRSQILFSNPTSSNGSVPNLFSFFSNSVYSGYDDTRKGFYKVYSEVFDKIYATEVNFAKKLGLGSIKEAPMMGNLESPYSQVTAFYGYWIGFSTVMDFAWVDEYDVRAGPNRKSRRLMEEENRKLRKKAKREYNETVRGLAKFVKRRDKRVIDMQVKKSLEEEKRKEEEKTRKWEEFERGRLERARAKVEPEWVRAVEDDGNDDDWEFEDAGGGRKEEEEFYCVLCRKKFKSEKQWKNHEKSKKHKEWVAEFRESVKEEDERYGDAEAGIHGNGDQSEVELQEQFEDGLELEEEEIEDGAQIESSNEEEFVVGDVSHSGNGTNAELGSDDEMSVLEAMLSGHKNRKNGKTAVASVLEPESSVTEAPVDINNDEMDFMEYDNRKSSRRRRGKKDKGKRSNGEAMKPDSSTGDKGGQDEQNSGSDASHIQDSSTYSVAENETDGKEDHHAETNKIPKQPVNRKATSKGEIDTKPKESNKVRKAKVAQRKALGNTCETCGEDFESRNKLHQHLGDTGHAMLRAR
>V.vinifera MYB124
MVQEAPSLKKYVNMKCQRVNEDESFVPALEDEAIEVEHLLAEPKNDNVSVDGVLSLKKCLDIEDIPGRFECGLESHSGGMDSNTTREGEDELKLGVFDGMLHEVAEVGDLHATNSLSGACEDYLLDIEFAETVSELDNGPCAGSHLGNSSSESHSPGFSGSDNGAVGISESSTGTIPVPECGNNLDKMTICTLHGTSRSKCECKMLVEGKMELQGSASFNLQNPDGVDNVSNLVSGIPLVENRKDVTFTNLQYNKASSIGQGMKKESFAGRKGSRKRSVEASDVGMLLSEKRMRRPTRRYIEEFSDLKSKSNRGRPKNSTTTTKNKLLGNRHRSETHHKGFSAAPLVPSGSYGRSSDRTPFEVGVQKGCLKKYASISDLDSDEESSPAESEDDCMTIKRPETSGDRRKHQRLWTLSEVMKLVDGVSHYGVGRWTDIKRLLFSSSAYRTPVDLRDKWRNLLRASCAQLQSKREVEQKRKHAMRPLPQTLLHRVSELAIIHPYPKGSNSKLPHVGHVTSAMLPTTSKDAPSSLGRRLVPRKNCT
>V.vinifera MYB125
MNSSSSNPKPMASLTSGDGSGKKVRKPYTITKSRESWTEEEHDKFLEALQLFDRDWKKIEDFVGSKTVIQIRSHAQKYFLKVQKNGTVAHVPPPRPKRKAIHPYPQKAPTNVLVPLQASVAYPSSLHSLVPVYSPWDETSMLINTATSGIAPPQDEYSLHMVEADIGSKGVAKISNSDVCGIGRSSRTLPSSELQKQRKQGSALHGIPDFSEVYTFIGSVFDPDSEGQIEKLKEMDPINFETVLLLMRNLTINLSSPDFEPIREVLSSYDANSKSVGVDAGSPGKVQSTDLSC
>V.vinifera MYB126
MLRLRTFRPTNDKIVKIQLHPTHPWLVTADASDHVSVWNWEHRQVIYELKAGGIDERRLVGAKLEKLAEGESEPKGKPTEAMRGGSVKQVDFYDDDVRFWQLWRNRSAAAEAPSAVNHVTSAFSSPAPSTKGRHFLVICCENKAIFLDLVTMRGRDVPKQELDNKSLLCMEFLSRSAGGDAPLVAFGGSDGVIRVLSMITWKLVRRYTGGHKGSISCLMTFMASSGEALLISGASDGLLILWSADHGQDSRELVPKLSLKAHDGGVVAVELSRVIGGAPQLITIGADKTLAIWDTISFKELRRIKPVPKLACHSVASWCHPRAPNLDILTCVKDSHIWAIEHPTYSALTRPLCELSSLVPPQVLAPNKKLRVYCMVAHPLQPHLVATGTNIGVIVSEFDARSLPAVAALPTPVGSREHSAVYVVERELKLLNFQLSSTANPSLGSNGSLSETGRFRGDSLEPLHVKQIKKHISTPVPHDSYSVLSISSSGKYLAIVWPDIPYFSIYKVSDWSIVDSGSARLLAWDTCRDRFALLESSLPPRIPIIPKGGSRKAKEAAAAAAQAAAAAASAASTATVQLRILLDDGTSNVYMRSIGGRSDPVIGLHGGALLGVAYRTSRRISPVAATAISTIQSMPLSGFGSSGLSSFTTLDDGFSSHKSPTEAAPQNFQLYSWETFEPVGGLLPQPEWTAWDQTVEYCAFGYQQYIVISSLRPQYRYLGDVAIPYATGAVWHRRQLFVATPTTIECVFVDAGVAPIDIETRKMKEEMKSKEARARAVAEHGELALITVDGPQTVANERIALRPPMLQVVRLASFQHPPSVPPFLTLPKQSKVDGDDSVLQKEMEERKTNEIAVGGGGVSVAVTRFPTEQRRPVGPLVVVGVRDGVLWLIDRYMCAHALSLSHPGIRCRCLAAYGDAVSAVKWASRLAREHHDDLAQFMLGMGYATEALHLPGISKRLEFDLAMQSNDLKRALQCLLTMSNSRDIGQENTGLSLNDILSLTTKKENILDAVQGIVKFAKEFLDLIDAADATAQADIAREALKRLAAAGSMKGALQGHELRGLALRLANHGELTQLSGLVNNLISVGLGREAAFAAAVLGDNALMEKAWQDTGMLAEAVLHAHAHGRPTLKNLVQAWNKMLQKEIEHTPSTKTDAAAAFLASLEEPKLTSLAEAGKKPPIEILPPGMLSLSAPISVQKKPVPAIQGSQQQPGKPLLLEAPPTTTSVSAPTPSESSEATAEDNNPSSSVTDPGPDPVALAPTVPASTSGPVLPEDAPKEPDIQEMSVPATTLPMTDPLA
>V.vinifera MYB127
MGRPPCCDKVGIKKGPWTPEEDIILVSYIQEHGPGNWRSVPTNTGLLRCSKSCRLRWTNYLRPGIKRGNFTPHEEGMIIHLQALLGNKWAAIASYLPQRTDNDIKNYWNTHLKKKIKKFQSALSPHMASDSTTSTCTNHQFVPRSYAGDDHHRRGSSFEVINGHSSAHPSLNSPISTYASSTENISRLLEGWMRSSPKATKEKLHQNSSLEEGSIDMTGNSMAVAAVTSVQCYRPKLEQGGGELVANDEFESILEYENLNDDHHQTTDATIPSDDHDHDHEMKMDHDQKKHNPPLSFLEKWLLDESAAQGEEMMDQLSPIF
>V.vinifera MYB128
MSLVENPSGGGGNSDVMLSLSSGYSEENEFMGSDKGGEILTPHPLEGEENDRSVEGSDGCFGDEKMEEVNGFGPGEEEEGEDSEQNSGEVKSGQNKVCVRGHWRPHEDAKLREAVAQHGPQNWNLIAEKLVGRSGKSCRLRWFNQLDPRINRRAFSGEEEDRLLAAHRLYGNKWAMIARAFPGRTDNAVKNHWHVIMARRHRAQSSIYRRRKPSFSSSASSPFSQTLLPRGLDMIMTHPNSSQTIPMGLSIINHPSYSPSYSSHLITHQPIPRGLDVVTHQNNAGSESTITSTIDESASSGTDLSLKAYSNRADLPGIFTNYTPAMQQQLHLIGLDLQMGLPGVYEKPNGLYRAGNSDSNSEASATSAANTRNNHYLHGENENGNGNKDYNTPFIDFLGVGAT
>V.vinifera MYB129
MSSLSQSLSLCQPRRRRENLRLLSQTHSVAIPSGMSNSVKNCSLARCSGVGVVRAATEVVVDDPVVREGGKEKGRVLRVGVICGGPSAERGISLNSARSVIDHIQGDDLLVSCYYIDCNLNAYAISPAQVYSNTPTDFDFKLESLAQGFRSLSDFAEHLAASVDIVFPVIHGRFGEDGGIQELLEKSNIPFVGTRSNECRQAFDKYDSSLELDRQGFVTLPNFLVQGSHSNESELSKWFAENHLDTNSGKVVVKPTRAGSSIGVTVAYGVADSLKKANEIIAEGIDDRVLVEIFLEGGSEFTAIVLDVGSGFDCHPVVLLPTEVEIQLHDNADMREKDAIFNYRRKYLPTQQVAYHTPPRFPMDVIGSIREGASLLFQRLGLHDFARIDGWFLPSSILIPSASEKKLGRTKSGTVIFTDINLISGMEQTSFLFQQASKVGFSHSNILRSIIQRACLRFPNLASYTSLSNLLPRRSKSSQLIEAFPKTKDVRKVFVIFGGDTSERQVSLMSGTNVWLNLQAFNDLEVIPCLLAPTSGYSSKTDMDEKELDVRMKTIWTLPYSLVLRHTTEEVLAACIEAIEPDRAALTSELRNQVMNDLMEGLKKQHWFTGFDLADEPPVRYSVEQWVKLAKEVQATVFIAVHGGMGEDGTLQFLLEAGGVPYTGPGVETSKICMDKVATSLALNHLEKFGVLTINKKVLRKEDLLNAPVHDIWHDLTSKLQSETLCVKPARDGCSTGVARLCCLEDLAVYVKALEECFLRIPSNSLSKAHGVIEMPSPPPELLIFEPFIETDEIIVSSNAVNDTANRLIWEGHSRWVEVTVGVVGKRGSMHSLTPSVTVKESGDILSLEEKFQGGTGINLTPPPLSIISKAALESCKQRIELIANTLQLEGFSRIDAFVNVDSGEVLIIEVNTVPGMTPSTVLIHQALAEEPPMYPHRFFRTLLDLGSERFI
>V.vinifera MYB130
MAEKEVKSIGSVKDVRKEMNRGAWTAEEDRKLAEVIEVHGAKRWKMIATTAGLNRCGKSCRLRWMNYLRPNIKRGNISDQEEDLILRLHKLLGNRWSLIAGRLPGRTDNEIKNYWNSHLSKKIKQEKQSGGSTRGCSKLQRTRVVEEVNVVEVKREDTSNGGDQCSKMSFNVDEFFDFSEEGPLNLEWVSQFLELDEGLCHPS
>V.vinifera MYB131
MGRSPCCAKEGLNRGAWTATEDKILTEYIKVHGEGKWRNLPKKAGLKRCGKSCRLRWLNYLRPDIKRGNITHDEEELIIRLHKLLGNRWSLIAGRLPGRTDNEIKNYWNTNIGKKISSTPNHRPRIQSEERPNSTSISPRPSLNNGPPPVLHAKPSRCTKVFIATEPPKVDQVIETRPVSLGPSTVQGLAMAHDQKAEEPDSSPAIGSGNENDSNPSDFMIDFEMDANFLSEFLNSDFSQLCDFHDGVEADSNTNNTSSTSQHSSPNATEAPLLMNEEETLQNSNLFSLDSFLDCEMDWFC
>V.vinifera MYB132
MGRSPSFADVGLIRGAWSMQEDEVLINYIRVHGEGNWKSLAQKSGLKRCGKSCRLRWLNYLRPGLKRGSFSPDEEELIIKLHRLLGNRWALIAGRLPGRTDNEIKNYWNTTLCKRLRGDQKIEKKPVDNSATLDSPQPIRTKAFRCQRVIISTHKEESHLMNKDSDFISETGHLPSTSTSTLLHDSSINFLIDSYDVPAALDPYFLQIPSYKMQENAISSSFSDCYLSEDELLVQNRISYEPPQLTWALELKKVASFLDLEDD
>V.vinifera MYB133
METVVGVEGNDEAKFEDCVVEKSGPEPTQSKQIADPVVYKLVRVDGDGRLVPATDDEVMEVEDLLEEFKIEMPFVADTGQTVECTSKEEFPSGNPHLECSEGMLQSVNTEIDAEKLSARLEYIGEMLQKVNQEERLRLAYGSPDHSSAYMNVDSQYSDEHDKLPAIDKKLQSKIPLQEIVPSSVLSSNDTHIDQSGSVGECSNPPGGPMDSGSSASAVCTSLKPDFTKLKGEICLDNLSIRELHETFKATFGRETSVKDKQWLKRRIAMGLTNSCDVSTTTFIFKDNKSMKKVKEECCKSVDGTLIEDTVVGAKNDNCRDSPTSRNNRGEAHQILSGKRLRNSSVEYDCGSDDLHTEQIAGKRIRKPTKRYIEELSEADSREYGGRLTSSVKNSVHGQSSPKSQARPVRNVCSEGKTVVTRLDSLGGSGVQVPYVFRVRRSRPRKNFMALMKFNTNSMGMAAKLVKKALGVRSSRTDNEGGNKVLQSRPAPKRLQLPLIGEPVKHEQCSVADTIELEQRVELKHVDSSGDTSDDNIATVPTAKGGMRRKHHRAWTLSEVMKLVDGVSRYGAGRWSEIKRLAFASYSYRTSVDLKDKWRNLLRASFALSPAEKGMSSRKHGSMPIPAAILLKVRELAEMHAQVAPNLGTSKPSGCGGRTVHETRAGFL
>V.vinifera MYB134
MGHHSCCNKQKVKRGLWSPEEDEKLINYISSYGHGCWSSVPRLAGLQRCGKSCRLRWINYLRPDLKRGSFSPQEAALIIELHRILGNRWAQIAKHLPGRTDNEVKNFWNSSIKKKLVSHGVPDLATFPDIPNPNASPEAFFSLNGNPNLIPSPQDHQLYLPSPTSMLQSGFDLANYNLEFVHFQPPPAPPLPDPSSYDPTWPWGCHPHLNQEDYVLGNEVGPIYIETKPINPNFSLPSFNSPSMAPMMPKLSETISGNDRILPSSSFPHEVVDPVARLPSLPSGSHPHAPHVPISHFDYIEAIISSLPS
>V.vinifera MYB135
MPFGQIEQKGVPWTEEEHRLFLFGLQRLGKGDWRGISRNYVISRTPTQVASHAQKYFIRQSNATRRKRRSSLFDMVPDMVTDTPPVPEEQFLVPTSQTGETDNASSVPSLNLSLNMEFEPMETISQETVKEAEEAEETVIPRSELPPVVPAFFPGYLPVPFPFWPPNAAPAEEEKESESSHQVLKPIPVLPKEPVNVDELVGMSQLSLGEINNGHIDSSPPSLKLLGAPSRQSAFHTNTSVGGSELGKGKNSVVQAV
>V.vinifera MYB136
MTRRCSHCSTNGHNSRTCPSRGGGAVAGGIGGVKLFGVRLTDGSIIKKSASMGSLSSAHYHSSSSAAASPNPSSPSSDPLRDAIHEPDGYLSDDPGQATCSSNRRGERKKGVPWTEEEHRLFLFGLQRLGKGDWRGISRNYVISRTPTQVASHAQKYFIRQSNATRRKRRSSLFDMVPDMVTDTPPVPEEQFLVPTSQTGETDNASSVPSLNLSLNMEFEPMETISQETVKEAEEAEETVIPRSELPPVVPAFFPGYLPVPFPFWPPNAASAEEEKESESSHQVLKPIPVLPKEPVNVDELVGMSQLSLGEINNGHIDSSPLSLKLLGAPSRQSAFHTNTSVGGSELGKGKNSVVQAV
>V.vinifera MYB137
MTGDEVSDSSLWSREQNKAFENALATYPEDLSDRWEKIAADVPGKTLEEVKHHYELLVEDVTQIESGSVPLPCYNSSSEGSSSHVGDEAVGKKGSHFSNSESNHGGKASRSDQERRKGVAWTEDEHRLFLLGLDKYGKGDWRSISRNFVVTRTPTQVASHAQKYFIRLNSMNKDRRRSSIHDITSVGNGDISVPQGPITGQTNGSASGASSGKSTKPTPQPPAGPPPGVGMYGSTTIGQPIGGPLVSAVGTPVNLSAPPHMAYGVRAPVPGAVVPGAPMNMGPMTYPMPHTSAHR
>V.vinifera MYB138
MADSEYSTSNDTSCVDSQEQSSQEAKLEFSEDEETLIIRMFNLVGERWALIAGRIPGRTAEDIEKYWNSRYSTSE
>V.vinifera MYB139
MEVALQAQRPVSCRALSDREANFKIKPFLGFFPNGRATQSSQHSWRREFPLSGVSNGIVASADFSRRRQRKVSMSGPRGPGPKGFLPKTPVETSTQKRDQRNTGKNEDPSTPTSSEYVGTGKKTLGTDEEQTVEITRGTEVDEERNDKGSSAPTSSEYESGKKTLETTVVAGEKQTVEITQGKKVEGGDDNGKVAGADENVIESQKIKPTAKSDTGHAKDGISLEEKNSGIIKSSANEGNESIKFDGVRAEDVSLDLKLEMEANLHKQVLEELAEENFSRGNKMFYYPQVVKPDQDIEVFLNRSVSTLSNEPDVMIMGAFNDWRWKSFTIQLNKTHLQGDWWSCQVHIPKEAYKMDFVFFNGTNVYDNNNQKDFCIPVHGGMDALAFEDILLEEKRRELEKLAKEQAERERQAEEQRRIEAEKAAREADRAQARAETERRREMLQHLMKKGAVSVDNVWCIEPREFKGDDLVRLYYNRSSGPLAHANDIWIHGGHNNWKDGLSIVGSLIKDEKKEGDWWYVEVVVPERALVLDWVFADGPPQRASLYDNNHREDFHAIVPQSISEELYWVEEEYQIYKKLQEERWLREEAIRAKVERTARMKAEAKERTLKMFLLSQKHIVYTEPLDVQAGSTVSVLYNPANTVLNGKSEVWFRCSFNRWTHRNGSLPPQKMLPVDNGSHLKATVKVPLDAYMMDFVFSEREDGGIFDNRNGMDYHIPVFGSVVKEPPMHIVHIAVEMAPIAKVGGLGDVVTSLSRAVQELNHHVDIILPKYDCLNLSNVKDFQYKRCYFWGGTEIKVWFGKVEGLSVYFLEPQNGFFSAGCIYGCRNDGERFGFFCHAALEFLLQSGFHPDIIHCHDWSSAPVSWLFKDHYKHYGLSKARVVFTIHNLEFGAPLIAKAMVYTDKATTVSHTYSREVSGNPAIAPHLYKFHGILNGIDLDIWDPYNDKFIPVPYISDNVVEGKRAAKEALQQRLGLKKSDFPLVGIITRLTHQKGIHLIKHAIWRTLERNGQVVLLGSAPDPRIQNDFVNLANQLHSSHGDRARLCLTYDEPLSHLIYAGADFILVPSIFEPCGLTQLTAMRYGSIPVVRKTGGLYDTVFDVDHDKERAQAQGLEPNGFNFDGADPVGVDYALNRAISAWYDGRDWFNSLCKRVMEQDWSWNRPALDYMELYHAARK
>V.vinifera MYB140
MGSFQAMEEDSKTSSNVTTSEDTKEETAKDSKVEFSEDEETLIARMFRLVGDRWNLIAGRIPGRSAEEIKKYWTSKSVSSSTKQHD
>V.vinifera MYB141
MGRSPCCSKEGLNRGAWTVVEDKILTEYIKVHGEGRWRNLPKKAGLKRCGKSCRLRWLNYLRPDIKRGNISHDEEDLIVRLHKLLGNRWSLIAGRLPGRTDNEIKNYWNTNLVKKMQSRQTPGSSQSADRNKNKAVVEEPSRSKTETNVIRTKATRCSRVFIAPLADRSTNENSIPRPRPAEPAGPSMTPDLSMCHLVETGASSLVDTGDFSVDFMADMNMGELCLSDLLNSNFSDLCEVHCENGNELSASSDGVAPLMFSKEMLEDWSSLGCYPLQPNVGSNLNSFTSFLDSGGDWLGGE
>V.vinifera MYB142
MGRKPYCVKEGLNRGTWSALEDKILCNYIEIYGEGKWKEVPPRAGLKRCGKSCRLRWLNYLRPDIKRGNISEDEEELIIKLHKLLGNRWSLIAGRLPGRTDNEIKNYWNTNLKKKLLPQHSPHKQRTKFKSNTPLPRNSSSHHTVIRTKAVRCMQLDFSHAFPTRSQPGTLCPPDFDMGQVFGSDGFSSFFHPSEGMTEDNNVVGGDLPSSWPELSFSTK
>V.vinifera MYB143
MGRRPCCAKEGLNRGSWSAWEDKILCNYVEVHGEGKWRDLPQRAGLKRCGKSCRLRWLNYLRPDIKRGNISSEEEELIIRLHKLLGNRWSLIAGRLPGRTDNEIKNYWNTNLSKRLQASKGQNSPNKKVENPKNQTSGTGKSSAELHTVIRTRAVRCSKVIIPRVQADFDENPSPKMAVPTSEPSSSALEQGETANFFMGFDIGDLLTSDALNSFLDQDEEMGENNSNGVSDHFPPCSDFLAPEIENQEGVSGLLQPSEALELKTLASFLNSEDEWITENNQVP
>V.vinifera MYB144
MGNPKQKWTSEEEEALRAGVAKHGTGKWKNIQKDPEFNHFLFTRSNIDLKDKWRNMSVSASGQGPREKSRTPKTKANTDAPSAATVSNPQNSSSAAPVTGDASADAMDDASKNILDGKSAPRYNAMIFEALSALKEPNGSDTSTIVSFIEQRHEVPQNFRRLLSSRLRRLVAQDKLEKVQNCYKIKRDPSFGTKTPTPKQKDIRPRQSQSTDYVASIETVEEAAVAAAYKVAEAENKSFVAAEAVKEAERVAKMAEESEAMLQFTLEILEKCSRGEVVYIA
>V.vinifera MYB145
MGRKCSHCGNIGHNSRTCISYKGTVVGGLRLFGVQLDLSSSSIAMKKSFSMESLPSSLASSPSPSSSLCSSRVSMDENSDKAMNGYLSDGLIARSQERKKGVPWTEEEHRTFLAGLEKLGKGDWRGISRNFVTTRTPTQVASHAQKYFLRQATLSKKKRRSSLFDMVGNSNMAGQHVYSFCPKPSDHIPTQYLNIASSQYEGRQETSLPLQIDLNSSGKVIKSDNPETDHSQLPPSHNTVPVWLYGLIDSRPQPAAATKPVPPNAVPDDLELTLAPRPRDRKKSSPTSLLIGAISVV
>V.vinifera MYB146
MGRAPCCDKANVKRGPWSPEEDNILRAFVEAHGTGGNWIALPRKAGLKRCGKSCRLRWLNYLRPDIKHGGFTEDEDNIIVTLYNNIGSRWSVIASHLPRRTDNDVKNYWNTKLKKKLSGKADLKKGSNNNGNATSNSIIHLSSVQFPGSIPKVEDYDYGISVGFGTDSSPVSYQTGMSYQQDFHSQGLVSNPAVQFPLPGPMEVSEFNTSGNTSYSISSSQEVSSLSAASSSLALDNTTHASWSSYNGGRVQDDEFLFDFGSPYGLLSGFGFQEQAHEAGLVNQI
>V.vinifera MYB147
MASMMTAGVKRAEVLVSTSEANGDSFQKMRALHGRTTGPTRRSTKGQWTAEEDELLCKAVQRFKGKNWKKIAECFKDRTDVQCLHRWQKVLNPELIKGPWSKEEDEIIIELVNKYGPKKWSTIAQALPGRIGKQCRERWHNHLNPAINKEAWTQEEELALIHAHQIYGNKWAELTKFLPGRTDNAIKNHWNSSVKKKLESYLASGLLAQFQSLSYVGNPNPSSSFKMQNNGDDTGQLYVAIAEETSECSQGSNVINCSQSEPDTENMAINATENFKMTEDSSERKDHNNFGTSCSTSLEESAVLEIHHMDAFFDQQLLCEIGTSESKDCQFSSHELPGASLLDVSRESPGLSGTPQYCISLNGSHDTGPTLLQSSVGFKSSTSTENILIDSDKLEHLLISENDYSEITLSEAVIHGNFRCVNAENLSNNIDSDGGTSSLHCQSDLQSSATTGSLALESYITQGSVLGQTLELEIFTSSCNDFIDIDSPDGETDKAGDHLKLDKAKNAPKLVPVDIFSLANAESMGTLPSMDDNKSQHLKSDGKKDASGLAPVDLLSSENSDSTQAQPSMDNNTTVLVEEKNSRALFYEPPRFPRLDIPFVSCDLMASGSDMQQEYSPFGIRQLLIPSMNFSTPCSLQDSPCRGGTPDSILKNAAKSFTSTPSILKKRPREVVSPSEQARGEKNPERETNLLGLFCANDFPSLDVIFYENGPCNPSLSSTERNSLSPHYKKVNLDHVFEEGKEGIANSESRVSEKGKVKQGTNVFGAKAKCEVDTTSQTHSGVLVECNKNDQLISSHDRDEYQTSGAMGAGALSSGTKDSRKLDTASNQSGLLESSSGKQPLSSFLPSAVCAKKNERHVVPVTSSRCTQSSNLLEITFENAGSDGDIQSFNIFGDTPGIKRGIESPSAWKSPWFMNSFLPGPRIDTDVTTEDLEYFMSPGMRSYDAIGLMRQMNEHTAAAFTNAREILASDDPEMPSKTKLSSNQSSSPETNDFPHNEQENKVPGVLTERRVLDFSGCGTPGKGTEKKKFSGFGATVSFSSPSSYLLKSCR
>V.vinifera MYB148
MTMMGVMIVTRFVLFVGRKSCRLRWKNYLRPNIKRGGISKDEEDIIIRMHKLLGNRWSLIAGRLPGRTDNDVKNYWNTRLNKGRSGGKRKSPSSDDNAGHKRRRGLPNSRPNCDGSPEKSSEGSDGRKQEASHNIPDNNPRMEDTKSFNHDIKSPWLPIVEDKAFLFYVEPFISFSDAFVLFETLGEIEC
>V.vinifera MYB149
MEETGGLVPKPSVKKGLWKPEEDLLLKKYVEAHGEGKWATVSERSGLKRGGKSCRLRWKNYLRPNIKRGEISKEEEDLIIRMHKLLGNRWSLIAGRLPGRTDNEVKNYWNTHLNKGRSRGKRKSPSSDDDAGNKRHRGLPNSQPVCDGSPEKSSEGSEGRKEEESHNILDNNPRMEDTKSLNHDIKSPLPPSVEDTAFLFYAEPFISFPDPFVLFETLGEMEW
>V.vinifera MYB150
MEETGGLVPKPRVKKGLWKPEEDLLLKKYVEAHGEGKWDAVSERTGLMRSGKSCRLRWKNYLRPNKKRGGISKDEEDIIIRMHKLLGNRWSLIAGRLPGRTDNDVKNYWNTHLNKGRSGGKRKSPSSDDNAGHKRRRGLLNSQPVLDGSPEKRSEGSDGRKQEEFHNIPDNNPRMEDTKSFNHDIKSPSLPSVKDTTFLFYDEPFISFSDAFVLFETMGEIEW
>V.vinifera MYB151
MGRAPCCDKANVKKGPWSPEEDAKLKTYIEQYGTGGNWIALPQKIGLKRCGKSCRLRWLNYLRPNIKHGGFSEEEDSIICNLYISIGSRWSVIAAQLPGRTDNDIKNYWNTRLKKKLLGKRKQSHFNRLSVAGQDPKDATGVEDNPYSQALSNSALERLQLHMQLQSLQHPFAFYNNPALWPKLHPLQEKLIQNLQNELPSPLMQHTPPSSDPMGQEQKSGFYEPPTASITLQQEYPKTNNPKGDEFEKSLNVLPSSDSSMAYNSENMVGAPIMSKPDGVDQSNIAQQAVSTFQAELDDFLNNKMVGFLPQEEQMTEIDGSKDSLAWWSNDFDTKSASSHSWDSTSVIQSEGMFQDYVLGYNLQ
>V.vinifera MYB152
MGRSPCCDESGLKKGPWTPEEDQKLVKYIQKQGHGSWRALPKLAGLNRCGKSCRLRWTNYLRPDIKRGKFSREEEETILNLHSILGNKWSAIASHLPGRTDNEIKNFRNTHLKKKLIQMGFDPMTHRPRTDMFASLPHLIALVNLKELMEHQSWEEHAVRLQAEAAQMARLQYLQYLLQSPASVASASNSISGITDMEAFNLLSSLSSIKDTQVLNSSQLETPTPSSFGAGLYSMPFSRLPSLETPSTFETPSSKDMAQSSNFTVFSQGETLLNSPWLPSASSSSHAAPPATETSITNPADASSSPIYEGAPLFWPDGVFIEDPIFREIA
>V.vinifera MYB153
MASGPIVDGGGGGGGDGSREKKRWQESKVYTRKAFKGPKATAPPTPTDTATTAALATATATATAATTAPNNSDNNSTPQQPVQAVASEHANSSQQPREINAETAVSDDSSSLSRAHLAEPSSIEAPPAGNGAVKPGISRLENRIKINLATRSKQETRELRRKLQTELDLVRSLVKKIEAKDVLGSEGGVVDDSVAKRVSSEVASVNESRPLQQSRPLQQSRSFPQAKSLSQSRPLHQLSISVIENSQGGSDVVEKEKRTPKANQFYRNSEFLLGKEKFPTESNKKTKLNGKKHGGVEPGYGSAMNKCFKNCGALLERLMKHKHGWVFNSPVDVKGLGLHDYFSIITDPMDLGTVKSRLNKNWYKSPREFAEDVRLTFHNAMTYNPKGQDVHVMAEVLSKIFEDKWAVIEAEYSRELRLGYEYEMGLPTPTSRKLPAPPPMLPSHEMRRVLDRSESMTYAVDPKIKPMNYTPLVRTPSLKKPKAKDPNKRDMTFEEKQKLSTNLQNLPSEKLDNIVHIIKRNNSALCQDNDEIEVDIDSVDAETLWELDRYVTNYKKSLSKNKRKAELAQARAEAARKIQERNPVPVVTEAARETNIDERNISSSSPVQGEKQGENVSGSSSSSSSDSDSGSSSSDSDSETSSADGSDARPSPRT
>V.vinifera MYB154
MYYKSEERVIYVKITLLFYVLSGCHASTWRDLLNLNLFKKGPLFFCVLF
>V.vinifera MYB155
MIGMVIGVIYVKITFLFYVLSGCHASTWRDLLNLNLFKKGPLFFGGLF
>V.vinifera MYB156
MGRSRAVLHSTDDDQGSHRSKRRKTASTADNLEGATAGQGMSEGKRASYHCNYCSKDISGKIRTKCVVCPDFDLCIECFSIGAEVTPHVCFHPYRVMDNLSFPLICPDWNADEEMLLLEGIEMYGLGNWSEVSEHVGTKRKSECIDHYVAIYMNSPCFPLPDMSHVLGKTRAELLAMARGEDEVKKGSPTHGELTLKVESPLSARVKVEESRKEEIQSDMVSSSTKTSAGAVKRASNMAQVKDGRDNIKVEETQTDRSVGEKKPRTSGDEGPSVTELSGYNFKRQEFDVEYDNDAEQLLADMEFKDTDTDAEHELKLQVLHIYSKRLDERKRRKDFILERNLLYPDPFEKNLSPEERDVNQRFKVFMRFHSKEEHEELLRVVLEEHWIQKRIQDLQDARAAGCRTSAEAERYLEEKGKKEAEESAQQAKESAEAGPSGGKVLQRVNTAKGESDGSPRGGGRGSAGLEPGIKDTSSTTAGHAILRSLDVWDITGFPGEDLLSETEKQLCSEIRILPSHYLNMLHTMLTETLNGNITRKSDAHGLFKVEPSKVDKVYDMFVKKGIVKS
>V.vinifera MYB157
MKRKARAARVWTSTIPPKPSTLAIPLHNLPCSSEISPGCSQGNARPECANDNSLHSSLLETSSHYNGEQAHQLAPNSSGETIVGTKQSGASGSWDMSTQAWMEIEWTQQSKCIKCGEGGEVLVCSDRVCRLAVHEKCMNCSAAFDDMGDFYCPYCWYRCAIAKSNEARKRAMSSKKALSTFLDTKALCGNQQKEKTKSSNGKKPPSTSERSCNENEYRLDYDEVYNQSVQAEKDQQDGFALDFEQHQIVAQHQWHMKSSVDDGDGNLYSREEGTTSADGSFQGFVANQKFDGVKQLAAVKVREMIQEEHSREVGDCQDEGVAEDQQEAEPLNDCHLEEETTLDGDFSVLTKGKKVDAKMTEENLGRREEEEQMQPQAQETTTAIPGGDPASLVHEKVNIGFRIIDSCRGARTLLTHQRHVGQRAKNKMVSQNVDSQKKSSPDLHNNAEKNAGDGTKEVIVSSKSIQPRGPSKQLTNQIFPNERRKKLLWKTDEEEMLKEGVQKFSATGDKNLPWRKILEFGRHVFDGTRTPVDLKDKWRKMLAKES
>V.vinifera MYB158
MISNSGGGGALSDDATSGMGGNGGANQGLKKGPWTTAEDAVLVEYVKRHGEGNWNSVQKNSGLSRCGKSCRLRWANHLRPNLKKGAFSPEEERLIVELHAKLGNKWARMAAQLPGRTDNEIKNYWNTRVKRRQRAGLPLYPQGVQKEALHQQQQQPVLSHSSSSMFSPFLSSPQQTKPSFNPTLSLFDQVNFTTSANPISSHANSSFLSNPSSQFKFFPNNNAGYTMPLSPVSPFQSSMSSLYNHSLTPSQLLSQSPVQFNSGSFDGSFNLNQPIVGSQFHPIVAVPGMNLKLPASPSPLQQTTSASSGATGDDYMISQSTTANTYVVAQPLSQDTSGLLDDMLKEAETLSRNENSKEENCVVQFGNAQAEDNSMAASNKGKHVLDGIVQNGAGQHMWSAYGNRQATPENQWADSCAAQAHAGMKRKKEQMEEIACMDDDLLSLLDWHHGYGDVSIGQLTNGIGANMGLDHTSPFSAPAATTTAATAATATATATTSTTNPSLKQGMESCEWYTMPSIC
>V.vinifera MYB159
MADLDHSSDGSSLDSREGSSQDSKLEFSEDEETLITRMFNLVGERWSLIAGRIPGRTAEEIEKYWTSRYSSSE
>V.vinifera MYB160
MAAPKMGDFEDLLPVMAEKLGGEGLIRELCNGFRLLMDGEKGVITLESLKRNAALLGLQELRDDELQSMLREGDLDGDGALNQMEFCVLMFRLSPDLMEESQFWLEQALEEALRDG
>V.vinifera MYB161
MVRTPCCDKSGLKKGTWTPEEDHKLVAYITRYGCWNWRRLPKYAGLMRCGKSCRLRWMNYLRPNIKRGNYSKEEEDTIIKLHASLGNRWSAIAAQLPGRTDNEIKNYWHTNLKKRLIKQKTASHEANFISNGLSQRETSQNRSVVHPIASQILESYPFSPQPSSSTETSSSTTDSSAAGGNSSNCASYDCSSLASMETVAELSGNFWTEPFFADNYYIPNDSMAPMVDPEILFHPPLSGELLYSDGFYNGHEGLRYW
>V.vinifera MYB162
MVRNPCYDKYGRKKGAWSPEEDEKLRAYVQRYGHWNWRELPRFAGLSRCGKSCRLRWLNYLRPNVKRGNYSKAEEETIKKLHEELGNKWSAIAKKLPGRTDNEIKNYWHTHLKKRERQNPAKSQVVRQPPGTSKREGDDQKRELESENIHADAPSHYILESFSTSPESESSSSEISTLSFDYTPAVNEMNWFADEGIASSETFAEPNENFWTEPFLTDDSYTQYYYPPINASLYDSYCDNDTDLFQDIWSIS
>V.vinifera MYB163
MGRAPCCDKNGLKKGPWTPEEDDKLSHYIQLHGPGNWRTLPKNAGLQRCGKSCRLRWTNYLRPDIKRGRFSFEEEETIIQLHSILGNKWSAIAARLPGRTDNEIKNYWNTHIRKRLLRMGIDPVTHSPRLDLLDISSLLSSSVCSSSQLNFSNLLGIQTLVNPELLRLASTLLSLKHENPHFPQNPQIWNSQVQNQINTPPLQSNQFHATPTQEAAAMQANTEGLPSNLTNPSYQNFTPSNFDESLASLPNYGFINPSETSTFQSLENQNNDLYYNNNQGFGFDSVISTPISSPTQLNSSSTFINTGNEDERESYCSSMLKFEIPESFNISEFM
>V.vinifera MYB164
MVLKKKQDYGFNGFHVSTIPRAPRSIRFQRRGSIKKPVEDSQICAIDLLATLAGKLLQESESSSASSNVAAGKDRLNISKDGIKQELQDDDKPLKGECLDQGSCEGIVFVSKLASQDLSPKYTVKQFPHAVHDAVLDCTSTVASPDYLDKVGCDVMVTCKSKNIFGKVPCKVERGSPDCGETCGDLENGAEIRQDAEGEESGGLTMANRCSSKDSVELCMKNPAQINSDSNVKLSLNRDSIPNASFPKHRNDVKIGIIDDDENSYRCNQHGTKIKAFRSSPCIGDQRIRKLLTSRYWKVAPKLKDCELSNTDGGIKPVFRKRKFCGTRKRYQRETTFKRRKLFERHMVVASDGGISSESVTNSPEKNMNTEMGGSAAMLHGVSGLSSSVISHQASFNSGDSHVKFSIKSFRVPELFIEVPETETIGALKRTVMEAVNSIFGGGLHVGMFLQGKKVRDDYKTLRQTGISHNDNLDTLGFALEPSPIHPSPPLHTEDPPFLLPSDTSQLLTRSPDPPTFDSGFSDATPDPSPLTNLGNQVEKIHDSVPSPTDILTDKTMPDSRALVAVPAMSLEALAVVPMNMKTNRADLVQRRTRRPFSVSEVEALVHAVEELGTGRWRDVKLRAFDNAKHRTYVDLKDKWKTLVHTARISPQQRRGEPVPQEVLDRVLSAHAYWSEHQAKQHGKHQVGTLRITGPLAERDGIGQDI
>V.vinifera MYB165
MDQLQVDSAAAALVDEEDVVTANDARRDGDTRAGGSSSRVRGPWSPEEDAILSQLVSKFGPRNWSLIARGISGRSGKSCRLRWCNQLDPCVKRKPFTEEEDRIIIAAHSHHGNKWASIARLLPGRTDNAIKNHWNSTLKRQCKKLDMFKPISGSMLEDGSPDRTKASSEETMSPGDIDSRKPPEGRDASLMDDGPYQCENKVQTTEDHSSISRPMARVSAFSVYNPPSGLRVGSAFSRAAPMKGPLVQTSKPHLEVCKFLEGVYSEPTIPLQCGHGCCEAPTGGQSQGSLLGPEFIEYMEPPPFSSHELASIAAELNSIAWIKSGLVNSSSSMQDETAGQRLCMGAAAQLKNEHLRLEEGRNKLMGMMPEVLPTQMPA
>V.vinifera MYB166
METLYPASHISTSNWWLQDSNSTLWTKEENKRFERALAIYDENSPDRWLKVAEMIPGKTVWDVIQQYKILEEDVNDIEAGMFPIRGYLAPSFTLELVENRGLDALRKRTATMVRASDQERKKGVPWTEDEHRRFLMGLIKHGKGDWRNISRNFVVSKTPTQVASHAQKYFARQLSGGKDKRRPSIHDITTVNLTDTTPPENNKSPSLHHSTALQSQQKSTGAPKVILDWDHSNDGALMVFNSTHGNLFMPSPYEVASFGTHHGAHIVPRNPVFQIQSARHQVRG
>V.vinifera MYB167
MPPEPLPWDRKDFFKERKHERSESLGFSARWRDSHQGSREFARWGSAEVRRPPGHGKQGGWHIFPEESGHGFVPSRSSDKMVEDENSRPFTTRGDGNGKYSRNNREIRGSFSQKDWKGHPLETGNASPNMSGRSLAINDQRSVDDMLIHSDFVNGWDQLQLKDQHDKMGSVNGLGTGQRAERENSLSSIDWKPLKWTRSGSLSSRGSGFSHSSSSKSMGVDSNEARGDLQPRNVTPVQSPSGDAVACVASTAPSEETSSRKKPRLGWGEGLAKYERKKVEGPDESVNKNGIVFCTSNGESTHSLNSNLADKSPRVMGFSDCASPATPSSVACSSSPGMEEKSFSKAGNVDNDTSTLSGSPGPVSLNHLDGFSFILESLEPNQIANLGFSPIELLQSDDPSSVDSNFMRSTAMSKLLIWKGDISKSLEMTESEIDTLENELKSLKSGSGSSCPCPAASSSFPVEGKAKPCEEQGAASNLILRPAPLQIVPPGDMMTDKTLLGSDAMEDAHAEVKDEDIDSPGTATSKFVEPPCLVKTASPSDMVIQGECSGNLKITRSTNMEVELLVSGPNVEETGISTSGGDSRLLVESKTGARVSGDMGVLDDEEDKIYNLILASNKDCANRASEVFNKLLPQNQCQNDILGAANFACRQNDSLIKQKFAMRKRFLRFKEKVITLKFRVSQHVWKEDMRLLSIRKYRAKSQKKFELSLRTSHCGYQKHRSSIRSRFSSPAGNLSPVPTAEMINYTSKMLSESQMKLCRNILKMPALILDKKEKTASRFISSNGLVEDPCAVENERTMINPWTAEEKEIFMDKLAIFGKEFKKIASFLDHKTTADCVEFYYKNHKSDCFEKTKKKLELRKQGKSLSATTYLVTSGKKWNREMNAASLDMLGAASVMAARAGDSMENLQTCPGKFLLGAHHDYRTPHGDNGVVERSSSYDIIRNERETVAADVLAGICGSLSSEAMSSCITSSLDPGEGYRELRQKVGSGVKRPLTPEVTQSIDEETCSDESCGEMDPADWTDEEKCIFVQAVSSYGKDFAKISRCVRTRSRDQCKVFFSKARKCLGLDLIHPGPNVGTPESDDANGGGSDTEDACVVEAGSVICSNKSGSKMEEDSLLSVLNINPDESDFSGMKNLQTDLNRSYENNGIGRVDHKDDETVTNLVSDKCHQLEKTEQVFGDSNSLNGIDSKSLTLHVEKNGPCTKMEMDHESVSAVEATDPSDRSNAVSQAEDLTEGNLLPETSLNVRREENNDADTSGQMSLKCTVKDSEVKENALHQVPNSTSCPRFIFNSGCQDQVSVELDNQKPGVISLLQESSLMAEDSVPKDSSVIQYEKTLDQGMSPSTLDLKETKDKNKSIGVDEYHQHLSGHSLLNNAVNAELSQKVGGCPLQTPPKEDMNRDLSCKNPSSAAERLSKLDRDIQSSHSLAQDCYLQKCNGSKSHSLGTELPFLSQSLERTSNQTRAHGRSLSDTEKTSRNGDFKLFGQILSHPPSLQNPNSCSNENDDKGAHNPKLSSKSVNLKFTGHHCIDGNLGASKVDRNNYLGLENLPMSYGFWDGNRIQTGFSSLPDSTLLLAKYPAAFSNYPMSSSTKIEQQSLQTVVKSNERNLNGISVFPTRDMSSSNGVADYHQVFRGRDCTKLQPFTVDMKQRQDLFSEMQRRNGFEAVSSLQAPGRGMVGMNVVGRGGILVGGACTPSVSDPVAAIKMHYAKTTDQFGGQGGSIIRDDESWRGNGDIGR
>V.vinifera MYB168
MEMEIEEQGETGKNVMCQLTDPEGNHLGPPMYLPQNAAPKELQQIVNKLLNNEEKLPYAFYISDQELVVQLGTYLQKNKVSVEKVLPIVYQLQAVFRIRPINRCSSTIAGHTEAVLSVAFSPDGRQLASGSGDTTVRLWDLNTQTPMYTCTGHKNWVLCIAWSPDGKHLVSGSKAGELQCWDPQTGKPSGNPLIGHKKWITGISWEPVHLRAPCRRFVSSSKDGDARIWDVSLRKCVICLSGHTLAVTCVKWGGDGVIYTGSQDCTIKVWETSQGKLIRELKGHGHWVNSLALSTEYVLRTGAFDHTGKQYTSPEEMKEVALERYKKMKGNAPERLVSGSDDFTMFLWEPADSKHPKTRMTGHQQLVNHVYFSPDGQWVASASFDKSVKLWNGTTGKFVAAFRGHVGPVYQISWSADSRLLLSGSKDSTLKVWDIRTHKLKQDLPGHEDEVFAVDWSPDGEKVASGGRDRVLKLWMG
>V.vinifera MYB169
MRKPDLMGKDRVLINNNIANNNNKNNNNKLRKGLWSPEEDEKLMSYMLRNGQGCWSDIARNAGLQRCGKSCRLRWINYLRPDLKRGAFSPQEEELIIHLHSILGNRWSQIAARLPGRTDNEIKNFWNSTIKKRLKNSLQTHSPNDCHDSSLEPRVVVDNINAMGMGVGGSSGMLLSMHEHEMMNMYMDSSSSSFSSMNTMLTSNHLDNPFPLLDNRHDQMVFSLPNCMAKPEMTDEFDGRYGVTGGGNMGVEREISIPGSQSNSTTEENNGATQNEYYTIDMKNNNSKVEESDNIFGVGNHWQGENMGIGEWDLEGLLENASSFPFLDFQLQ
>V.vinifera MYB170
MTLTTGGDRIKGSWSPQEDASLVKLVEEHGPRNWSLISAGIPGRSGKSCRLRWCNQLSPEVQHRPFSPAEDAVIVQAHAVHGNKWATIARILPGRTDNAIKNHWNSTLRRRRVGELSSASSESNSAMKRPSFDATVSSESDSGLKRQLVGASPEHNSCDRVKAEPETSLTLSPPGDSVVTLPVGDRVEDARDEGARITRKEGERCAVEMADTCLVKIIQRMIAEEVRNYFIALRAEDGLRVRPELDPAAQNNP
>V.vinifera MYB171
MSHLTNESEDGMLSKDQTGSPLIDEGNSSGSAGGGIVLKKGPWTSSEDAILVEYVKKHGEGNWNAVQKHSGLFRCGKSCRLRWANHLRPNLKKGAFTAEEERLIIELHAKMGNKWARMAAHLPGRTDNEIKNYWNTRIKRRQRAGLPLYPPEVCFQALQESQQIQNTGGINGGDKVHHDLLQTNSYEIPDVILDGFKANQDAFPYVPDFPNLSTSSMLMKGFGSSQYCGFMAPTMHRQKRVRESPALFPGYNERNGIPLFDQIQDDTGDKIAQSFGLPYPFDPDPTNKDPLPFAGMQGSHALLNGNFSASKPISGPVKLELPSLQYLETDLGGWGTSSSPPPLLESVDAFIQSPPSGTVQLECLSPRNSGLLDALLHEAKTISSGKNHLSDKSANSSTVTPGDLADSCLNMCETEWEDYGDPISPLGHSTTSIFSECTPISASGSSLDEHPPSETFPGCNVKAEPVDQVWTPDGEKETSTQLDFSRPDVLLGSNWIDQSTGGPKDQAMMNDAVASLFSDDFGNNYKNMASGTPTSNQGWGLGCCAWNNLPPVCQMSELP
>V.vinifera MYB172
MAARRVPPCPPPPRSPTSQGPAVLDPEKTPSHPKVALQQPSHKKASLKSTKLFRHFRSVFRSFPIISPACKIPVLLHNSRLNDVHIHGGTRMTGTLFGHRKGRVSLAIQESPRCFPIFLLEMAIPTSKLLQELGLGLVRIALECEKRPEEKIKLMDEPIWNLYCNGRKMGYAVKREANAEDLNVMQMLHAVSMGAGVLPSEAIDLPDGELTYMRAHFQRVIGSKDSETYYMMNPDSNTGPELSIFFVRI
>V.vinifera MYB173
MGRAPCCAKEGLNRGAWTVVEDNILTDYIQTHGEGGWRSIPKNAGLKRCGKSCRLRWLNYLKPDIKRGNISHAEEDLIIRLHRLLGNRWSMIAKRLPGRTDNEIKNYWNTNLRKKVKGKESNKVDEPAGVIRTKAFRCTGVFIPPQPPKEETATLDTMVVPEEPSMMNQDLVNNAATSLESQSNDGALSMAVPDMNSSDFSMNFDIGDHSPTDIFDSEFWKACNLDNVLEEGSTSGDTNDPWPSSDQFLMFSDEMIKDWIKDD
>V.vinifera MYB174
MSPPPSNRRPRLRKVETATFRSPVATSVEGDNGLARVEKRSEVAAEERDWVDGDVEILKKQLLKHPVGMPGRWEAVAEAFQGRHGVESVIRKAKSLGEKKLSDSDSFNRFLKDRKPVDKRVEDAMAMENGEKKEGWSSGEDIALLNALKAFPKDVPMRWEKIAAAVPGRSKAACMKRFSELKKDFRNPKLLLRSNCVEEVIGVLILVCRVLIFGN
>V.vinifera MYB175
MSKNTPIINVSNDDNNIIIDMARTEKRDNDTWTTWEELLLACAVKRHGFQNWDSVAMEIQTRSSLPHLLTTAQNCQQKYHDLKRRFTATAKDNDAETQSQNQVRDETDTIPWLEELRKLRVAELRNEVHRSDVSILSLQLKVKRLEEEREQSTKENDNDVVKPDLDDEVKEERSKDEVKEGDEVPEKSSPEGDAGKLISGEESDRENRSVNESNSTGVKGENIETAVEEAAREPEPTEPGSTKPDPVSSDSKPVGEDSYNGSSEPNRAKKADDSSELRESAAHSKDGTKESSDVQSSASLTRKRKRRRKKEISGSSSGDEPETEAVSPATKRICVKSQPLVSFLEIIRSHKHSSLFERRLETQETEVYKSIVRQHVDLESIQTKLDDGTYSSSPRAFYRDLLLLFTNAIVFFPKASAEALAAGELRAMVLNEVRKQQPPAPEHLLLPQPKPELERSDSLLAKQKSSAPIIVCRKRSSISAKASSFGVKAGESRSEEKPAVDIKPSVREEQSLVKAGTKEKSTTGVRSLRRGGKNRSGNLNKNQSTSTNHGSSDKGETPKAEKKKADASASAKKRGAADFLKRIKKNSPMDMGKSTVNDTRSGRGGGGGEEKRKRNEKGDGRRDRVLRQSGGGKQGKDESSPSKRSVGRPPKKAAADTGKRGRESGGEKEAAPAASSSKRARKQARR
>V.vinifera MYB176
MGRQPCCDKVGLKKGPWTAEEDKKLINFILTNGQCCWRAVPKLAGLLRCGKSCRLRWTNYLRPDLKRGLLSDFEEQMVIDLHAQLGNRWSKIASHLPGRTDNEIKNHWNTHIKKKLKKMGIDPLTHKPLIPAATAQPQQQQCQQKEEMEKTKESETPLESSIVESKEEDKSMSSPLENSMEIMNGFCTDEVPLIQPHEILVPCDPTSSTSSSSSSSSSASSMILEDLQFLDFDWHCDYNNDLGFWDDAFTSWDLFIDDDGDRKLTIDPPLPHYQRLPVDPESRYSEQLL
>V.vinifera MYB177
MEGSLGLRKGAWTSEEDHLLRKCVEKYGEGKWHQVPFRAGLNRCRKSCRLRWLNYLKPDIKRGKFTADEVDLMMRLHKLLGNRWALIAGRLPGRTSNDVKNYWNTHLRKKMVKDEVEETVKINAIRPRPRTFTKNLYWLERKELLENDQSELHIPRKPFSTTPPSEDGLNSWWESLFSDKEENKEITCSIERSANESISCLWDEQIAAMPEVGKTSITNGQIEWTDCSFDMDHLWDLINA
>V.vinifera MYB178
MLLLVIVDYRLRTTKLFMDGPSGVRKGAWTREEDVLLRTCIEKYGEGKWHQVPFRSGLNRCRKSCRLRWLNYLRPDIKRGKFKTDEVDLIIRLHKLLGNRWALIAGRLPGRTSNDVKNYWNTHLSKKFFGKAVKDVADKTAKVTVIKPRPRTFNKNLSYLKGKAAKESDVQSADHTLSKPYSTPPLSEDGISWLDSLFSGKEGHKESTCFRNGSGKESISSFWDEEISAATKVGETFVEENESDWNHFSFDMDLWDLLNA
>V.vinifera MYB179
MEFLFCGSEKCRLHTTKLFMDGPSEVRKGAWTREEDVLLRTCIEKYGEGKWHQVPFRSGLNRCRKSCRLRWLNYLRPDIKRREFTTDEVDLIIRLHRLLGNRWALIAGRLPGRTSNDVKNYWNTHQSKKYFGKAGKDVADKTAKVTVINTCPRTFYKNLSYLKGKAAKESDVQSADHTLSKPYSTPPLSEDGFSWLDSLFSGKEGQKESTCFRDGSANESISSFWDEETPAATKVGETFLEEKESDWNHFSFDVDLWDL
>V.vinifera MYB180
MRKPCCDKKDTTKGAWSKQEDQRLIDYIKTHGEGCWRSLPKAAGLHRCGKSCRLRWINYLRPDLKRGNFGQDEEDLIIKLHALLGNRWSLIAGRLPGRTDNEVKNYWNSHIRKKLINMGIDPNNHRVNQSFAAPLNRCASAATMSSGSMTGACDNKSLKPSADNDPLSDSASGLEDEISASLDLNLDLTIAIPASSLTDVIDKKRQDTKSIFSREVEGDANPTLILFR
>V.vinifera MYB181
MVRTPCCESMGLKKGSWTPEEDQILVSHIQRHGHGNWRALPKEAGLMRCGKSCRLRWTNYLRPDIKRGNFSKEEEETIIKLHQLLGNRWSAIAARLPGRTDNEIKNFWHSHLKKRLKHKLATLDTIPKCKMGDARRSKTANMPMDPRIESPGHAPILPTQLLSATTAGSALEADSINGSSANSCNVNDDLVFWYNLFIRSERETT
>V.vinifera MYB182
MRIMIKGGVWKNTEDEILKAAVMKYGKNQWARISSLLVRKSAKQCKARWYEWLDPSIKKTEWTREEDEKLLHLAKLMPTQWRTIAPIVGRTPSQCLERYEKLLDAACVKDENYEPGDDPRKLRPGEIDPNPESKPARPDPVDMDEDEKEMLSEARARLANTRGKKAKRKAREKQLEEARRLASLQKRRELKAAGIDGRHRKRKRKGIDYNAEIPFEKKPPPGFFDVTDEERLVEQPKFPTTIEELEGKRRVDVEAQLRKQDVAKNKIAQRQDAPSAILQANKMNDPETVRKRSKLMLPAPQISDHELEEIAKMGYASDLLAGNEELTEGSGATRALLANYSQTPRQGMTPLRTPQRTPAGKGDAIMMEAENLARLRESQTPLLGGENPELHPSDFSGVTPKRRDVQTPNLMLTPSATPGGVGSTPRISMTPSRDAHSFGITPKGTPIRDELHINEDMDMHDSAKLELRRQADLRRNLRSGLGSLPQPKNEYQVVIQPIPEDNEEPEEKIEEDMSDRLARERAEEEARQQALLRKRSKVLQRELPRPPVASLDLIRNSLMRADEDKSSFVPPTLIEQADEMIRKELLGLLEHDNAKYPLDEKTEKEKKKGGKRSANGKSAGSVPDIEDFEEAELKEADNLIKEEVQFLRVAMGHDNESLDEFVEAHKTCLNDLMYFPTRDAYGLSSVAGNMEKLAALQNEFDNVKKRMEDDTKKAQRLEQKIKLLTHGYQMRAGKLWTQIEATFKQMDTAGTELECFQALQKQEQLAASHRINGLWEEVQKQKELEQTLQSRYGDLIAEQERIQSLINEYRVQAKIQEEIAAKNHALELAEAEMCQMDVENPEPAAADELGNSVQVDPSHGGLPDQKMDSSQEEYHTSPKHDADADADAANHITVAGLETPDAVAASDVLGNSFPADPSHDEMPGQKLDAAEGEAHASPNPDVNVGAENETIVPDTETAEPVCPSDELGKSMPVGSSRDGTPNDQMGAVQAEAYASTKLDGDVGAEAQDGGGS
>V.vinifera MYB183
MRIMIKGGVWKNTEDEILKAAVMKYGKNQWARISSLLVRKSAKQCKARWYEWLDPSIKKTEWTREEDEKLLHLAKLMPTQWRTIAPIVGRTPSQCLERYEKLLDAACVKDENYEPGDDPRKLRPGEIDPNPESKPARPDPVDMDEDEKEMLSEARARLANTRGKKAKRKAREKQLEEARRLASLQKRRELKAAGIDGRHRKRKRKGIDYNAEIPFEKKPPPGFFDVTDEERLVEQPKFPTTIEELEGKRRVDVEAQLRKQDVAKNKIAQRQDAPSAILQANKMNDPETVRKRSKLMLPAPQISDHELEEIAKMGYASDLLAGNEELTEGSGATRALLANYSQTPRQGMTPLRTPQRTPAGKGDAIMMEAENLARLRESQTPLLGGENPELHPSDFSGVTPKRRDVQTPNLMLTPSATPGGVGSTPRISMTPSRDAHSFGITPKGTPIRDELHINEDMDMHDSAKLELRRQADLRRNLRSGLGSLPQPKNEYQVVIQPIPEDNEEPEEKIEEDMSDRLARERAEEEARQQALLRKRSKVLQRELPRPPVASLDLIRNSLMRADEDKSSFVPPTLIEQADEMIRKELLGLLEHDNAKYPLDEKTEKEKKKGGKRSANGKSAGSVPDIEDFEEAELKEADNLIKEEVQFLRVAMGHDNESLDEFVEAHKTCLNDLMYFPTRDAYGLSSVAGNMEKLAALQNEFDNVKKRMEDDTKKAQRLEQKIKLLTHGYQMRAGKLWTQIEATFKQMDTAGTELECFQALQKQEQLAASHRINGLWEEVQKQKELEQTLQSRYGDLIAEQERIQSLINEYRVQAKIQEEIAAKNHALELAEAEMCQMDVENPEPAAADELGNSVQVDPSHGGLPDQKMDSSQEEYHTSPKHDADADADAANHITVAGLETPDAVAASDVLGNSFPADPSHDEMPGQKLDAAEGEAHASPNPDVNVGAENETIVPDTETAEPVCPSDELGKSMPVGSSRDGTPNDQMGAVQAEAYASTKLDGDVGAEAQDGGGS
>V.vinifera MYB184
MGRHSCCYKQKLRKGLWSPEEDEKLLMHITKYGHGCWSSVPKLAGLQRCGKSCRLRWINYLRPDLKRGAFSQQEESLIIELHAVLGNRWSQIAAQLPGRTDNEIKNLWNSCIKKKLRQKGIDPNTHKPLVEAENGQDKLPNSDKSNEKANELNLVEAENLKPLSTAAEQYPVEVSPSSKINSSSNGNNLTPPQPTQEFFLDRFVTSHESSTTSCRPSGLVGHFSFQQLNYGPNIGLSVNPNATLSFNPNSRSPEIISEFSSSMTPTILPSMLSTILPTPTSIKPSISLPSSNPSIGSFDVNGVQNWEVGTFSNNASSSNGSRNSIELQSNSAFFENNFFSLGLADCGKSDKENQIHMLEGDPEDIKWSEYLHTPFLLGTTLQNQSPQPIYSETKPGIHFTTDGSSTGWHQNQQEQPIQASADIYTKDLQRLGVAFGQIC
>V.vinifera MYB185
MALDTSSKHKFSNLPNTFLENPIKPHLRNGFSIGGSSSKLLSQHNSHHLIGNSHFNIEGSSMNPFSGLQNPLLNRYESLHHHSSGDTSTYGAMGAAPPAATGATGVVKELQSKGLLNCSQGMNQAYWPTIFEESGNTSLVEDFWCITPGNGYEKKVDLKKKKKRRVQKRKASKLRKKLNVVKGQWTPQEDCLLIQMVLNYGEKKWSEIAKHLNGRVGKQCRERWHNHLRPNIKKDPWTEEEDRILIQAHIEIGNRWAEISKRLPGRTENTIKNHWNATKRRHLSARSCNGPKSSLLQNYVKQVFSLPGATDHYEPNVHSEPNISVPNAMNNQQVRQQGSSSQYWAEEQLVPTCYNGAIDASFDAKTFWENCGLVNCNSSESYSTIGSLLEETPTGNSMIAEGAIMGLEMPVDMDTLMQFGVNKEVSLLETIANLNL
>V.vinifera MYB186
MDKKPCNSQDAEVRKGPWTLGEDLILINYIANHGEGVWNSLAKSAGLKRTGKSCRLRWLNYLRPDVRRGNITDEEQQLIMELHAKWGNRWSKIAKHLPGRTDNEIKNFWRTRIQKHIKNAETFTAQSSDQTHDQATTSQVMGAAHVADSYSPPSYPANLEAFPGPSSAESNDNFWTMEDIWSMQLLNGD
>V.vinifera MYB187
MEEVNQYKKGLWTLEEDKILMDYVKEHGKGQWNRIAKKTGLRRCGKSCRLRWINYLSPNVKRGDFTAEEEDLIIRLHKLLGNRWSLIAGRVPGRTDNQVKNYWNTHLSKKLGIKKKNNGANVSSTLTNTREMQKGSEPLMNSSSSPSCGSSRGAAEAKANEGTLQQSLEAPDWHDQLVIGEGYLDSFWAINDDLELTTDSIMEFLNGCSLDLGRHGF
>V.vinifera MYB188
MKLSAIASPLHQPILHPLQPPSTPSLAMVRPPCCDKLNVKRGLWTAEEDAKILAYVSKHGIGNWTLVPKKAGLNRCGKSCRLRWTNYLRPDLKHDSFTPQEEDLIVNLHKAIGSRWSLIAKELPGRTDNDVKNYWNTKLRKKLTKMGIDPVTHKPFSQILTDYGNISGLPNTATRMGSFSRGLNNASVSVSGLSYTNMNDLKPLVEQFQVLNQETVQPHFFSEVPSSSSSSSSCSNVTQLSSPQSFPCQPSQAQFTPSSPFSWNDFLLGDPFLPTDLQQQEECDPRGTFSSTSPSLVTQNEFPYCKFNGLGYKDSNAFQYGATTGDDMGNSHKASSSPASSFVESILDRDSEMRAKLPELLGESFDYLSI
>V.vinifera MYB189
MKERQRWQPEEDALLRAYVKQYGAKEWNLISHRMGKSLDRDPKSCLERWKNYLKPGIKKGSLTLEEQNLVISLQAKYGNKWKKIASEVPGRTAKRLGKWWEVFKEKQLKQLHKTTHLRHDHSDSPSSNAVAAASASSPDHGKYDHILETFAEKYVQPKLLAFQPLPLPIMPNLSLSDPPPVLSLGSVGISDAGVPVGSTTPSPVLPAWMNATNMGSTTSSISSSSSTPSPSVSLSLSPSEPAVLDPVHPEASRLMPVQQMGTLIQYCKELEEGRQNWVQHKKEATWRLSRLEQQLESEKSRKRREKTEEIEGKIRCLREEEMAHLGRIESEYREQLIAVQRDAESKEAKLMETWCSKHVKLAKLVEKIGIHTPTQAFTLPKDLH
>V.vinifera MYB190
MCHRIWRQHKFESEIIMVGLMGWGSVPVQGWRKGPWTPEEDKLLSEYVSSHGEGRWSSVARCSGLNRSGKSCRLRWVNYLRPGLKRGHITTMEEGIIIELHALWGNKWSTIARYLPGRTDNEIKNYWRTHFKKNQKQQKPKAQQPLEPKLQQQQQQQQEDHEIKLENGKMGEAQGKQEAISMEDQCLPVMYQEIDDHQARQQVASMYPTILEDLCLPVTYQDHLQGEDQGLWGGLWNLDDTIDHTISGGGNSSQNYYNGGYIF
>V.vinifera MYB191
MGRPPCCDKIGVKKGPWTPEEDIILVSYIQEHGPGNWRAVPTNTGLLRCSKSCRLRWTNYLRPGIKRGNFTDHEERMIIHLQALLGNRWAAIASYLPQRTDNDIKNYWNTHLKKKLKKLQTGSSSDGHSRDVSLASQSISRGQWERRLQTDIHMAKQALHEALSLEKPHSSSDQLNPTNGYQTCTRPGQASSYASSTENIARLLEGWMRNSPKQARASSATTQNSFINTAGTDSTSSEGTPSAANNEDIELTEAYEMLFGFDSLDSSNSEISQSKSPEASFFQEESKPDLSDQVPLSFLEKWLFEEGGAQGKEDLTDISLDESPDFF
>V.vinifera MYB192
MNVTLQQLDSTFCHQENDGMAKQCHIYKPFSPSSSMGVFEDMGSLSISPSYGAYCCKSSDQRGLHMGFPLMGNCSSSLDDTQNSEGGGGDGKGSETSDGFGENSGVAMEIINKGINLNEERPNESSGLDGGQSKLCARGHWRPAEDSKLRELVALYGPQNWNLIAEKLEGRSGKSCRLRWFNQLDPRINRRAFTEEEEERLMAAHRWYGNKWAMIARLFPGRTDNAVKNHWHVIMARKYREQSSAYRRRKMNQAAHKKLEVGGGSYVCRDTSIRTEHNSLNVCNGNNFIKSSHHFPFAAHMGGGGSIINGSHMTSSEEAVSSGGGDWLVGASSSSNTMLPPHHTGPCPSQTPFHFLSDSVASTSQVSVSEPSSSTSAAENMANTHFEATISPPFIDFLGVGAT
>V.vinifera MYB193
MGRSPCCDKVGLKKGPWTPEEDQKLLAYIEEHGHGSWRALPSKAGLQRCGKSCRLRWTNYLRPDIKRGKFSLQEEQTIIQLHALLGNRWSAIATHLPKRTDNEIKNYWNTHLKKRLAKMGIDPVTHKPKSDALLSSDGQSKNAANLSHMAQWESARLEAEARLVRESKLRSNSFNHHPGTPSASTSAAVGGKTAAVSSSPPLYLDVLKAWHGVWPKSTEGGGSSGGGGGGGGGGGGVAVAGDLESPTSTLSYSENAAAVASTAVIDFVGNSGSCEGGIIKDEGDQQEWKGMGSSTQLPESFTSALHDMAVPMDSGAWTPESLKTVNGGHFIEGFTELLLSNSTNRTLSDTDGGGDSDNGGCSGSGSDYYEDNKNYWNSILNLVNSSPYDSPMF
>V.vinifera MYB194
MVHKRPFGDEETSNVACKHSRQLEHTNHLVSSAGVVPCNIAPQRTQLSDGEGEDSFSKSQDEGRNAIDLVTDVSNGPAKDFETSALGSISGFLWLNSSTIEEDKSEAAFHLSFFPEYFEADHGVRAVIQHEDIFSSLLDHPPQKLVSIGPEHQALIPEWAPQLLENSLDYSDTSGFMNGGKEEELMGTIVIPMPDWEPLAYNFCKGGGIGNECNCLHVGSISCTRQHVMEARQRLRENLGQDMFEKLGFCDMGEEVADKWSEDEEHAFDEVVLSYPASLDKNFWDHLSGIFPSRTKKDLVSYYFNVFMLRKRAEQNRFDPLNIDSDNDEWQRSELGMVEEDTGFLVESQIDQDTLTNFQGDHAEGCYEDIKG
>V.vinifera MYB195
MAPTKKYRGVNKRFLNSHEVSLDRDIENSTKSRQRKRKLSDMLGSQWSKEELEHFYEAYRKYGKDWKKVAGVVRNRSLEMVEALYNMNRAYLSLPEGTASVVGLIAMMTDHYNVLGGGDNESNDVSGTPRKTQKPVRGKVHLSISKEELLQPPSVANDGCLSLLKRSLSDGIRPHAVRKRTPRFPVSCSYKKGNEESYFSLNKVSLRSDMDTTDDEVAHVAALTLTEASLREGSHASQAPFRRTEHMKASPVQSRERMPLQMVQTKIHGIVTDEDYFEGNLESRGAENGDYAGDTCSLMDSECVGTVVLQEGKKFCDNEKVEEIGNNQFDDCREACSDTEGHNMNPVKRKIDTEVTNAKIEPSSPCGQRKRSKKLFFGDESSALDALQTLADLSLMMPDSAVESESSIQLKEEKITLDNVHEAMFASHQRDKNKLMVAKERVVKAIPGVEVTASIKYEHGRDSAIDVNALSEAQQRPESNNKQLKRKDKSLASKALAEEENKSMVKGRHAGQIAALSKQWKSVRPLEHSLNSDQKEARNDLAGSTASHVNLPTKQRSRRKMHLKKTLIQKEMKSPENSFSKQSSKYSTSLQYSTDYLKKKISCSLSSYMARRWCTFEWFYSAIDYPWFVKKEFVEYLDHVGLGHIQRLSRVEWDVIRSSLGKPRRFSERFLHEEKEKLKQYRKSVRTHYTELRTGAREGLPRDLARPLSVGQRVIALHPKTREVHNGSVLTVDHDKCMVQFDRAEIGVEFVMDIDCMPSDPLDNMPEALRRQNSTVGQFLVNSKEQKVRHLVNAHTPMNSLIKQAKEALLMELRHANNDVLGNEDGFLKDSESLKKHCAMVLVHLKEVSSALLYLRQCEAYPGKTLPPWLTTSTISSGPLMPPSSLDNPSSTSLEPGFNVGEIVLGSRSKAHKMVHAAMKAIASMKQGEEAFTRIGDALDSMHKQQLRSDSGVSVLRVLDPVNGSFAHPNQLTSFTSEPLLTSHASGPKLPNDSGKIEAPIASELITSCVAALLMIQTCTERQYPPSDVAQILDSAIISLHPGCPQNLPIYREIEMCMGRIKTQILALVPTLH
>V.vinifera MYB196
MAPTKKYRGVNKRFLNSHEVSLDRDIENSTKSRQRKRKLSDMLGSQWSKEELEHFYEAYRKYGKDWKKVAGVVRNRSLEMVEALYNMNRAYLSLPEGTASVVGLIAMMTDHYNVLGGGDNESNDVSGTPRKTQKPVRGKVHLSISKEELLQPPSVANDGCLSLLKRSLSDGIRPHAVRKRTPRFPVSCSYKKGNEESYFSLNKVSLRSDMDTTDDEVAHVAALTLTEASLREGSHASQAPFRRTEHMKASPVQSRERMPLQMVQTKIHGIVTDEDYFEGNLESRGAENGDYAGDTCSLMDSECVGTVVLQEGKKFCDNEKVEEIGNNQFDDCREACSDTEGHNMNPVKRKIDTEVTNAKIEPSSPCGQRKRSKKLFFGDESSALDALQTLADLSLMMPDSAVESESSIQLKEEKITLDNVHEAMFASHQRDKNKLMVAKERVVKAIPGVEVTASIKYEHGRDSAIDVNALSEAQQRPESNNKQLKRKDKSLASKALAEEENKSMVKGRHAGQIAALSKQWKSVRPLEHSLNSDQKEARNDLAGSTASHVNLPTKQRSRRKMHLKKTLIQKEMKSPENSFSKQSSKYSTSLQYSTDYLKKKISCSLSSYMARRWCTFEWFYSAIDYPWFVKKEFVEYLDHVGLGHIQRLSRVEWDVIRSSLGKPRRFSERFLHEEKEKLKQYRKSVRTHYTELRTGAREGLPRDLARPLSVGQRVIALHPKTREVHNGSVLTVDHDKCMVQFDRAEIGVEFVMDIDCMPSDPLDNMPEALRRQNSTVGQFLVNSKEQKVRHLVNAHTPMNSLIKQAKEALLMELRHANNDVLGNEDGFLKDSESLKKHCAMVLVHLKEVSSALLYLRQCEAYPGKTLPPWLTTSTISSGPLMPPSSLDNPSSTSLEPGFNVGEIVLGSRSKAHKMVHAAMKAIASMKQGEEAFTRIGDALDSMHKQQLRSDSGVSVLRVLDPVNGSFAHPNQLTSFTSEPLLTSHASGPKLPNDSGKIEAPIASELITSCVAALLMIQTCTERQYPPSDVAQILDSAIISLHPGCPQNLPIYREIEMCMGRIKTQILALVPTLH
>V.vinifera MYB197
MAPTKKYRGVNKRFLNSHEVSLDRDIENSTKSRQRKRKLSDMLGSQWSKEELEHFYEAYRKYGKDWKKVAGVVRNRSLEMVEALYNMNRAYLSLPEGTASVVGLIAMMTDHYNVLGGGDNESNDVSGTPRKTQKPVRGKVHLSISKEELLQPPSVANDGCLSLLKRSLSDGIRPHAVRKRTPRFPVSCSYKKGNEESYFSLNKVSLRSDMDTTDDEVAHVAALTLTEASLREGSHASQAPFRRTEHMKASPVQSRERMPLQMVQTKIHGIVTDEDYFEGNLESRGAENGDYAGDTCSLMDSECVGTVVLQEGKKFCDNEKVEEIGNNQFDDCREACSDTEGHNMNPVKRKIDTEVTNAKIEPSSPCGQRKRSKKLFFGDESSALDALQTLADLSLMMPDSAVESESSIQLKEEKITLDNVHEAMFASHQRDKNKLMVAKERVVKAIPGVEVTASIKYEHGRDSAIDVNALSEAQQRPESNNKQLKRKDKSLASKALAEEENKSMVKGRHAGQIAALSKQWKSVRPLEHSLNSDQKEARNDLAGSTASHVNLPTKQRSRRKMHLKKTLIQKEMKSPENSFSKQSSKYSTSLQYSTDYLKKKISCSLSSYMARRWCTFEWFYSAIDYPWFVKKEFVEYLDHVGLGHIQRLSRVEWDVIRSSLGKPRRFSERFLHEEKEKLKQYRKSVRTHYTELRTGAREGLPRDLARPLSVGQRVIALHPKTREVHNGSVLTVDHDKCMVQFDRAEIGVEFVMDIDCMPSDPLDNMPEALRRQNSTVGQFLVNSKEQKVRHLVNAHTPMNSLIKQAKEALLMELRHANNDVLGNEDGFLKDSESLKKHCAMVLVHLKEVSSALLYLRQCEAYPGKTLPPWLTTSTISSGPLMPPSSLDNPSSTSLEPGFNVGEIVLGSRSKAHKMVHAAMKAIASMKQGEEAFTRIGDALDSMHKQQLRSDSGVSVLRVLDPVNGSFAHPNQLTSFTSEPLLTSHASGPKLPNDSGKIEAPIASELITSCVAALLMIQTCTERQYPPSDVAQILDSAIISLHPGCPQNLPIYREIEMCMGRIKTQILALVPTLH
>V.vinifera MYB198
MANDEMIEKHVQYERVFKHFDDNGDGKISASELQGHCDGMTLEEAEAALESLDSDGDGLLELGDLVRLVEGVEEEERINDLKEAFKMYENDGCGCITPKSLNRMLSRLGESRSIDECTVMISQFDLNGDGVLNFDEFKVMML
>V.vinifera MYB199
MGRQPCCDKVGLKRGPWTIEEDHKLMSFILNNGIQCWRMVPKLAGLLRCGKSCRLRWINYLRPDLKRGALSEVEENQIIQLHSRLGNRWSKIASHFPGRTDNEIKNHWNTRIKKRLKQLGLDPVTHKPIEEKDEVNEKNDTVPDSASSKQQEERNGERGDTLDTVQEKQTGGEMTSHEASTDDLLNEMLDGSSDLELGLLMNQQTKTSSNTYSPSFSLEDSLNPSMAESSSLQDDCLQQWVDCTVDSLLSWDNFNHLEQELFFLENSH
>V.vinifera MYB200
MLARLRGVRSIHTTPRLTKFSLHPPKTVEVKFDNGSAFNLSAEFLRIHSPAADSKVRSIGGEKVIFGRRHVGIMSAEPVGNYGVRILFDDLHKTGIYTWDYFYHLGSNKFTLMRNYIKTLKKHGLNRDPPRRK
>V.vinifera MYB201
MVQQQIRVIYVKITFLFYVLSGCYASTWRDLLKLNLFKKGPLFFVWTVITPLFPALFSSVTLPFFYSIAFLCFRLKLQPTKLVSELPIS
>V.vinifera MYB202
MYYKSEEQVIYVKITFLFYVLSGCYVSTWRDLLKLNLFKKGLYFLCGLS
>V.vinifera MYB203
MEGEREEIKKGPWKAEEDEVLINHVNKYGPRDWSSIRSKGLLQRTGKSCRLRWVNKLRPNLKNGCKFSSEEERLVIELQAQFGNKWARIATYLPGRTDNDVKNFWSSRQKRLARILQTPSSSPSSSQSHKNPGEVPFLHDFPTLEVPNFSASMEEDLSSKSSYIDNSEMIKLVGLPDMVEPNLPALETNLFQLQFNHADQKTPCMESQSQFPFPHLPQPQPALTLSPESQELVARLDDPNFFDVFGDRDVSQELGNGAQFPVEPTFFELESCKSCGKRKENPMTPDSFFDDFPTDMFDHMEPLPSPSEW
>V.vinifera MYB204
MERDGFRNGGAVFEDLLPVMAEKLDVEAFVSELCGGFRLLADQARGLITPESLRRSSALLGMEGMSKEDAEAMVREGDLDGDGVLNETEFCILMVRLSPGMMQDAEVWLQKALDGELRGRGSSSASS
>V.vinifera MYB205
MGRAPCCSKVGLHRGSWTAREDTLLTKYIQAHGEGHWRSLPKKAGLLRCGKSCRLRWMNYLRPDIKRGNITPDEDDLIIRLHSLLGNRWSLIAGRLPGRTDNEIKNYWNTHLSKKLRSQGTDPNTHKKMTEPPEPKRRKNTRTRTNNGGGSKRVKISKDQENSNHKVHLPKPVRVTSLISMSRNNSFESNTVSGGSGSSSGGNGETLPWPSFRDIRDDKVIGVDGVDFFIGDDQGQDLVASSDPESQSHMPPTDNSLEKLYEEYLQLLEREDTQVQLDSFAESLLI
>V.vinifera MYB206
MDRRRRKQAKTHSSCCSEEVSSIAWEFINMTEQEEDLIYRMYKLVGDRWALIAGRIPGRKAEEIERFWIMRHGEGFAGIRKELKRYKF
>V.vinifera MYB207
MCTRPRWLIGWSMIADGSALDCVKILKPQENGLWFVLEPGSKGIVVGGGGISELRCSFDQFLGPFLKQIRGHNSYRPLPPMLGNGQCVDLFKLFLLVKEKGGYRTVSENVLWNLVAEESGLDSGVGSALKLVYIKYLDLLDRWLDRIFKDKKSHGSLSVCGDTSGRLLMELETEFKGFLPEILDQKMKDEEYPHFDLAKSESSFSGVENLYCNDEVKSDVKVESEGGVKCVDDNDEVKSSVKLELDLNRKCVDDDEDVMILDLNEVNEEVFTRKRKREYMLGMLNWVTTIAKNPCDPSIGKLPERSKWKLTGPGELWKQVLLVREALFLQRDVDLSAEQSIWQKKQKMHPSMYEDHAGSERLRYSQRLLSGKRSRSRACSESSSSATQSDLDKSPSPCMEDHHDKQLLGICDPSIGHSVAGLCGDSHVRKRPVGPAFQATIPEWTGVVSEIDSKWLGTRVWPLDKIEHKFLIERDPIGKGRQDSCGCQFPGSIACVQFHVAEKRIRIKLELGSAFQHWQFDKMGEVVGLSWSEEEKKRFKEIVRLNPPSMGVRFWDEIFKSFSTKSREDLVSYYFNVFLLQRRADQNRLTPNNIDSDDDESEFGPLSNGFGHEAINLPSSILYAQNNPHMNFR
>V.vinifera MYB208
MVSVNPNPPQGFYLDPMQMGLPALGSLQPTTASVAASSSSEDPNKKIRKPYTITKSRESWTEQEHDKFLEALQLFDRDWKKIEAFVGSKTVIQIRSHAQKYFLKVQKNGTSEHVPPPRPKRKAAHPYPQKASKNAPVFPQDTMAFQTSATLLEPGFVLRPDSSSVLRNPMNNAALSSWTYNSQPPVSVSHVTKDEVGLAGPAMQHNNCCSSSNESTPRSWPICKTHDQGNQSLPIRVMPDFAQVYSFIGSVFDPNGSGHLQKLKNMDPINMETVLLLMRNLTINLTSPEFADHRKLLSSYDADFEKAKSSSTRSILHVGKSESAILSA
>V.vinifera MYB209
MGRTPCCDKRGLKKGPWTPEEDQILVDYINKNGHGSWRSLPKNAGLLRCGKSCRLRWTNYLRPDIKRGPFTTDEEKLVIQLHGILGNRWAAIASQLPGRTDNEIKNLWNTHLKKRLLGMGLDPQTHEPSATSCGPIAKPPSSPSTRHMAQWESARLEAEARLSRESLLSNPPPPPLGRNNDSDYFLRLWNSEVGESFRNKGQKPTCQSPVSQASSSTKCGSVSGVTTMETCPTVSNKIEDTPQNAMAGSDCSSTNELEDSSDTALQLLFDFPVNNDMSFLEGNLDTYPTFPAMLSESSFISL
>V.vinifera MYB210
MVEADECNADEKADEKQALGFSSTTVSDSDRSSADPKRVTGPARRSTKGFWTEQKDRVLAYAVNKFKGKNWKKIAECVTGTTDVQCLHRWQKVLDPNLVKGPWTKEEDDLIIELVGKQGNKKWAEVAKCLTGRIGKQCRERWHNHLNPAINKAPWTKEEELVLIQAHQKYGNKWAEIAKILPGRTENSIKNHWNCSLKKRLNLNASAFHLPGFPTNNLDSLKMERETENGATQVVKQSLGTTFSLDKQMESQSSVDTHLDLAVGYSSGKESHLPPFKKVNCRFPKREAIGPMKPPFQTIFDKKEVPECDLASGRCQDSAVNDKPSRDPHIKANKLNESCSISLRDQLTLWHSAKPGEHSPPLPHSGCIPPSSNSPLDEIGCNGKTNVLPHKMDLPVSAKRSLQPPKRMSKLLSTDSSGAIDSGSRGQSKNFFPSTQTHEVNGTNEHTEKCLNLEDKNLGGLCYEPLNLEGLNTFLQSGTFPRSDSYIQQSSSPVSSYTPASNGKGISGSCSSPESILRSAARSFKNTPSIIRKRNRTPIETDNANNNDGTGTEEKTDSKVLPKVKQLFLSPPKSQKLDPSSVVKLVEKRLEYAFDKEQD
>V.vinifera MYB211
MDIYSSGEDLIIKTRKPYTITKQRERWTEEEHNRFLEALKLYGRAWQRIEEHIGTKTAVQIRSHAQKFFSKLEKEALVKGVPIGQAIDIEIPPPRPKRKPSNPYPRKTGVAAPTLQAGTKDGKLLASVSSSHPGKQILDLEKDPLPERPSGDEKPGNENENQDEDNCSEVFTLFQEAPCTSMSSANKNSIPTPVPLRNSCTFREFVPLMKEGSNQDETNESYITVEPKGNQKLDKPDFRQKAQDSGMSKASNLENSHPSHEKLVQAEKTDEPSQSENFGSQPKNEMQAAQNFPRHVPVHVLDGSLGTCTQAPSSEMTYGESLVHQIGIHGHPNLFQNPAASAATEHQNNGSRSSIHQSFPTFHTPFGPIRSNQDDYRSFLQISSTFSSLIVSTLLQNPAAHAAASFAATFWPCSNMEASADSPSGTIGGFPARQINPAPSMAAIAAATVAAATAWWAAHGVLPLCAPLHTGFTCAPASATSVPPTNTGQAPAANTERRENTPQDQQLDLECSEALQAQHSASKSPAMSSSDSEESGGAKPNTESTAPDNEKNTTAVTELNDPTKMKSRKQVDRSSCGSNTPSSSEVETDALEKHENGEEECKEADVNQAAGEANNRRCRSTSILNESWKEVSEEGRLAFRALFSREVLPQSFSPPHDLKNKGLQNKDFIENEQGGDEKHENALQLDLNSKAWGPCSSHQDVEKNGLMENDNREEGLLTIGLGYGKIKGRRTGFKPYKRCSVEAIDSRVTNCCSQGEEKGPKRIRLEGDVST
>V.vinifera MYB212
MAGSLQAHEQSGLEKRQWTPREDRKLLSYMEGRDHKSVRWTEVPNVAGLNRCRKSCWLRWTKYLKPGIKRGKFSEEEENLIIKLHSQIGNKWAMMARYLHPRTDNEIKNYYNTHLKNLPSSTQTPLHGVCLISTDPAGPGQTRGFNYQAMENPTVLYNNHAADPGVYSLYGNVPNEGSTPALMVSVENVITPPAEEFSPLEAWLEEFLSEDQTGETSNSFGGDTALVQHTSIV
>V.vinifera MYB213
MSAISGVSVFVNAVGVRSTDGTIWLQMGMSGQHIAIPIFGLWETDDGKSTEAERPGESSMVTGCPNECRPGRSPKSCRLRWNRKLKFGINQKPFSEEEEATIIKLQKQHGNKWATIAKHMPGRTDTGIKNFWNNRLKLSKKETPSLVNLTPLHQPLETADLLTCAVNDLRDEVLKLHSDASFTWYPRHGHAFHPTDEELILTSLPPLPPQTPSFHYQQAMEDQQVCPRNPDGIGFGPASIPNASSIPAPVSASLEPSKAYQVVEIVEATPADQDSDCFLEELLRDQEPSDRFMDFTSSPDADGSQNIIN
>V.vinifera MYB214
MVHQLWGLGSPKNCCASAIIIPPPSEASLVMGRQPCCDKLGVKKGPWTAEEDKKLVTFILTNGHCCWRALPKLAGLRRCGKSCRLRWTNYLRPDLKRGLLNEAEEQLVIDLHARLGNRWSKIAAKLPGRTDNEIKNHWNTHIKKKLIKMGIDPVTHEPLHEHVTPPEMPTLVDTEHQELSKTNDNLITSDANSSSTLENNSTDEHRPLGPASEDDPLMMSYIWSDEFLSNVSWSFLAQGEECSELGFSSTTPSEDGSSWWLDYEDFMNEDFGFNCLNEVKMETLENDDKL
>V.vinifera MYB215
MARSPEESGLKKGPWTPEEDQKLVEYIQRHGHGSWRALPKLAGLNRCGKSCRLRWTNYLRPDIKRGKFSDEEENTIINLHSVLGNKWSAIATHLPGRTDNEIKNFWNTHLKKKLMQMGIDPVTHRPRTDLNILANLPQLLAAANLSTSLVNNPWDNALRLQSDATQLAKLHLLHNLLQVLGTSPTALPPNMEAGNLFGTPSFMDHQAYEYPTSNPQLNGLIGLHPTDPAQTLSSIPSFVPPQEPGFEYQTMENSKVCAGNNNDGDELGSLYAIPALVSASPEPSTVNQKEKKIEPAHDISNPSSTSTTFEAWGELMDDEASDSYWRDLIDQASSSPWPISS
>V.vinifera MYB216
MAASQGHGRNGLKKSPWTPKEDQKLIRYMKRHGEPTRWTEVPKLARLNRCGKSCRLRWSQYLKPGIKRGNFSQDEEDTIIRLQSAHGNRWVFIATQLPGRTDSEIKNYWNTSLKKKLAKKEIPPATQTPLFQPLLAAAVFLDSCANYIRDYALRLHSDARLPNPQRHGVGFISTDPTGAFPAQGPGFNYQAMEDPTVYYPDQFGPLITNFLNTIPFPQLNQNYAGHVGSLLGNIPPATQTPIQPLLPVADWLASTAAYLRSYAPGLHSNAQLPNLHSLHNPVVQQGFGDITPDPEAQLHGVGSISXDXAGALPGQGPGFNYXAMEPTVYXHPDQFGHLITSIPNMGVLIPDPKVNNNYAADLGSLFGNVPNAGSTPALMVSESSERSMTNQVENEMTPPTEEISPLEAWLEEFLSAENGETSDSFCGDVALV
>V.vinifera MYB217
MARPERPRWTEVEDWVLFECKTKNMDLPWPDIAKLTELDRSGKNCRERWKYHLDPDVKMENFSQEEDDSIVCFQSLYGNSWSSIAAHLPGRTDNDVKNRWYNHLKKQQLGRSTGDQQHIDPNASPSSIPTLVSASQEIASTWSISGLASLEGEFTPTEEVFKFWSA
>V.vinifera MYB218
MARTQQKKSLWTPEEDDKLKEFRHKYPNLSWPAIAKQAELNRTGKSCWESWENNLNPDINKGEFSPQEDELIIPLKSAGVSWASMAKNDLRGRAPNAIKNRWNNHLKKRHAIISDLRRHLLYLEEHLMDDKASDYSVRGGDLKALMAEFASLIPNVDPNETSDHSIRGDDLEALMAKFASLIPNVDPNESSDHSIREDDLEALMAKFASLIPNVDANETSDRSIRGDDLEALMAKFASLIPNVDPNESSDHSIREDDLEALMAKFASLIPNVDPNETSDHSIRGDDLEALMAKFASLIPNVDPNETSDHSIRGDDLEALMAKFASLIPNVDPSAISSIPEYTS
>V.vinifera MYB219
MIESEVEFLCCVVCSWASMAKNDLRGRAANAIKNRWNHRLKKRHATISDLRRYLLYLEEHLMDDEASDHSVRGDDLEALMVEIASLIPNIDPNQTSDHSVREDDPEAWTSSPTDLSPNHHPNAIRSIMDTYTS
>V.vinifera MYB220
MGCNSLEKSKTKPKHRKGLWSPEEDARLRNYVLKYGLGCWSSVPVNAGLQRNGKSCRLRWINYLRPGLKRGMFTIEEEETIMALHRLLGNKWSQIAQNFPGRTDNEIKNYWHSCLKKKVVKAQEMEVHMNSQCINSNSQSIDSSTSQEKPSIQLPGFESFENMKGSSSTDTDQSIPQMLDCPRVDTQESPLPKILFAEWLSLDHIYGQLFVNSGESVISKDTLDQHDPTFQDNFTHGFLLNEESYVGELHHGLSNDSSSDMFSPQFKFESQTPGSGICDFVYGDEICSDFNMNGHVMY
>V.vinifera MYB221
MGRKPCCDKHGVKRGAWTPEEDEILIDYIKKNGHGRWRSLPKHAGLLRCGKSCRLRWTNYLRPDIKRGPFTPEEETAIIQLHSMLGNRWAAIASKIPGRTDNEIKNFWNTHLKKRLLGNHQNQQTQWSSVLEPSNAQSKSPSTRHMAQWESARVEAEARLSMESLLLRPASMSKNDSDYFLRIWNSEVGDSFRKKNGQYGVACQSPISSLSTKFRSGSSLTMQRGPAGTSTSTSTTITSKQKNMEPKSHTAYAQDMMTGSDDSSSYELGYSSDISFRLLLDFQGDNDMGFLQGLAG
>V.vinifera MYB222
MVSVIPSPSSEAFYFDPASMALPGLGPFATTAAAAAAATTSSLEDPAKKIRKPYTITKCREKWTEPEHDKFLEALQLFDRDWKKIEAFVGSKTVIQIRSHAQKYFLKVQKNGINEHLPPPRPKRKAAHPYPHKASKNAPVLSQGTGSFHSSAALRETGYVLRPDSSSILRNPITSAAASSWTNSKPAQTVGLSHVAKGDMRSAGPTVPNNCCSSAESTPRGRTTVEASEQGNHVHTLRVLPDFVQVYRFIGSVFDPNSTGHLQKLKKMDPIDVETVLLLMRNLSINLTSPDFEDHRKLLSTYEIDSETTSHGVESNKIPQDDQTKDRAQLGTKDKDE
>V.vinifera MYB223
MDRRRRKLPKIAAPSQSEEVSSIEWEFINMSEQEEDLIYRMYRLVGDRWDLIAGRIPGRKPEEIERFWIMRNRQGYAERGKEASQKKQ
>V.vinifera MYB224
MDSQVETEAKPDIEDPEKKKKKEEKAKAKELKKLKALQKAEAAKLQAQQASSNASKKSERKIKRDAEGENAEDYIDPETPFGEKKRLSRQMAKQYSPSAVENSWYEWWEKSGFFVADSSSSKPPFVIVLPPPNVTGALHIGHALTSAIQDTIIRWRRMSGYNALWVPGMDHAGIATQVVVEKKLMRERKLTRHDIGRENFVSEVWNWKNEYGGVILKQQRRMGASLDWTRECFTMDEKRSLAVTEAFVRLYKEGLIYRDLRLVNWDCILRTAISDIEVDYEDIKVRTLLKVPGYEKPVEFGVLTSFAYPIEGGEEIVVATTRVETMLGDTAIAVHPDDERYTRFHGKFAIHPFNGRKLPIICDAILVDKNFGTGAVKITPAHDPNDFEVGKRHNLEFINIFTDDGKINSNGGPEFAGMPRFKAREAVVAALHEKGLYKGAKDNEMRLGLCSRTKDVVEPLIKPQWYVSCSGIANEALDAVMDDENRKIEIIPKQYAADWKRWLENIRDWCVSRQLWWGHRIPAWYVTLEDDKMKELGAYTDHWVVARNEEEAQIEASRMFPGKNFQISQDPDVLDTWFSSGLFPLTVLGWPDDTQDLKAFYPTSVLETGHDILFFWVARMVMLGIKLGGDVPFRKVYLHPMIRDAHGRKMSKSLGNVIDPLEVINGISLEGLHKRLEEGNLDPSELVVAKEGQVKDFPNGIAECGADALRFALVTYTAQSDRINLDIQRVVGYRQWCNKLWNAIRFAMSKLGDDYTPPMEIVPDVMPFTCQWILSVLNKAISKTVSSMDSYEFADAASTVYSWWQFQLCDVFIEVVKPFFSSNDPKFASARRFAQDTLWVCLDNGLRLLHPFMPFVTEELWQRLPPARDCARKESIVISDYPSVVQCWTNERVEYEMDLVESTVKSLRSLRSLMPAKERHERRPAYVLCRTDAIAEIINSYELEILTLATLSSLKVLNEGDDAPIGCAVSVVNESLSVYLKLQGALNAEAEREKLRKKMEEIRKQQEHLTQIMSASGYQEKVPARIHEENVAKLSSLMQELLSFEQASQHLERDIAAEQESH
>V.vinifera MYB225
MCTRGHWRPAEDEKLRELVERHGPHNWNAIAEKLPGRSGKSCRLRWFNQLDPRINRAPFTEEEEERLLASHRIHGNRWAVIARLFPGRTDNAVKNHWHVIMARRCREKSKFYAKRAAQSWINERKSISKPDRQQMIGCDTRNLSSYVENCYENMIHCTKMLEDRTQPVEFYDFLNVNTDSNRSEVIDHARRDDEEVEQEAMDHQSKAGVPFIDFLSVGSSS
>V.vinifera MYB226
MRKPCCEKKDTNKGAWSKEEDQKLIDYIQKHGEGSWRSLPQAAGLLRCGKSCRLRWLNYLRPDLKRGNFAEDEEDLIVKLHALLGNRWSLIAGRLPGRTDNEVKNYWNSHLKRKLIRMGINPDKHHVRQSISRQHPVTPHGKKDQLSNDATFLVKKTKRNRIKDI
>V.vinifera MYB227
MRKPAGYGEKKSTKKRVGCEKKFTNKGAWSKQEDQKLIDYIQKHGEGCWSSLPQSAGLLRCGKSCRLRWVNYLKPDVKRGNFGEDEEDLIIKLHALLGNRWSLIAGRLPGRTDNEVKNYWNSHLKKKLMRMGIDPNNHRLGERASGTSKSFESRDQTSNPLISAADNNAVLDSTCGSASKTTSSLPDLNLNLNVGAPSVDEQMQLTGANSHKELEPAPFTTLLLFG
>V.vinifera MYB228
MASQSGESDDDNDSALDEDLEALRRACILTGSNLNDRATSSGVAATSGAASDADSEGIDDLELVRNIQKRFSIPSEDVPAPLSLKPLSFLPPAVSDEDEDDFEILRAIQKRFSAYHEDTPKSGVDNNLQKKEKVLDSGKQQVDSEDASNSTLNLESFGSKVPENHSSRLGASNFPPLLSKQTSFPKLGHMFVDALKKNRSCQRFLRSKLIELEARLEENKKLKERVKILKDFQVSCRRRMGRALSQKKDARVQLISLPKLKASKNSKVNDKKVSAIYYGPAENAHVANYRMALTEFPLSFTRAKWSKLEMQNLVKGIKQQFQEMLLQKSVDMFSGSERSFEDPNDFDNIMGSITDLEIPPENIRLFLPKVNWEQLASMYVAGRSAAECEARWLNCEDPLINHDPWNVTEDKKLLFILQQRGLNSWIDIAVSLRTNRTPFQCLARYQRSLNACILKREWTVDEDAQLRTAVEDFGEGNWQLIASVLQGRTGTQCSNRWKKTLHPARHRVGRWTADEDKRLKVAVMLFGPKTWTKIAEFVLGRTQVQCRERWVNSLDPSLNWGQWTGEEDAKLKAAIMEHGYCWSKVAACIPPRTDSQCRRRWKVLFPHEVPLLQAARKIQKVALISNFVDRESERPALGPKDFLPVPEMDSVSEPQKDSQKRKRKSKVQPETEGENNAASRNVPKKKRSQKPRNGAETSSKEVPGNSNANEVDKVGGDDANSKKRKRVRKPQSRKAKCSEPIQDRPSSDLDSAMLVITNGEEVGEFAMQGCPSSDIGSAMLMITNGEEVGEFGGHDITDKGDSLVSHSKRVSTVSPESLDPRIIDVDGIETIGANDTTSRRKKSTPKRHPKMNKCAEQSGEHQDSTLNVNGAMSKKMRRAPKRPLKRKMGADQSEEHQASSSHVDSTFDGNNATSNMKKRTPKLHPRRRIYIEQSEEHQASSACLESITSGQAVGTSGGGILIEERAPKPQMQICVEATENRPDTSLHGDSRATVCQQDRPKRSRSRSRSKNKPNSEQSSGAIDVDPISSILHDDADDMTLACFINHRLPKRRLKPAKNDDQGFKVASPPV
>V.vinifera MYB229
MASQSGESDDDNDSALDEDLEALRRACILTGSNLNDRATSSGVAATSGAASDADSEGIDDLELVRNIQKRFSIPSEDVPAPLSLKPLSFLPPAVSDEDEDDFEILRAIQKRFSAYHEDTPKSGVDNNLQKKEKVLDSGKQQVDSEDASNSTLNLESFGSKVPENHSSRLGASNFPPLLSKQTSFPKLGHMFVDALKKNRSCQRFLRSKLIELEARLEENKKLKERVKILKDFQVSCRRRMGRALSQKKDARVQLISLPKLKASKNSKVNDKKVSAIYYGPAENAHVANYRMALTEFPLSFTRAKWSKLEMQNLVKGIKQQFQEMLLQKSVDMFSGSERSFEDPNDFDNIMGSITDLEIPPENIRLFLPKVNWEQLASMYVAGRSAAECEARWLNCEDPLINHDPWNVTEDKKLLFILQQRGLNSWIDIAVSLRTNRTPFQCLARYQRSLNACILKREWTVDEDAQLRTAVEDFGEGNWQLIASVLQGRTGTQCSNRWKKTLHPARHRVGRWTADEDKRLKVAVMLFGPKTWTKIAEFVLGRTQVQCRERWVNSLDPSLNWGQWTGEEDAKLKAAIMEHGYCWSKVAACIPPRTDSQCRRRWKVLFPHEVPLLQAARKIQKVALISNFVDRESERPALGPKDFLPVPEMDSVSEPQKDSQKRKRKSKVQPETEGENNAASRNVPKKKRSQKPRNGAETSSKEVPGNSNANEVDKVGGDDANSKKRKRVRKPQSRKAKCSEPIQDRPSSDLDSAMLVITNGEEVGEFAMQGCPSSDIGSAMLMITNGEEVGEFGGHDITDKGDSLVSHSKRVSTVSPESLDPRIIDVDGIETIGANDTTSRRKKSTPKRHPKMNKCAEQSGEHQDSTLNVNGAMSKKMRRAPKRPLKRKMGADQSEEHQASSSHVDSTFDGNNATSNMKKRTPKLHPRRRIYIEQSEEHQASSACLESITSGQAVGTSGGGILIEERAPKPQMQICVEATENRPDTSLHGDSRATVCQQDRPKRSRSRSRSKNKPNSEQSSGAIDVDPISSILHDDADDMTLACFINHRLPKRRLKPAKNDDQGFKVASPPV
>V.vinifera MYB230
MAETLVLRGTMRAHTDMVTAIATPIDNSDMIVTSSRDKSIILWHLTKDDKTYGVPRRRLTGHSHFVQDVVLSSDGQFALSGSWDGELRLWDLAAGTSARRFVGHTKDVLSVAFSVDNRQIVSASRDRTIKLWNTLGECKYTIQDADAHSDWVSCVRFSPNNLQPTIVSASWDRTVKVWNLTNCKLRATLAGHGGYVNTVAVSPDGSLCASGGKDGVILLWDLAEGKRLYSLDAGAIIHALCFSPNRYWLCAATEQSIKIWDLESKSIVEDLKVDLKTEAEKSEDTTTTAKKKGKIIYCTSLSWSADGSTLFSGYTDGVVRVWGIGRY
>V.vinifera MYB231
MRIAMSTLSKSASSSSEEDAELRRGPWTLEEDTLLIHYIASHGEGRWNLLAKCSGLRRTGKSCRLRWLNYLKPDVKRGNLTPQEQLLILELHSKWGNRWSKIAQHLPGRTDNEIKNYWRTRVQKQARHLKIDSNSRAFQDVIRCVWMPRLLQKIEGSSSTSSTTSQVSIIPQSLNHADSQQHSAAAPPPVVAQAPVQGPLSINETINNLEHNEKNSSSENCTSPSICSSESMNISQISQIPDYPTSPFQAMSNSDDYSTLLKGYYNVDNSNYEMETFNLASMSAPQGDFENPVGDCPMVESNWVDSDLADSLWNMDELWQFWKLQEGAPRLF
>V.vinifera MYB232
MSSEVPVWSREEEKAFENAIAMHWTEDCKEVWDKIASMVPGKSVDELKQHYQFLVEDVNAIEAGHIPLPNYAADEASSSSVKDHHALPSATSDKRSNCGFGGGFSGLGHDSAVQGGKGGSRSEQERRKGIPWTEEEHRLFLLGLDKFGKGDWRSISRNFVISRTPTQVASHAQKYFIRLNSMNRDRRRSSIHDITSVNNGDVSTPQAPITGQQGNGNPASAAAAGVGPPLKHHRAQPSMPAGALGMYGTPMGHPVAAPPGHMASAVGTPVMLPPGPHAPPYVVPVAYPMAPPPMHQ
>V.vinifera MYB233
MKTIMARSNSQDFSSKRHFHWTRKVSNEDDETPTFKSSSNTSEDDKKENEKGVVQEPSVAAPAAAPAQAPAQTPTPKKKLQAVAVSRLRSVLTIFGRNRSQLPHGLGPRVVGTLFGNRRGHVHFAFQKDPTSQPAFLIELATPISGLVREMASGLVRIALECDKEEEKKSVRLLEEPLWRTYCNGKKCGFATKRECGPKEWNVLKAVEPISMGAGVLPGEGPETGSDGELMYMRAKFERVIGSRDSEAFYMMNPDSNGAPELSIYLLRV
>V.vinifera MYB234
MVRPPCCDKLNVKRGLWTAEEDAKILAHVSKHGTGNWTAVPKKAGLRRCGKSCRLRWTNYLRPDLKHESFTPQEEELIVRLHATIGSRWSIIAQQLPGRTDNDVKNYWNTKLRKKLSEMGIDPITHKPFSQILADYGNIGGLPKNGTRIGSLTRDLKNALMLKSDQSSAITSEEFSKPEAAQEIFLTNNRNSHDNPSMNLLTQLKAIKLVTEASSCIHHGNISSLSSPSSSSTCLTPKAKSLHTFSWSDFLLEDAFLSSDPQEQENMSKGNLDLQSEPNADGQRQVDPIEEMTNTVLSNGASEASSSYDSSFLEAMLDRENDMFLEFPSLLEEPFYY
>V.vinifera MYB235
MGRPPCCDKIGVKKGPWTPEEDIILVSYIQDHGPGNWRAVPTSTGLLRCSKSCRLRWTNYLRPGIKRGNFTDQEEKTIIHLQALLGNRWAAIASYLPQRTDNDIKNYWNTHLKKKLKKFPTGVDDHNQDGFSISKGQWERRLQTDIHMAKQALCEALSIDTSSSLPDLKSSNGYNPNTRPVQASTYASSAENIAKLLEGWMRNSPKSTRTNSEATQNSKNSSEGATTPDALDSLFSFNSSNSDLSLSNDETANFTPETILFQDESKPNLETQVPLTMIEKWLFDEGAATQEQEDLIDMSLEDTAQLF
>V.vinifera MYB236
MGGSPCCDTTSLKRGPWTPEEDRKLLAYIQEHGHGSWRCVPENAGLQRCGKSCRLRWTNYLRPDIKRGKFSLREEQTIIQLHALLGNRWSAIATHLPNRTDNEIKNYWNTHLKKRLAKMGIDPVTHKPSHAVLTSPNGDSKNAANLSHMAQWESARLEAEARLVKDSKLRQTQHASASAPAPAQLLNKMATRLTPPRRLDVLNAWENVGSKLKIGSSGSNRDIPSPTSTLSFLENVSTISRVESSEITGILGTLGTEIDAFGTQQCDINMTWTMESTDENANFVHLLLSRSGDGILTNGGRDGEELEDNKNYWNDIMNLMTCQPSRSPNL
>V.vinifera MYB237
MVQKRSFDDEELYEISSKHPRQLEHNHHLISFLEFVPFDDPLQKPRVQGEGELLKCKTEGDEKLLSGFCTDFPISAKDTETFMRGCISTSSWATSSTSEDDARSEAPIDVSLFPEYFSSDSPVRASNDSDDYYLSLLDYPPRKSVPIGSDHQVDVPAWSQGIMDSLDYLETSEQVIFSPQASGLELSVGNIDEKRLIGTCVMPMPKSEPFCNDAVVGNGRTDCSCHDRGSYRCVRQHIAEAREKLRGTLGEERFVKLGFHDMGEEVAEKWNEEEEQLFHEVVFSNPVSLGKNFWDNLSLVFPSRTTREIVSYYFNVFMLRKRAEQNRYDPENIDSDNDEWPETDDYCNDEHEMTEEDEDSVVESPIYQEDPSYNPCHADDKRKYEDIGDGTHGDNENVNYGSGMDILDISESCTDKLLNNSGSDSICQLSDVPWDGKGDHGIKDGSCTSSNTGADSQRTQAKAGNGDHWYALEPCDAKVWDAGYVTCSKTKVDLLSTCSMIEEVFGAGTGTYKGADGQGLI
>V.vinifera MYB238
MRPLCFFFLRSLRRCSGEMSRCCSQCGHNGHNSRTCAESGGGGGGGDGGSEGIMLFGVRVTVDSMRKSVSLNNLSQYEQPHESSNADATPAAGYVSADDVAHHSSGNRERKRGVPWTEEEHKLFLVGLQKVGKGDWRGISRNFVKTRTPTQVASHAQKYFLRRNNLNRRRRRSSLFDITTESVTAVPMEEEQVLHHQENTSQSQQSPKTFSETGSGGGFPVVPAFPMPINPVVVPVPIQNPMENLTLGQNDVNTRLVRPIPVLPIPPESTDLNLNLKSSVDPSPLSLKLSLSSNQNHPNQPSRHSAFQAMSSFNNGDSIISVA
>V.vinifera MYB239
MEGANGYRKGLWTVEEDRILMDYIRVHGKGKWNRIAKVTGLKRCGKSCRLRWMNYLSPSVKRGDFSQEEDDLIIRLHNLLGNRWSLIAGRVPGRTDNQVKNHWNTHLSKKLGIKKHKSKSEGSSQAQSIEAKEAHSMPSNPDSKPPSEDKNGETGPEVREDLPRSMTMLANTQDMEMGTEDYESSLWFSTGDLDLNAPSLMQFLDGHVLDFVWDGL
>V.vinifera MYB240
MDFDRKYKENLGSQPMLLPENYLKSYMGDGAFSLEACSSKAFFQDFHHLDHQFPTNASSKTLQFGVQTACLDPFDSFTYGSGMNLDVYELKPYAENVGVMENFQSNNGGGYLLHHHQRAAAADMMGLDRGRVAFNCQEIKPVNFVIPEEVCIAAENSLYKKISMSTAKNGASPAAKKTYKGRKKTHVVKGQWTIEEDRLLIQLVEQYGVRKWSLIAQMLNGRIGKQCRERWHNHLRPNIKKDIWSEEEDKILIQAHAEIGNKWAEIAKRLPGRTENSIKNHWNATKRRQLSRRKCRSKYPRQSTLLQNYIKSLNLDSRTVDYQKNPTANNPMAANNTVLRPPMNRPEISDFCPGDGVVPNFDYEEVPDFSFDANIFQENCSIDSLLNEMSSAPTGDEKGIEMENMPLDMASLLQCEVKKEMDLVEIISQVNL
>V.vinifera MYB241
MGRHSCCLKQKLRKGLWSPEEDEKLYNYITRFGVGCWSSVPKLAGLQRCGKSCRLRWINYLRPDLKRGMFSQQEEDIIISLHQVLGNRWAQIAAQLPGRTDNEIKNFWNSCLKKKLLKQGMDPNTHKPLNETEVGDGKNCTEKASLQVLQPKGLPAVPSSAAEFEQPFMVNNSSCYDGGLTEGSRVQFMNKPGFDPMSFFEFQAGVDPMGYSSNLLSQYHQTIRPFDQNQLEANSNVGFASLPGLTNFDQGNLTETDFSDNSASRMGSFFFNEAKESSSNSSNITSHPAGFQINNMGENVAFSWDAENKLEALFQYQISGIKSEELKPSSWYGDQVHSQNSEDFSNYPLTSLSEDLNGASFDVFQQM
>V.vinifera MYB242
MVISLTCGLLLRHFRKSRISWCPHGFGDLSCKVLRITGSLQPTTTSAATSSSLKDLNKKIRQPYTITKSREGWIEQEHDKTFSGNWRIVCVFYFFISRKDWEKCSIESSQLIN
>V.vinifera MYB243
MSQFIDYSLSFGSKWNRSEDILLERAILIFPEETPNRWYKIVTQILGKSPMDVLEHYIKLIQDIDAIDFGSMDQYIPDRWDLKEEEGSTGSKVENKKGTPWTEEKHVLFLEGLVKYGKGDWKSISRNFVITRMPSQVASHAQKYFARQRPGNMGKKRKRTSIHDITTDDLPPLGGVTP
>V.vinifera MYB244
MPASPSDARTKWRKRKRDPHVSRRQKHEEDEEDDDDVDDELDADADDDNEQQPQHGPQSGAVPDPAPLMREVLSDGAVRISDFPSVVKHTVNRPHSSVLAIVGTERAIQFGDTRNQQSPMFLENISHGQLQALSAVPADSPSLATSDQERSDGGGYVVAPPQIMEGRGVIKRFWNGRVHAVPMHSDWFSPNTVHRLERQVVPHFFSGKSPDHTAELYMECRNLIVAKYMEDPEKRLSVSDCKGLVAGIQEEDLTRIVRFLDHWGIINYCASSVPNREPWSSTSYLREDSNGEVHVPSAALKSIDSLIKFDKPKCRLKAAEVYSSLSCNGDEDSDLDCKIRERLSDNRCNYCSRPLPIGYYQSQKEVDVMLCTDCFYEGRFVTGHSSIDFIRLDSTKDYGDIDSESWSDQETLLLLEAMESYNENWNDIAEHVGTKSKAQCILHFIRMPMEDGLLENIEVPSMPTLSNSLNKVDQERSHSNSNGNLAGSCLPGLDSDSRLPFANSGNPVMSMVAFLATAVGPRVAAACAHASLIALSEENALAAASGFIIPPEGSGHGNRMKEGGPHGELTNSSQHQDGNIAIQGSWGQNDAEVASLPVEKVRAAAKAGLAAAAMKAKLFADHEEREIQRLSANIINHQLKRLELKLKQFAEVETLLMKECEQVERARQRFAAERARIISTRFGPTGVTSPMNLPGVAPALVSNNTGNNRQQIISASPSQPSISGYGNNQQMHPHMSFMPRQPMFSFGPRLPLAAIQPSSSTPSPNAMFNNSGNSQPTLNHPMMRPVSGTSSGLG
>V.vinifera MYB245
MDCDPFPSQLIRTHWTRLDDKIFEQALAIFPEEMPDRWLSIAQQLPGKTPEDMKLHYELLVEDVTNIENGNVEMPSYLEEAWRRETEPRTSHDSVGKKTKEVERKKGTPWTEVEHRLFLSGLVRFGKGDWRSISRHVVITRTPTQVASHAQKFYLRQNSVKKERKRSSIHDINTIENFSPSDFPNNFSGQQKDEVIDNLDNFSDLPNNFPDQQQVHHFPNNFPDQQPQDIKTTLNNYPNYPTNFPDQQAQDINNTVFDNFPTNFPDKQAQDINTTLQNFPNYPHNFPDQQGQQVQLAQGEGIGYPTNFPELQLQTFPQQGGGGFQTFTHFFSR
>V.vinifera MYB246
MGRSPCCDENGLKKGPWTPEEDQKLVSYVQKHGHGSWRALPKLAGLNRCGKSCRLRWTNYLRPDIKRGKFSQEEEQTILHLHSILGNKWSAIASHLPGRTDNEIKNFWNTHLKKKLIQMGFDPMTHQPRTDDLFSSLTHLLALANLRNLMEHHSLDDHSLKIQADAIQLAKLQYLEYLLQSTVSASTNSYSPNGIANMEAFSFSSSSIPPMKENPVLSSLQLENLASFSLDSDTSQPLHHPSPLAHLTAPQVPFQTPLNSEMGQTSNPNSPWVLPSPSTTLPPLVTNLSMNHPGEGSSISSYGGGPSPYWSELFEDHLMHDDLS
>V.vinifera MYB247
MVEMPKMRKKGTISEEDVSALLQRYTPTAVLALLQEVAQLPDVKIDWNALVNKTSTGISNAREYQMLWRHLAYGHALLEKLEDGAQPLDDDSDLEYDLEAFPSISTEASAEATACVKVLIASSLPSDSSLPNSSMVEAPLTINIPCGQSSRAPSEYSRLSGSMQGTNITIPVSVQKSEGFDANGSTSGSLPARKKRKPWSSDEDKELIAAVQKCGEGNWANILKGDFKGDRSASQLSQRWTIIRKKHKNLNVGGANSNGSQLSEAQLAARHAMSLALDMPVKNLTTSSSIAGTNPNATSSNSAFPATPAEALPASTNISQAQQLSQQGPVSTLSQMGSLGSAPKSRATSKKTSAKSTFSSQSMLKATAVAAGARIATPSAAASLLKDAQSRNAVHIMPGGSTLIKSSVAGGANPLPANHLGAHPNVHYKCAGPPTTSLSTYSAVAPSVSRTGSAKPAAPGGQLAPSPSATSVNISSEQTNAATTSLAVEYPAKQETKTSEETKVPISGNVPKAKVLEDQACVSSNTASEQVQEDQATLSNTEVVLENKKAMVSDTKCLLKTETAENDGEVAESQNVNDNKIMDFRVAGECENQSVANENSGNQNANEKQTDLPNTATDCGEKSDEVLYKATAGEI
>V.vinifera MYB248
MGRAPCCDKANVKKGPWSPEEDAKLKSYIEQHGTGGNWIALPQKIGLKRCGKSCRLRWLNYLRPNIRHGGFSEEEDNIICSLYISIGSRWSVIAAQLPGRTDNDIKNYWNTRLKKKLLGKQRKEQQARRGSCPKQEMKRASGNAMVSDNENLNPYWPELPVPAPIPYPNEEPRFNDHSSIRRLLIRLGGRFSDDGQPLQNGTNLQLPIDISSVQQPFDHSVNFLSSSPMNALNNPRSEFPNAEYNMEGGGLHMLQGQNSFLAELEEMACSNPQRLDGLEFLYAQDMANNKPGSTAYEQSLSWGETSSLVYPPVASNYEGLQQQGVTQEHDFDELRYPTPR
>V.vinifera MYB249
MASSKKDLDRIKGPWSPEEDEALQRLVQKHGPRNWSLISKSIPGRSGKSCRLRWCNQLSPQVEHRAFTPEEDATIIRAHARFGNKWATIARLLVGRTDNAIKNHWNSTLKRKCSSITEDMIADGHAQPPLKRSASVGAGTTVSGHNLSPSSPSGSEFSDSSAPGMASSLVYRPVPRTGPIVLPTQKIEAASSTNDPPTSLSLSLPGSDSCEVSNHLSGSDHVKIQNQILQSPAIPPVQLQQNPGSPRNIQNCELGLGMSEKPFFTPEFLAVMQEMIRKEVRNYMSGMEQNGLCLQTEAIWNAVMKRIGIGKIE
>V.vinifera MYB250
MPSVHSGPCYQMENPALLSLLRPTSNEKRSKSSGGFFRMFKLFPLLTSGCKMVALLGRPRRPQIGDSATTGTIFGYRKGRVSLAIQDDPHCVPMFIIELPMLTSLLHKEMASDIIRIALESETKTHKKKLMEEFVWAVYCNGRKIGYSIRRKQMSDEELHVMQLLRGVSMGAGVLPCQSDKDTADGELTYMRARFERVVGSKDSEALHMINPDGAGGPELSIFFVRVH
>V.vinifera MYB251
MEATNRCSSYTSSSDSSSSESSLSGKQPNKSERIKGSWSAEEDRVLTRLVERYGARNWSLISRYIKGRSGKSCRLRWCNQLSPSVEHRPFSAAEDDTILAAHARYGNRWATIARLLPGRTDNAVKNHWNSTLKKRQREQSQQMEGPSGSGSYPDMEPDPITTLSLAPPGAHGSTPEERRAESFPEGFWDAMRGVIAREVRDYMTSTLSEASGFHDC
>V.vinifera MYB252
MGSSSNNWTTKQNKLFENALVMYDKDTPDRWQNMARAVGGKTVEEVKRHYEMLVEDVKHIESGQVPLPNYRKAGASNKGYSFNDEEQRASF
>V.vinifera MYB253
MASHAFSSSCYSSSSWTQKQNKLFEEALALYDKNTPDRWANIAKAVGGKSAEEVKRHYEILEQDVMHIENGQVPLPIYRSTGSSSGGSVDEQRHLLKNLKLR
>V.vinifera MYB254
MEESSDDAKTCPRGHWRPAEDEKLRQLVEEYGAQNWNSIAEKLQGRSGKSCRLRWFNQLDPRINRKPFTEEEEERLLAAHRIHGNKWALISRLFPGRTDNAVKNHWHVIMARKQREQSKLCGKRSYKDVLSDSNTSSNGFRGSNSRSQQYSSANRLENSRLFEFLNPNKEGIFSISPSSSSPSWTFARSISKATNNSSSTDLLRRGGRDHFNSCSSDGIMDSQNSLDRSLYRYFSNSSAYGGYRTSTAFGFPNYKRVVSGPVGYSKLGDPHGMLKREFVNFGDNSPTFAKMIMTNQQEQEDESIKQKNIPFIDFLGVGISS
>V.vinifera MYB255
MGRKPCCDKAHTNRGSWSKEEDDRLIHYIRLNGHGFWRSLPKAAGLLRCGKSCRLRWINYLRPDVKRGNFAIDEDELIIKLHKLLGNKWSLIAGRLPGRTDNEIKNHWNTHIRRKLISGGINPKTHQPTKPITTEETNCSSALTITTTTDNTEKPQQPPPKQQPNQFPGEEEEHINLELTLALFPTPSESTAESKLRRTTTPDGPDEGTRVCVGSCQLRSEDSDNGQKCYTQFVNLTL
>V.vinifera MYB256
MGRKPCCDKAHTNRGAWTKEEDDRLIEYIRMNGHGSWRSLPKAAGLLRCGKSCRLRWINYLRPDVKRGNFTIDEDELIIKLHKLLGNKWSLIAGRLPGRTDNEIKNHWNTHIRRRLLRGGIDPKTHQPTKPTTTEEGNCSSALTAATIDGAEKPPQPPPEQQPNQFPDGEEEHVNLELTLALFPTPSESTAESKLRRTTAPDGPDEDAGACVGCCQLSNEDSHQCQKCYNQDFNLTL
>V.vinifera MYB257
MRMIDLGNQRGPLHIMDTPTSVECGREVRFRRSFRSLVECMVPCCGFQPSDSISSDTESTHASTVTGTFFGYRKGRVSFCLQDDTRSTPLLLLEFAVPTAYLAREMQYGLLRIALECDRQKQASNCCSLFNVPVWSMYCNGRKVGFAVRRQMTVSDVNVLKLMQSVSVGAGVLPVAPKSDDGDLLYLRASFERVIGSPDSESFHMINPVGSSGQELSIFLLRS
>V.vinifera MYB258
MGRTPCCDKNGMKKGPWTVEEDQKLLDYIQKHGHGRWRTLPKNAGLKRCGKSCRLRWTNYLRPDIKRGRFSFEEEEAIIQLHGILGNKWSAIAARLPGRTDNEIKNYWNTRIRKKLLRMGIDPVTHAPRMDLLELASLLGSSLYNSSLQLNVPAGSLGMGPMVNDDVLTLATALLSSHCENPELQLQNLLENQLRNPQVQNQFESFQGNNLQSSIQEVQACPTSSAASTPFLNETQLMQAIAEHLSQNPTDFAYQNSLPNLWQVHGGHPITAASFTNPTLSFDSIPSSITGHQTLKSNAVSNNTQNFSFDSVLSTPSSTSTPLDSSQMTYAKGSTEDERDSYCSNFLMFDIPSDLDVNAIM
>V.vinifera MYB259
MEVEGGVQFEDYFPSMIERLGAEGFIVELCNGFHLLMDVEKGLITFESLRRNTILLGLQDMGDDELVCMLSEGDLDGDGALNQMEFCILMFRLSPGLMDGPKQWVEEMYI
>V.vinifera MYB260
MASQDPSNFQDFLPLMAHKLGGEGLMSELCNGFNLLMDSSKGVITFESLKRNSALLGLEGLSDDDLWSMLREGDFDGDGALNQMEFCVLMFRLSPELMEESEFWLEEALQQELKNHH
>V.vinifera MYB261
MSFGYLDYSSSSARSGWTRSENILLERAILMFPEEIPDRWYKIANQIPGKSTIDVLEHYIKLIQDTDAIDFGSMDWYIPSMWGLKEDEGEEVSGLKDMKGGTSSTKEEEPSHFKERKKGAPWTEEEHTWFLQGLLKFGKGDWKNISRHCVTTRTPTQVASHAQKYFARQKSGNAEKRRKRSSIHDITTSDLHSPHGGAAS
>V.vinifera MYB262
MGRIPCCEKDNVKRGQWTPEEDNKLSSYIAQHGTRNWRLIPKNAGLQRCGKSCRLRWTNYLRPDLKHGQFSDAEEQTIVKLHSVVGNRWSLIAAQLPGRTDNDVKNHWNTKLKKKLSGMGIDPVTHKPFSHLMAEIATTLAPPQVAHLAEAALGCFKDEMLHLLTKKRIDFQFQQSGAAPGNTAATYTANKQDEKDDTIEKIKLGLSRAMQEPAMLPLNKPWDSNGATSANFAGACSGFPISVPGFQYGPSPFGNEGDGSPWSQSMCTGSTCTAGDQQGRLHEKLEDENGEETGGGKEIRHSSSIFNSDCVLWDLPSDDLMDPMV
>V.vinifera MYB263
MGRGRAPCCDKSKVKRGPWSPAEDMRLVSFIQKNGHENWRSLPKQAGLLRCGKSCRLRWINYLRPDVKRGNFSKEEEDAIIKLHQTLGNKWSKIASHFPGRTDNEIKNVWNTHLKKRLVAQKNDKLYSSSSNTNPISNSPNPSPSTNNEPKEPSSSSTVSNMTNDSNTIDAPIENSSPNIETQVDSIIFDFVGTYGMLDEVNKPGEELEIPLETDTSFWEMLDSLGSFQYNNEVEGSQSSIIIADHEQGNDNGDAAHESRSWLRYIENELGLEETSDETMETCTKIQLNGDEQPASEIISFLEDDGGKLEDNPSIIMWPSPPHNFVF
>V.vinifera MYB264
MGHRCCSKQKVKRGLWSPEEDEKLIRYITAHGHGSWSSVPKLAGLQRCGKSCRLRWINYLRPELKRGSFSAQEEQSIIDVHRILGNRWAQIAKHLPGRTDNEVKNFWNSCIKKKLISQGLDPKTHNLISSHQRNTSNKVVCSLPQPHQQPFPVFTVNQQMTDDASMEVNRLPPFVTLPPLPPTQPSLQQTMAIPNSEYQNPNPVWTAKDQSSQYTISFPCGSSIGSTPIISSSSSSSVNPFGFGFLDENLIWNAHVEPLEGPRLEQVQTHQYQDQHDQQKNKINIGEMGNDHEQKCGQDIDVSFDSSSFDLEFVESTLLSGAICRDLSSMDDLAWNF
>V.vinifera MYB265
MVANSSGAGVEDRPENGGSDAGGVALKKGPWTAAEDAILVEYVTKHGEGNWNAVQKNSGLARCGKSCRLRWANHLRPNLKKGSFSAEEERVILELHAKLGNKWARMAAQLPGRTDNEIKNYWNTRIKRRLRQGLPVYPQEVQNQSNTVNQPNFQNPPYPQSPCPPSQTLFSSSPQFKPAFSSSLSLFDPITTLSAHQTSPILTPPYQRYKRSGDTGPDFPLPFSQASLPSPLPSSSLPNQFSHISPLQLNPVTFCQNSLPILQTQFKFDQMVPPVLDFSINPELPSSQFSKKTHPYTADNMKINSSSSNCGLLDELIGQAQAMVCNDSSRRQASFGSQEEKHMLNDFELFLSGSSTNPPFVSGPQWADSTSLQPSTGEKPKQEPADDVNSMNEDLSDMLIFHPAPNIPEWYSDNGVSIKQSSSITEDDIGLDIPQLTSSSPVATTTDHGWTPGSSSWDNFSGIC
>A.thaliana MYB1
MGHHSCCNQQKVKRGLWSPEEDEKLIRYITTHGYGCWSEVPEKAGLQRCGKSCRLRWINYLRPDIRRGRFSPEEEKLIISLHGVVGNRWAHIASHLPGRTDNEIKNYWNSWIKKKIRKPHHHYSRHQPSVTTVTLNADTTSIATTIEASTTTTSTIDNLHFDGFTDSPNQLNFTNDQETNIKIQETFFSHKPPLFMVDTTLPILEGMFSENIITNNNKNNDHDDTQRGGRENVCEQAFLTTNTEEWDMNLRQQEPFQVPTLASHVFNNSSNSNIDTVISYNLPALIEGNVDNIVHNENSNVQDGEMASTFECLKRQELSYDQWDDSQQCSNFFFWDNLNINVEGSSLVGNQDPSMNLGSSALSSSFPSSF
>A.thaliana MYB2
MGRTTWFDVDGMKKGEWTAEEDQKLGAYINEHGVCDWRSLPKRAGLQRCGKSCRLRWLNYLKPGIRRGKFTPQEEEEIIQLHAVLGNRWAAMAKKMQNRTDNDIKNHWNSCLKKRLSRKGIDPMTHEPIIKHLTVNTTNADCGNSSTTTSPSTTESSPSSGSSRLLNKLAAGISSRQHSLDRIKYILSNSIIESSDQAKEEEEKEEEEEERDSMMGQKIDGSEGEDIQIWGEEEVRRLMEIDAMDMYEMTSYDAVMYESSHILDHLF
>A.thaliana MYB3
MVFKSEKSNREMKSKEKQRKGLWSPEEDEKLRSHVLKYGHGCWSTIPLQAGLQRNGKSCRLRWVNYLRPGLKKSLFTKQEETILLSLHSMLGNKWSQISKFLPGRTDNEIKNYWHSNLKKGVTLKQHETTKKHQTPLITNSLEALQSSTERSSSSINVGETSNAQTSSFSPNLVFSEWLDHSLLMDQSPQKSSYVQNLVLPEERGFIGPCGPRYLGNDSLPDFVPNSEFLLDDEISSEIEFCTSFSDNFLFDGLINELRPM
>A.thaliana MYB4
MKKNYQKKNIKVVSTSKYLKKSDIDKVNWTESEDIKLKEIMALGPKNKWTKVAKKFEGRTGKQCRERWYNHARPNIKKTAWSEEEDQILIEAHKVLGTKWVEIAQQLPGRSDNNIKNHWNTTKRRVQNKRGGTVNPVGNNILENYIRCITINNEDFLKTDGSYGEPTNIESDDDSKDMLYGEMNLSLETITTQTTKPLTNASTTSPYVQMPEDNYTMEDCESLEDILELLRWWE
>A.thaliana MYB5
MVEEVWRKGPWTAEEDRLLIEYVRVHGEGRWNSVSKLAGLKRNGKSCRLRWVNYLRPDLKRGQITPHEESIILELHAKWGNRWSTIARSLPGRTDNEIKNYWRTHFKKKAKPTTNNAEKIKSRLLKRQHFKEQREIELQQEQQLFQFDQLGMKKIISLLEENNSSSSSDGGGDVFYYPDQITHSSKPFGYNSNSLEEQLQGRFSPVNIPDANTMNEDNAIWDGFWNMDVVNGHGGNLGVVAATAACGPRKPYFHNLVIPFC
>A.thaliana MYB6
MGKSSSSEESEVKKGPWTPEEDEKLVGYIQTHGPGKWRTLPKNAGLKRCGKSCRLRWTNYLRPDIKRGEFSLQEEETIIQLHRLLGNKWSAIAIHLPGRTDNEIKNYWNTHIKKKLLRMGIDPVTHCPRINLLQLSSFLTSSLFKSMSQPMNTPFDLTTSNINPDILNHLTASLNNVQTESYQPNQQLQNDLNTDQTTFTGLLNSTPPVQWQNNGEYLGDYHSYTGTGDPSNNKVPQAGNYSSAAFVSDHINDGENFKAGWNFSSSMLAGTSSSSSTPLNSSSTFYVNGGSEDDRESFGSDMLMFHHHHDHNNNALNLS
>A.thaliana MYB7
MTPQEERLVLELHAKWGNRWSKIARKLPGRTDNEIKNYWRTHMRKKAQEKKRPVSPTSSFSNCSSSSVTTTTTNTQDTSCHSRKSSGEVSFYDTGGSRSTREMNQENEDVYSLDDIWREIDHSAVNIIKPVKDIYSEQSHCLSYPNLASPSWESSLDSIWNMDADKSKISSYFANDQFPFCFQHSRSPWSSG
>A.thaliana MYB8
MRVMGVKGLTLYHLKSHLQKFRLGKQPHKEHSQNHSICIRDTNRASMLDLRRNAVFTTSPLIIGRNMNEMQMEVQRRIEEEVVIERQVNQRIAAQGKYMESMLEKACETQEASLTKDYSTLFFDRTNICNNTSSIPIPWFEDHFPSSSSMDSTLILPDINSNFSLQDSRSSITKGRTVCLG
>A.thaliana MYB9
MAGTMKWTWEENKAFEVALVQVPDSPAKLEIIAAQMRTSVDEIKYHYDKLLQDIAVIESGRDVVPEYSPRSATPIVAKKGTRWSAQEHESYDESLI
>A.thaliana MYB10
MGRSPCCDENGLKKGPWTQEEDDKLIDHIQKHGHGSWRALPKQAGLNRCGKSCRLRWTNYLRPDIKRGNFTEEEEQTIINLHSLLGNKWSSIAGNLPGRTDNEIKNYWNTHLRKKLLQMGIDPVTHRPRTDHLNVLAALPQLIAAANFNSLLNLNQNVQLDATTLAKAQLLHTMIQVLSTNNNTTNPSFSSSTMQNSNTNLFGQASYLENQNLFGQSQNFSHILEDENLMVKTQIIDNPLDSFSSPIQPGFQDDHNSLPLLVPASPEESKETQRMIKNKDIVDYHHHDASNPSSSNSTFTQDHHHPWCDTIDDGASDSFWKEIIE
>A.thaliana MYB11
MMFKVIFNICSSPPMRMEMVHADVASLSITPCFPSSLSSSSHHHYNQQQHCIMSEDQHHSMDQTTSSDYFSLNIDNAQHLRSYYTSHREEDMNPNLSDYSNCNKKDTTVYRSCGHSSKASVSRGHWRPAEDTKLKELVAVYGPQNWNLIAEKLQGRSGKSCRLRWFNQLDPRINRRAFTEEEEERLMQAHRLYGNKWAMIARLFPGRTDNSVKNHWHVIMARKFREQSSSYRRRKTMVSLKPLINPNPHIFNDFDPTRLALTHLASSDHKQLMLPVPCFPGYDHENESPLMVDMFETQMMVGDYIAWTQEATTFDFLNQTGKSEIFERINEEKKPPFFDFLGLGTV
>A.thaliana MYB12
MRVMGVKGLTLYHLKSHLQKFRLGKQPHKEYGDHSTKEGSRASAMDIQRNVASSSGMMSRNMNEMQMEVQRRLHEQLEVQRHLQLRIEAQGKYMQSILERACQTLAGENMAAATAAAAVGGGYKGNLGSSSLSAAVGPPPHPLSFPPFQDLNIYGNTTDQVLDHHNFHHQNIENHFTGNNAADTNIYLGKKRPNPNFGNDVRKGLLMWSDQDHDLSANQSIDDEHRIQIQMATHVSTDLDSLSEIYERKSGLSGDEGNNGGKLLERPSPRRSPLSPMMNPNGGLIQGRNSPFG
>A.thaliana MYB13
MTKSGERPKQRQRKGLWSPEEDQKLKSFILSRGHACWTTVPILAGLQRNGKSCRLRWINYLRPGLKRGSFSEEEEETILTLHSSLGNKWSRIAKYLPGRTDNEIKNYWHSYLKKRWLKSQPQLKSQISDLTESPSSLLSCGKRNLETETLDHVISFQKFSENPTSSPSKESNNNMIMNNSNNLPKLFFSEWISSSNPHIDYSSAFTDSKHINETQDQINEEEVMMINNNNYSSLEDVMLRTDFLQPDHEYANYYSSGDFFINSDQNYV
>A.thaliana MYB14
MGDKGRSLKINKNMEEFTKVEEEMDVRRGPWTVEEDLELINYIASHGEGRWNSLARCAELKRTGKSCRLRWLNYLRPDVRRGNITLEEQLLILELHTRWGNSNEFDHKFSSSCEDRWSKIAQYLPGRTDNEIKNYWRTRVQKHAKQLKCDVNSQQFKDTMKYLWMPRLVERIQAASIGSVSMSSCVTTSSDQFVINNNNTNNVDNLALMSNPNGYITPDNSSVAVSPVSDLTECQVSSEVWKIGQDENLVDPKMTSPNYMDNSSGLLNGDFTKMQDQSDLNWFENINGMVPNYSDSFWNIGNDEDFWLLQQHQQVHDNGSF
>A.thaliana MYB15
MEMSRGSNSFDNKKPSCQRGHWRPVEDDNLRQLVEQYGPKNWNFIAQHLYGRSGKSCRLRWYNQLDPNITKKPFTEEEEERLLKAHRIQGNRWASIARLFPGRTDNAVKNHFHVIMARRKRENFSSTATSTFNQTWHTVLSPSSSLTRLNRSHFGLWRYRKDKSCGLWPYSFVSPPTNGQFGSSSVSNVHHEIYLERRKSKELVDPQNYTFHAATPDHKMTSNEDGPSMGDDGEKNDVTFIDFLGVGLAS
>A.thaliana MYB16
MEADNGGPNSSHASKQRLRWTHELHERFVDAVAQLGGPDRATPKGVLRVMGVQGLTIYHVKSHLQKYRLAKYLPDSSSEGKKTDKKESGDMLSGLDGSSGMQITEALKLQMEVQKRLHEQLEVQRQLQLRIEAQGKYLKKIIEEQQRLSGVLGEPSAPVTGDSDPATPAPTSESPLQDKSGKDCGPDKSLSVDESLSSYREPLTPDSGCNIGSPDESTGEERLSKKPRLVRGAAGYTPDIVVGHPILESGLNTSYHQSDHVLAFDQPSTSLLGAEEQLDKVSGDNL
>A.thaliana MYB17
MNNNPVPCQVFPLVSGGSSGGNLFSSSSGFCNGVYVSSSSQARPSVSTVPRDRITVAHVSGEGQRQECPVETHSLQLINQPQEQKIMTWSSDQIRGFFDFPVPDPQAASSRTMVSSKEVLSKCEWPDWADQLISDDSLEPNWSELLGDPNVLNLYSKIETQSSDIARQEIVFRNQHQVDPSMEPFNAKSPPASSMTSKQRMRWTPELHEAFVEAINQLGGSERATPKAVLKLINSPGLTVYHVKSHLQKYRTARYKPELSKDTEEPLVKNLKTIEDIKSLDLKTSIEITEALRLQMKVQKQLHEQLEIQRSLQLQIEEQGRYLQMMIEKQQKMQENKKDSTSSSSMPEADPSAPSPNLSQPFLHKATNSEPSITQKLQNGSSTMDQSESTSGTSNRKRVRED
>A.thaliana MYB18
MGKGRAPCCDKTKVKRGPWSPEEDIKLISFIQKFGHENWRSLPKQSGMSLLLSSQSKQKPLQLFFLFFMILNVYICKNEGLLRCGKSCRLRWINYLRPDLKRGNFTSEEEETIIKLHHNYGNKWSKIASQLPGRTDNEIKNVWHTHLKKRLAQSSGTADEPASPCSSDSVSRGKDDKSSHVEDSLNRETNHRNELSTSMSSGGSNQQDDPKIDELRFEYIEEAYSEFNDIIIQEVDKPDLLEIPFDSDPDIWSFLDTSNSFQQSTANENSSGSRATTEEESDEDEVKKWFKHLESELGLEEDDNQQQYKEEESSSSSLLKNYELMIH
>A.thaliana MYB19
MNISRTEFANCKTLINHKEEVEEVEKKMEIEIRRGPWTVEEDMKLVSYISLHGEGRWNSLSRSAGLNRTGKSCRLRWLNYLRPDIRRGDISLQEQFIILELHSRWGNRWSKIAQHLPGRTDNEIKNYWRTRVQKHAKLLKCDVNSKQFKDTIKHLWMPRLIERIAATQSVQFTSNHYSPENSSVATATSSTSSSEAVRSSFYGGDQVEFGTLDHMTNGGYWFNGGDTFETLCSFDELNKWLIQ
>A.thaliana MYB20
MLDWGVQGHHQKHDHDIYQQQHQQQGCRKGPWTLEEDKLLAEYVTSHGEGRWSTVAKCAGLNRSGKSCRLRWVNYLRPGLKRGQITPQEEGIILELHSLWGNKWSTIARYLPGRTDNEIKNYWRTHYKKNQKSSSKQDKVKKSLSRKQQQVDLKPQPQAQSENHQSQLVSQDHMNIDNDHNIASSLYYPTSVFDDKLYMPQSVATTSSDHSMIDEGHLWGSLWNLDEDDPHSFGGGSGQGTAADIDEKFPDSGIEAPSCGSGDYSYTGVYMGGYIF
>A.thaliana MYB21
MGGRKPCCDEVGLRKGPWTVEEDGKLVDFLRARGNCGGGGGGWCWRDVPKLAGLRRCGKSCRLRWTNYLRPDLKRGLFTEEEIQLVIDLHARLGNRWSKIAVELPGRTDNDIKNYWNTHIKRKLIRMGIDPNTHRRFDQQKVNEEETILVNDPKPLSETEVSVALKNDTSAVLSGNLNQLADVDGDDQPWSFLMENDEGGGGDAAGELTMLLSGDITSSCSSSSSLWMKYGEFGYEDLELGCFDV
>A.thaliana MYB22
MSNITKKKCNGNEEGAEQRKGPWTLEEDTLLTNYISHNGEGRWNLLAKSSGKSCRLRWLNYLKPDIKRGNLTPQEQLLILELHSKWGNRWSKISKYLPGRTDNDIKNYWRTRVQKQARQLNIDSNSHKFIEVVRSFWFPRLINEIKDNSYTNNIKANAPDLLGPILRDSKDLGFNNMDCSTSMSEDLKKTSQFMDFSDLETTMSLEGSRGGSSQCVSEVYSSFPCLEEEYMVAVMGSSDISALHDCHVADSKYEDDVTQDLMWNMDDIWQFNEYAHFN
>A.thaliana MYB23
MKVMGIPGLTLYHLKSHLQKYRLSKNLNGQANSSLNKTSVMTMVEENPPEVDESHSESLSIGPQPSMNLPISDALQMQIEVQRRLHEQLELRIEAQGKYLQSILEKAQETLGRQNLGAAGIEATKAQLSELVSKVSADYPDSSFLEPKELQNLHHQQMQKTYPPNSSLDSCLTSSEGTQKAPKMLDNRLGLRTYIGDSTSEQKEIMEEPFFHRMELTWAEEESLRENHNRPYLSTMVNNAEPRISSSRRSPGRLSIGVGLHEHRGRSSNNSEYTEERFNENNEDCKLETHTRTALDLNTHDENYGTTRPKQFDLNGFSWN
>A.thaliana MYB24
MGRQPCCDKVGLKKGPWTIEEDKKLINFILTNGHCCWRALPKLSGLLRCGKSCRLRWINYLRPDLKRGLLSEYEEQKVINLHAQLGNRWSKIASHLPGRTDNEIKNHWNTHIKKKLRKMGIDPLTHKPLSEQEASQQAQGRKKSLVPHDDKNPKQDQQTKDEQEQHQLEQALEKNNTSVSGDGFCIDEVPLLNPHEILIDISSSHHHHSNDDNVNINTSKFTSPSSSSSSTSSCISSVVPGDEFSKFFDEMEILDLKWLSSDDSLGDDISKDGKFNNSTVDTMNLWDINDLSSLDMFMNEHDDGFIGNGNGCSRMVLDQDSWTFDLL
>A.thaliana MYB25
MGRQPCCDKLGVKKGPWTVEEDKKLINFILTNGHCCWRALPKLAGLRRCGKSCRLRWTNYLRPDLKRGLLSHDEEQLVIDLHANLGNKWSKIASRLPGRTDNEIKNHWNTHIKKKLLKMGIDPMTHQPLNQEPSNIDNSKTIPSNPDDVSVEPKTTNTKYVEISVTTTEEESSSTVTDQNSSMDNENHLIDNIYDDDELFSYLWSDETTKDEASWSDSNFGVGGTLYDHNISGADADFPIWSPERINDEKMFLDYCQDFGVHDFGF
>A.thaliana MYB26
MFYGCFGHCRWSKIASHFSGRTDNEIKNHWNTKIKKKMKHLGLDPATHKPMNDITHQTDPNQDKKPNMCSTINEGEEIKDQTPKDDVITETTKTLMLSDNDEELVAKNCKILCAEEVDLESLFETQCNEISSSSFSSLCSNISRSESSSYLAEDSISLEQWDLDMTDPFVPWDLFANLDDNLFLL
>A.thaliana MYB27
MGNYRFKDPTILGREFILDKFNKEFNLNINYQFVKEKLDQLKRKYKKYKELMKNSTGISVDTTTSVISTSNSWWQEREPQFSVNQRREQLVNDGLDNDEGHVYFETYDGDMQDSQVLETQENEEIPTSRIQQRGGLRRGSSSQRGAGNFQISTRIGSRGSRRKQSFETTLTDTITGLREFQRQSLQQMRPNCFDKDDYNKFDMAMKLFESMNLPNDTDFYWACIHAFKAEIFWRKYFINRAERTVEDNLKFLQALTRDTRDNEYVGKRQWGHGFQQWGTPPTAPQWNSPSNVPQWTIPPTTPQWGTPSSMPQWSSSPTAPQLSSPPTAPQ
>A.thaliana MYB28
MDNTNRLRHLRSRKQSKFTLGDTAEVNSVKWEFINMTEQEEDLIFRMHRLVGDRWDLIAGRVVGREAKDIERYWIMRNCDHCSHKRRRVHKFYRFSISPP
>A.thaliana MYB29
MYLFMYKCNIVLEETHVFQNTPCDVSLQRPFNGFGENNALPLRKMHQEEKKKKHRGGHWTLSEDLKLKELVAVFGPQNWKFIGEKMEPRTSLSCRQRWFNQLDPKINKRNFTDEEEEKLLRAHILYGNKWSKIAKLFNRRTDHAVKNHWHSLMNRIIRKQSASDIRSFDNIQNYQTSNFLPGLCLLNTKQ
>A.thaliana MYB30
MGRHSCCYKQKLRKGLWSPEEDEKLLRYITKYGHGCWSSVPKQAGTFLFIQIHLLFGLQRCGKSCRLRWINYLRPDLKRGAFSQDEENLIIELHAVLGNRWSQIAAQLPGRTDNEIKNLWNSCLKKKLRLRGIDPVTHKLLTEIETGTDDKTKPVEKSQQTYLVETDGSSSTTTCSTNQNNNTDHLYTGNFGFQRLSLENGSRIAAGSDLGIWIPQTGRNHHHHVDETIPSAVVLPGSMFSSGLTGYRSSNLGLIELENSFSTGPMMTEHQQIQESNYNNSTFFGNGNLNWGLTMEENQNPFTISNHSNSSLYSDIKSETNFFGTEATNVGMWPCNQLQPQQHAYGHI
>A.thaliana MYB31
MGRSPCCDKAGLKKGPWTPEEDQKLLAYIEEHGHGSWRSLPEKAGLQRCGKSCRLRWTNYLRPDIKRGKFTVQEEQTIIQLHALLGNRWSAIATHLPKRTDNEIKNYWNTHLKKRLIKMGIDPVTHKHKNETLSSSTGQSKNAATLSHMAQWESARLEAEARLARESKLLHLQHYQNNNNLNKSAAPQQHCFTQKTSTNWTKPNQGNGDQQLESPTSTVTFSENLLMPLGIPTDSSRNRNNNNNESSAMIELAVSSSTSSDVSLVKEHEHDWIRQINCGSGGIGEGFTSLLIGDSVGRGLPTGKNEATAGVGNESEYNYYEDNKNYWNSILNLVDSSPSDSATMF
>A.thaliana MYB32
MRGRIVRSYTRSKVPHWRWTDDLNLLFIQVVELLGGERRATPKVILDFMDVKNLPISHVKSHLQMYRNKKKEESRKERRMMREMSRRQSQQYIQIYERYNWILVRR
>A.thaliana MYB33
MGRQPCCDKLMVKKGPWTAEEDKKLINFILTNGHCCWRALPKLAGLRRCGKSCRLRWTNYLRPDLKRGLLSDAEEQLVIDLHALLGNRWSKIAARLPGRTDNEIKNHWNTHIKKKLLKMEIDPSTHQPLNKVFTDTNLVDKSETSSKADNVNDNKIVEIDGTTTNTIDDSIITHQNSSNDDYELLGDIIHNYGDLFNILWTNDEPPLVDDASWSNHNVGIGGTAAVAASDKNNTAAEEDFPERSFEKQNGESWMFLDYCQEFGVEDFGFECYHGFGQSSMKTGHKD
>A.thaliana MYB34
MGKVRQDSGSDDDNSIKKSFTKGPWTQAEDNLLIAYVDKHGDGNWNAVQNNSGLSRCGKSCRLRWVNHLRPDLKKGAFTEKEEKRVIELHALLGNKWARMAEELPGRTDNEIKNFWNTRLKRLQRLGLPVYPDEVREHAMNAATHSGLNTDSLDGHHSQEYMEADTVEIPEVDFEHLPLNRSSSYYQSMLRHVPPTNVFVRQKPCFFQPPNVYNLIPPSPYMSTGKRPREPETAFPCPGGYTMNEQSPRLWNYPFVENVSEQLPDSHLLGNAAYSSPPGPLVHGVENFEFPSFQYHEEPGGWGADQPNPMPEHESDNTLVQSPLTAQTPSDCPSSSLYDGLLESVVYGSSGEKPATDTDSESSLFQSFTPANENITGKTCFLTLYALHALHCLCNQFKKSPLLHLHDKLNWCNKFRFNSFKSGTHIL
>A.thaliana MYB35
MYYQNQHQGKNILSSSRMHITSERHPFLRGNSPGDSGLILSTDAKPRLKWTPDLHERFIEAVNQLGGADKATPKTIMKVMGIPGLTLYHLKSHLQKYRLSKNLNGQANNSFNKIGIMTMMEEKTPDADEIQSENLSIGPQPNKNSPIGEALQMQIEVQRRLHEQLEVQRHLQLRIEAQGKYLQSVLEKAQETLGRQNLGAAGIEAAKVQLSELVSKVSAEYPNSSFLEPKELQNLCSQQMQTNYPPDCSLESCLTSSEGTQKNSKMLENNRLGLRTYIGDSTSEQKEIMEEPLFQRMELTWTEGLRGNPYLSTMVSEAEQRISYSERSPGRLSIGVGLHGHKSQHQQGNNEDHKLETRNRKGMDSTTELDLNTHVENYCTTRTKQFDLNGFSWN
>A.thaliana MYB36
MEGETHQSEPLPLASGDSDEGISAAIEAELAELAAGDSSGGGGCGGGGGGIRSKVKGPWSTEEDAVLTKLVRKLGPRNWSLIARGIPGRSGKSCRLRWCNQLDPCLKRKPFSDEEDRMIISAHAVHGNKWAVIAKLLTGRTDNAIKNHWNSTLRRKYADLWNNGQWMANSVTTASVKNENVDETTNPPSSKQQLPQGDINSSPPKPPQVSDVVMEEAANEPQEPQEQQEQAPPVVSNVPTENNVFRPVARVGAFSIYNPTSQKNGYRDYNIVPCEGPLIQAAKPDSLAGKFLQSLCDEPQIPSKCGHGCSTLPAETKFSRNSVLGPEFVDYEEPSAVFNQELISIATDLNNIAWIKSGLDNAVVREAEQSLKMDNYNYNDPRIKFTGMMPRQDFFCARS
>A.thaliana MYB37
MSSTFNPAASSPDEMMDLQEETGEVKIEDQCVENKQSTPASCSSVSEGSAGSSHKSPTIASPATVSPTHRYLGRTSGPIRRAKGGWTPEEDETLRQAVDTFKGKSWKNIAKSFPDRTEVQCLHRWQKVLNPDLIKGPWTHEEDEKIVELVEKYGPAKWSIIAQSLPGRIGKQCRERWHNHLNPDINKDAWTTEEEVALMNAHRSHGNKWAEIAKVLPGRTDNAIKNHWNSSLKKKSEFYLLTGRLPPPTTTRNGVPDSVTKRSSSAQKRVFGSVAQTSSVTTDVNNLAEDGNGQINSSVPVEEVVAASRMTSLNEYARSPQLPNPEPLPENGGAANNGYHLYYTPQIDYYRASEVDTQRMYGNECGCSPSASPVSFFTPPPCRNVHSNGSTPRSPESYLREAGRTYPNTPSIFRKRRPRVVVQDNNNAKKTDEAKEVDQKVNDGKDSSEIQNNGSNAYNLSPPYRIRSKRTAVFKSRQLEFISREEEKADDETKSSEKDMLIDGDSQLLG
>A.thaliana MYB38
MEVIDQWVAEFFLLRQHNPRASPINLISALKLGDSSDCIKLKISSVLRDISNSLIRGTIDEGMLDLLEILEKLLLQQHSLLMDSHKSAYCWTATECTLRFMWPMFASDGLFTDALERIWTKRIGILKESGSDLVTCDLLKWESDLKKALGDPELYQRIRETNIRYTAISFLTQLLKEQWALLGSSSLESVAQRRFLKRKAVNVEGDVVDNRGDQSDVDESTRRFGSDTIDIANEARGEREDGNGIGRDNANDGEGMECLENDGIDNVNAADEEHTVSAQDQEHEPSLDKGDEMAARELKEYLVEIQGHIDPSTRQGEEPNSAIDHSVDVTPPPTRVNRTGTGCQDHNEASDNVNEKGSDSQETWSSRVRPRRPTPVTLSVSPLKKGGLAKPHVRRPKKFWKPEEVEALREGVKEYGKSWKDIKNGNPTVFAERTEVDLKDKWRNLVGG
>A.thaliana MYB39
MKNPIVRSYVRSKVPRLRWNSDLHNSFVQAVEQLGGENRATPKMVLQLMDVRGLTISHVKSHLQMYRGMKLEESMQEEILAKRSVRVTGQVTWWQFQHYLHNYQRLQGNANFFQNQQRQEAGIYEKIITFGQSSNETKEVPSDYFTCKSLYETSRAPQNKTRDDDENGEAVVAIEDDGNVVDEHDDEDANDDEVTLSLNSIKVSKSEEELSLELTLGLKA
>A.thaliana MYB40
MASSSELSLDCKPQSYSMLLKSFGDNFQSDPTTHKLEDLLSRLEQERLKIDAFKRELPLCMQLLNNAVEVYKQQLEAYRANSNNNNQSVGTRPVLEEFIPLRNQPEKTNNKGSNWMTTAQLWSQSETKPKNIDSTTDQSLPKDEINSSPKLGHFDAKQRNGSGAFLPFSKEQSLPELALSTEVKRVSPTNEHTNGQDGNDESMINNDNNYNNNNNNNSNSNGVSSTTSQSNRKARRCWSPDLHRRFVQALQMLGGSQVATPKQIRELMKVDGLTNDEVKSHLQKYRLHTRRPSPSPQTSGGPGPHLVVLGGIWVPPEYTSAHGGTPTLYHHQVHHHHTNTAGPPPPHFCSSQEFYTTPPPPQPLHHHHFQTFNGSSGGTASTDSTHHQVTDSPTVEGKSPESGGGERKGLAALREECEDHSNINGSEITLKF
>A.thaliana MYB41
MERVNLGGLGYDNGGVMMTRDPKPRLRWTADLHDRFVDAVAKLGGADKATPKSVLKLMGLKGLTLYHLKSHLQKYRLGQQQGKKQNRTEQNKENAGSSYVHFDNCSQGGISNDSRFDNHQRQSGNVPFAEAMRHQVDAQQRFQEQLEVQKKLQMRMEAQGKYLLTLLEKAQKSLPCGNAGETDKGQFSDFNLALSGLVGSDRKNEKAGLVTDISHLNGGDSSQEFRLCGEQEKIETGDACVKPESGFVHFDLNSKSGYDLLNCGKYGIEVKPNVIGDRLQ
>A.thaliana MYB42
MMDNINFEFSNASQGSRLQLQQQPPQPFNLQDLNMIQYNQPSSPWTTETFSGLTPYDCTANQSFPVQCSSSKPYPSSFHPYHHQSSDSPSLDQSVSMIPMQPLPDQYMKPLYQRSCSNDFAATNASSASYSLSFEASHDPQELCRRTYSNSNVTHLNFTSSQHQPKQSHPRFSSPPSFSIHGGSMAPNCVNKTRIRWTQDLHEKFVECVNRLGGADKATPKAILKRMDSDGLTIFHVKSHLQKYRIAKYMPESQEEFCVAGKFEKRACAKELSQLDTRTGVQIKEALQLQLDVQRHLHEQLEIQRNLQLRIEEQGKQLKMMMEQQQKNKESLLKKLPDAEASLSLLDPHIHSPPSPFLVHDAEALMLTSYEDTQLQSTKS
>A.thaliana MYB43
MSSSKMTTINGTDNLAWNDEQTRFYLELRIEEKLKGNIRNQNVNDAGRQTIIDRFYEVYGERHTWRKFGIKFTTCKKQYEGLVI
>A.thaliana MYB44
MIPNDDDDANSMKNYPLNDDDANSMKNYPLNDDDANSMENYPLRSIPTELSHTCSLIPPSLPNPSEAAADMSFNSELNQIMARPCDMLPANGGAVGHNPFLEPGFNCPETTDWIPSPLPHIYFPSGSPNLIMEDGVIDEIHKQSDLPLWYDDLITTDEDPLMSSILGDLLLDTNFNSASKVQQPSMQSQIQQPQAVLQQPSSCVELRPLDRTVSSNSNNNSNSNNAAAAAKGRMRWTPELHEVFVDAVNQLGGSNEATPKGVLKHMKVEGLTIFHVKSHLQKYRTAKYIPVPSEAGSPEARLTPLEQITSDDTKRGIDITETLRIQMEHQKKLHEQLESLRTMQLRIEEQGKALLMMIEKQNMGFGGPEQGEKTSAKTPENGSEESESPRPKRPRNEE
>A.thaliana MYB45
MTRFLLELITLEKQAGNYRGKSLIEKGKENVLVKFKKRFPITLNWNKVKNRLDTLKKQYEIYPAKLRSHPLRFIPLLDVVFRDETVVVEESWQPRRGVHRRAPVLDLSDSECPNNNGDEREDLMQNRERDHMRPPTPDWMSQTPMENSPTSANSDPPFASQERSSTHTQVKNVSRNRKRKQNPADSTLDRIAATMKKIMTRFLLELITLEKQAGNYRGKSLIEKGKENVLVKFKKRFPITLNWNKVKNRLDTLKKQYEIYPAKLRSHPLRFIPLLDVVFRDETVVVEESWQPRRGVHRRAPVLDLSDSECPNNNGDEREDLMQNRERDHMRPPTPDWMSQTPMENSPTSANSDPPFASQERSSTHTQVKNVSRNRKRKQNPADSTLDRIAATMKKI
>A.thaliana MYB46
MSNQTTCNDRTRTYWTPTMERFFIDLMLEHLHRGNRTGHTFNKQAWNEMLTVFNSKFGSQYDKDVLKSRYTNLWKQYNDVKCLLDHGGFVWDQTHQTVIGDDSLWSLYLKAHPEARVYKTKPVLNFSDLCLIYGYTVADGRYSMSSHDLEIEDEINGESVVLSGKESSKTEWTLEMDQYFVEIMVDQIGRGNKTGNAFSKQAWIDMLVLFNARFSGQYGKRVLRHRYNKLLKYYKDMEAILKEDGFSWDETRLMISADDAVWDSYIKDHPLARTYRMKSLPSYNDLDTIFACQAEQGTDHRDDGSAAQTSETKASQEQNSDRTRIFWTPPMDYHLIDLLVEQVNNGNRVGQTFITSAWNEMVTAFNAKFGSQHNKDVLKNRYKHLRRLYNDIKFLLEQNGFSWDARRDMVIADDDIWNTYIQAHPEARSYRVKTIPSYPNLCFIFGKETSDGRYTRLAQAFDPSPAETVRMNESGSTDGFKDTRSFQKVVYTSNEKNDYPCSNIGPPCIEWTRVMDHCLIDLMLEQVSRGNKIGETFTEQAWADMAESFNAKFGLQTDMFMLENRYILLMKERDDINNILNLDGFTWDVEKQTIVAEDEYWEAYIKEHPDATIYKGKTLDSYGNLCKLNEHLSQESFNCENLMIELENYGNEMEIVDDFSSPHKQQNKRPNPITPPLGIVVCKAQKTGVETRKPLCETEGDDDDCTKPMPQIEIYSRIGNALDALQALPDMDDELLLDACDLLEDERKAKTFLALDVSLRRKWLVRKLRPSANV
>A.thaliana MYB47
MDNTNRLRLRRGPSLRQTKFTRSRYDSEEVSSIEWEFISMTEQEEDLISRMYRLVGNRWDLIAGRVVGRKANEIERYWIMRNSDYFSHKRRRLNNSPFFSTSPLNLQENLKL
>A.thaliana MYB48
MNTQRKSKHLKTNPTIVASSSEEVSSLEWEEIAMAQEEEDLICRMYKLVGERFFMFSLIP
>A.thaliana MYB49
MTSKAAWEPEHDEVFVDLCVEQKMLGNQPEMQHILEAFQEMGVRFTIDQLINHWDTMIKQWKIWCRLVQCKDIKWDSLTNTFGATDQEWANYLEVNPEAGQYRCNPPLFLEKLEIIFAGMNLDGEGTSSGSKMKQICEHRDEENVTGYVPRLSASDIATRRHYKWSPSSHAIVVDTCFQESLKGIRPIKRNHLFTKESWKMILEKINRITGLGYTHKQLENHFTRTRTSWKHWCETIASPIMKWDANTRKFGATEEDWDKYLMINKRARVFKRRHIPHADKLATIFKGRIEPGKTKTRRYRKRVIDHHSESPQLHDHQPTPSSVVVNTNEPVKGSDDRAEDGNVEPTSLIRSDSEDVAETVTPEMMEKIPVNASVKKKEKFTFEECVECLDAIEEVEKGGDLYMFALDLFKTKDYRYLFLMLQKSSLRMAWLLKLLSNP
>A.thaliana MYB50
MTREKVMWEPELHKVFVDLCVEQKMLGFRLPGLNRIWESFVQNTGARFTRDQLKNHWDTMLRLWRAWCRLVECSEMKWDPQTKKFGASTEVWTNYFRVNPKAKQYRFRSSPPPFLKDLKMIFEGTDLGDEEGTSCGKRKRIPDADNDTGDEDNDTGDDDNYTGDDDITIPRYKAYWSSSSHEIFVDLLFTESLKENRPKPARRNGYYAKETWNMMVESFNQKTGLRYTRKQLKNHWNITRDAWRRWCQAVGSPLLKWDANTKTFGATSEDWENYSKENKRAEQFRLKHIPHADKLAIIFKGHVEPGKTALRPYRKRVNHHSEAPQHPAPSSALNINESVPGSEGGADDDHHIVMDHHFESPHDPASSSEIDLNEPVTGSEGGADDDHYIVLNHLVESPHDRAPSSELDINKPVAGIEGIADDNDNHEPTPHHWAFNGVGVEESQDVETVTPAPCERINIELVEKITSNALVKEYEYTIGECMKCLNAMEEVEKGSELYMLALDLFMNKECREMFLLLETSTLRMSWLLRRLSGGSTMAA
>A.thaliana MYB51
MGRCGRSNDGVIGGVRPYVRSPVPRLRWTPELHRSFVHAVDLLGGQYKATPKLVLKIMDVKGLTISHVKSHLQMYRGSRITLLGKPEESSSPSSRRRRRQDNEEDHLHDNLSVHARNDCLLGFHSFNFREQTSATDNDDDDFLNIMNMERTKTFAGNGESIKFQSHHSLEAENTKNIWKNTWRENEHEEEEELSLSLSLNHPHNHQQRWKSNASSSLSETSEAVSSSSGPFIFRDCFASSKIDLNLNLSFSLLHS
>A.thaliana MYB52
MIPSMEGGGKTNREEEEEEEEEEEEGEESKVSSNSTVEESDKKTKVRPYVRSKVPRLRWTPDLHLRFVRAVERLGGQERATPKLVRQMMNIKGLSIAHVKSHLQMYRSKKIDDQGQAIAGHKHLFETSTDRNIYKLSQLPMFRGYNHNHDSPFRYGSKISNASLWNSSSQGTERSLIDQIRPGLIRNASVSNNIRGSDYWTNNKSFQNIYSSSISNHFPKLRHDHHERTNSVTFNSIQGHSRTFQKFHNGVEENTNHSYCSKTNGKRDASRSIDLDLSLKLRQPEKTILEETETAATTTDQTLSLSLCPGSSSWKKSRLMKDEEDRTVKIGQESTLDLTL
>A.thaliana MYB53
MKKTSTRSQRGSKGIKGKHVLQICVLLGVCIWLIYQVKYSHDKKKEFYEKDVEKSTVLLSEVEDGVVKLGRKDLLPKNYNQKENEKHVEEDEDEEEISHGGEEKEKKSKVENGNHEEEVEKDEEEEVAEDDEEDKNKQGEEVAEEDEEENKHEEDEIDEQDQSKNAGDTDKDDETLEEEKESGMSENDEKEKETNHADEIDMTVDEAREEHYKADDASSAVSHESRILNTEKLKESSNETAQENNPNGATSEVEIQKEPDLKLGEAENTNFVNKTTTDVKDGDSESSSSETKSAVTESQSETVNGNSTVALFEASEFVKNETEIMRDRSQGDGALPAGFSEPQPPVLELEKNRNESDPDIPISADITNKDFIQDESRNSTSESSLLENIAGSNTTEVNENSRSEGDDDESGEKESSNIFSTELTEEADNTSGTSISQEEMDALTDPQTLPDIRIEGNEEDEEEAIGAERKKL
>A.thaliana MYB54
MSSRNGNERLRTVWTPEMDQYFIELMVEQVRKGNRFEDHLFSKRAWKFMSCSFTAKFKFLYGKDVLKNRHKTLRNLFKSVNNLLIEDGFSWDDTRQMVVADNCVWDEYLKIHPDSRSFRIKSIPCYKDLCLVYSDGMSEHKAEESISEGESKTLIQEDDGYNRICESSTVRSNSKGSSVTRCRTTWHPPMDRYFIDLMLDQARRGNQIEGVFRKQAWTEMVNLFNAKFESNFDVDVLKNRYKSLRRQFNAIKSILRSDGFAWDNERQMVTADNNVWQDYIKAHRDARQFMTRPIPYYKDLCVLCGDSGIEENECFVAMDWFDPETEFQEFKSSGTTDLSISAEEEDSNSLLFDPKNKRDQLANTDTSPINPKKPRVDETQTMSIEDTVEAIQALPDMDDELILDACDLLEDKLKAKTFLALDVKLRKKWLLRKLRPQVT
>A.thaliana MYB55
MMEDPPRGKEKGPYNQWTPDETDVLIELIRQNWRDSSGIIGKLTVESKLLPALNKRLGCNKNHKNYMSRLKFLKNLYQSYLDLKRFSSGFGWDPETKKFTAPDEVWRDYLKAHPNHKHMQTESIDHFEDLQIIFGDVVATGSFAVGMSDSTCPRIYTVGERSQGKETVNQDENIEEVYEFSFQHPSSAEYSTSPFTFDPTTRGRSEKLLPRKRTKGGRCNSE
>A.thaliana MYB56
MMPKAAWEPEYHRVFVDLCVEQKMLGNQPGTQHILKPFLQRTGARFTRNQLKNHWDTMIKQWKIWCRLVQCSDMQWDPQTNTFGANDQDWANYLHVNPEAGQYRLNPPSFLEKLELIFEDSNLDDEGTSGSKRKRIAKHRDEDNDNTGDEEDTQSASNFSSPQSKGYWSPSSHELFVDLLFQEALKGNRPDSHYPKETWKMILETINQNTGKSFTRPQLKNHWDCTRKSWKIWCQVIGAPVMKWDATSRTFGATDEDWKNYLKENHRAAPFRRKQLPHADKLATIFKGLIEPGKAYFRSYRRRVLDHHSESPQLHDPTPLSTLYTNEPVSGSEGGADEDDNDDDDEQPTPQHRRFNSVGFAESRLQDVEIVTPGCHRLKTELMKESPVSASVRQYEYTIGECIECLDSMEEVEQGSDLYLFALDLFVKKEYREIFLLLKNSSLRMSWLLRLRSGGLTIAA
>A.thaliana MYB57
MRPKAVWEPEYHRVFVDLCVEQTMLGNKPGTHFSKEGWRNILISFQEQTGAMYDRMQLKNHWDTMSRQWKIWRRLVETSFMNWNPESNRFRATDDDWANYLQENPDAGQYRLSVPHDLKKLEILFAGCNVEVKNDEVSGVRKRRRSCYEEEDEDNQSMCSSSNPQTKGYWSPSTHKLFLDLLVQETLKGNRPDTHFNKEGWKTILGTINENTGLGYTRPQLKNHWDCTRKAWKIWCQLVGASSMKWDPESRSFGATEEEWRIYIRENPRAGQFRHKEVPHADQLAIIFNGVIEPGETYTPPSRSRKKLLHNRSESPQWRDTTPLSKMHVDEAETSRQNGCYAESQEDRIDSENAQPLDDMKLMNDVMLQESPVFVEIESAKPMYSIGECIKSLNAIEEVEQGSELYMFALDLFLKREYREIFLELKKPSLRIAWLQRLQSTSFPIPTTT
>A.thaliana MYB58
MYIKAIMNRHRLLSAATDECNKKLGQACSSSLSPVHNFLNVQPEHRKTPFIRSQSPDSPGQLWPKNSSQSTFSRSSTFCTNLYLSSSSTSETQKHLGNSLPFLPDPSSYTHSASGVESARSPSIFTEDLGNQCDGGNSGSLLKDFLNLSGDACSDGDFHDFGCSNDSYCLSDQMELQFLSDELELAITDRAETPRLDEIYETPLASNPVTRLSPSQSCVPGAMSVDVVSSHPSPGSAANQKSRMRWTPELHESFVKAVIKLEGPEKATPKAVKKLMNVEGLTIYHVKSHLQKYRLAKYMPEKKEEKRTDNSEEKKLALSKSEADEKKKGAIQLTEALRMQMEVQKQLHEQLEVQRVLQLRIEEHAKYLEKMLEEQRKTGRWISSSSQTVLSPSDDSIPDSQNMSKTKASSPQPPLPAENKASETEDDKCESPQKRRRLENIAESEDPKR
>A.thaliana MYB59
MGDSEDETGYPKKFYSLNRQNHPMYSRPIPKRHAYYNEEEDEDEVEGEEEDPQGGYIRGNERFQKRQKPNKVVSGFEFAGPSDAKVAYDWREQEAFVLLEVWGDRFLQLGRRSLRNEDWNEVAEKVSEELRMEKSETQCRRMIDDLKRKYRKEKIKVEKSGLGSSKWSFFNKLDMLLCVSPKSDLGLACGVDSGEFVFMNTKVYLDKSNGFDEMMDSPGDSEEEEDEDDEVEYERKKVNDAASYKMLADSVERFGKVYEKMEKSKKEQMKELEKMRADFQRDLELQKKQIVDRAQSEIARLREEEENHHGGGDDDESEDEEMENDSDVNLSDE
>A.thaliana MYB60
MSDPDSPMNHDPIPDPSPLAPLPPPLSSSAHDDASTEPASNTDLKSASIPTASKNSRRLPPPCWSLEETIALIDAYRDKWYALNRGNLKANHWEEVAEAVGANCPDVILKKTAVQCRHKMEKLRKRYRTEIQRARSVPVARFISSWVHFKRMEAMENRPEIKQGNESGDDDDHDDGNYTARYQFSGGGGGARTTPRFFNRNGTAGSGGGGGSSSSGGIRIRIPTGVSIAQPGPRFPGKIDQKYTASPSAGVSSNPRAGRGIGAGGSSYGARVVRIPEGGGKRGREMMMKTEEDDNDPMVEIASAIKLLGDTLVRTEQTRMEMTREIEAMRMDTEMKRTKMILESQQRIVEAFAKSLSDYTTTEEQDKKKKAR
>A.thaliana MYB61
MNRNSLYEADDDDDDDEEDDIGEDLEDLRRACMVSDVNSDQFASKTGSIEPEGVGGGEIPSDSENEDDFEMLRTIKSQLASSKDAGRSSGPPMGLSLLSDSESEDDFEMIRSIKSQLSLSMDVSLPPIGLSDDEEDDAFETLRAIRRRFSAYKNFGKFMNDSHGKKKQITGNQLSLCQTQRMYKMVICQLRVQVSLKLHERLLMQSGETEHIRNFLEENWQKLKQRSSRTRNTRKMKDPRVELISTRKSGPCDSSEVIGPCDSFEGNDKKISPLTLGPAENPCVENYRMALEKYPISVKRRKWSTEENKNLAKGLKQEVQKILLSEAIERSSDLEGATYDIDTINESIGNLEITPEMIRQFLPKINWDSLDIKDRSAAECEARWMSSEDPLINHGPWTAAEDKNLLRTIEQTSLTDWVDIAVSLGTNRTPFQCLARYQRSLNPSILKKEWTAEEDDQLRTAVELFGEKDWQSVANVLKGRTGTQCSNRWKKSLRPTRKGTWSLEEDKRVKVAVTLFGSQNWHKISQFVPGRTQTQCRERWLNCLDPKVNRGKWTEEEDEKLREAIAEHGYSWSKVATNLSCRTDNQCLRRWKRLYPHQVALLQEARRLQKEASVGNFVDRESERPALVTSPILALPDISLEPEPDSVALKKKRKAKQKKSDAERQPKRRRKGLKNCSGDVCRQENETVCENEPNNGGEERMLALECHDEIQDNAKEKPKQRRKSVAETVCENEPNNGGEERMLALECDNEIQDNAKEKRKRRRKSVAETSNNTTGLKKLTPRRRKISAVVPIKNQDAPN
>A.thaliana MYB62
MPSRRSESAIRLITYSEELVDGKPFFAFSNCLPVKALNREPAGHAFHSAALKLHGCAEEPTDDEGGDKKVGDDKEKEYVPSFNSYANKGKKKSGTQQQDHYALLGLSNLRYLATEDQIRKSYREAALKHHPDKLASLLLLEETEEAKEAKKDEIESRFKAIQEAYEVLMDPTRRRIFDSTDEFDDEVPSDCLPQDFFKVFGPAFKRNARWSVNQRIPDLGDENTPLKDVDKFYNFWYAFKSWREFPDEEEHDLEQADSREERRWMEKENAKKTVKARKEEHARIRTLVDNAYRKDPRIVKRKEEEKAEKQQKKDAKIQAKKKQEEDAAIAAEEEKRRKEEEEKRAAESAQQQKKTKEREKKLLRKERNRLRTLSAPLVAQRLLDISEEDIENLCMSLNTEQLQNLCDKMGNKEGLELAKVIKDGCNSSRNDEAESKEKVSKKTNGGTEPTTRVSQLDSSTQKKQPWSKEEIDMLRKGMIKYPKGTSRRWEVISEYIGTGRSVEEILKATKTVLLQKPDSAKAFDSFLEKRKPSASITSPLSTREELGESLPTMTTTTNAKPSKETVVGKSSSSQSSDNNGEVGGSSDADSWSTVQERALVQALKTFPKETSQRWERVAAAVPGKTMNQCKKKFAELKEIIRNKKTGV
>A.thaliana MYB63
MAFPAWMSGFCPAMFRATFDCRGSSDTVRFFTTMVGLRLASIGFFSGGRLAKISGINCLWEIFPFQIC
>A.thaliana MYB64
MAPVRKSRSVNKRFTNETSPRKDAGKSKKNKLRKKKLSDKLGPQWTRLELERFYDAYRKHGQEWRRVAAAIRNSRSVDMVEALFNMNRAYLSLPEGTASVAGLIAMMTDHYSVMEGSGSEGEGHDASEVPRKQQKRKRAKPQRSDSPEEVDIQQSIGSPDGCLTFLKQARANGTQRHATGKRTPRVPVQTSFMRDDREGSTPPNKRARKQFDANDDVAHFLALALTDASRRGGSPKVSESPNRRTELSDSSPIKSWGKMSRTRKSQSKHCGSSIFEEWMESSRERKLDSDKDTTLLMDMERAGEMEAPRKGKRVYKKRVKVEEAECNDSDDNGEACSATQGLRSKSQRRKAAIEASREKYSPRSPKKRDDKHTSGAFDALQALAELSASMLPANLMESELSAQLKEERTEYDMDEKSSTPEATSTSSHGEKANVEPDDSLLHAISSVENANKRKSKPSRLVSTDCDDVPTGKLQPQTSGSLRKRKPKVLGDEAPAEFSQNKSINKKELPQDENNMKSLVKTKRAGQVPAQSKQMKTVKALEESAITSDKKRPGMDIVASPKQVSDSGPTSLSQKPPNRRKKSLQKSLQEKAKSSETTHKAARSSRSLSEQELLLKDKLATSLSFPFARRRCIFEWFYSAIDHPWFSKMEFVDYLNHVGLGHIPRLTRLEWSVIKSSLGRPRRFSERFLHEEREKLKQYRESVRKHYTELRTGAREGLPTDLARPLAVGNRVIAIHPKTREIHDGKILTVDHNKCNVLFDDLGVELVMDIDCMPLNPLEYMPEGLRRQIDKCLSMKKEAQLSGNTNLGVSVLFPPCGLENVSFSMNPPLNQGDMIAPILHGKVSSNTSSPRQTNHSYITTYNKAKEAEIQRAQALQHALDEKEMEPEMLEIVKGSKTRAQAMVDAAIKAASSVKEGEDVNTMIQEALELVGKNQLLRSSMVKHHEHVNGSIEHHHNPSPSNGSEPVANNDLNSQDGSEKNAQMPSELITSCVATWLMIQMCTERQYPPADVAQLIDAAVTSLQPRCPQNLPIYREIQTCMGRIKTQIMSLVPT
>A.thaliana MYB65
MKMDFSCFQEYPFEFHCRGTTFNGFRENNAVSETVEEFCNKRRMQKKSDDLKTKKKKKQSVSRVCSRGHWRISEDTQLMELVSVYGPQNWNHIAESMQGRTGKSCRLRWFNQLDPRINKRAFSDEEEERLLAAHRAFGNKWAMIAKLFNGRTDNALKNHWHVLMARKMRQQSSSYVQRFNGSAHESNTDHKIFNLSPGNVDDDEDVNLKKCSWEMLKEGTTNLKAQYLQEEYSSSRMPMQGPHHHYSTFPADSLALTLHVSIQEPSSSSSLSLPSSSTTGEHTMVTRYFETIKPPAFIDFLGVGH
>A.thaliana MYB66
MYHQNLISSTPNQNSNPHDWDIQNPLFSIHPSAEIPSKYPFMGITSCPNTNVFEEFQYKITNDQNFPTTYNTPFPVISEGISYNMHDVQENTMCGYTAHNQGLIIGCHEPVLVHAVVESQQFNVPQSEDINLVSQSERVTEDKVMFKTDHKKKDIIGKGQWTPTEDELLVRMVKSKGTKNWTSIAKMFQGRVGKQCRERWHNHLRPNIKKNDWSEEEDQILIEVHKIVGNKWTEIAKRLPGRSENIVKNHWNATKRRLHSVRTKRSDAFSPRNNALENYIRSITINNNALMNREVDSITANSEIDSTRCENIVDEVMNLNLHATTSVYVPEQAVLTWGYDFTKCYEPMDDTWMLMNGWN
>A.thaliana MYB67
MGEPQLFDVPVLEGIKNTTNEIMNQLEDDKMKKTYENKKEASTSKYLKKSDITKKRWTESEDIKLKEMVALEPKKWTKVAKHFEGRTPKQCRERWHNHARPNVKKTTWSEEEDQILIEVHKVIGAKWIQISEQLPGRSYNNVKNHWNTTKRRVQNKSGRTVNRVGNNILENYIRSITINNDDESDGEPTNIENYHDDSEDMLYGEMNLSPEAITQTTKPLTDASTISPYIPMPKENYTLEVCESLEDYLELLRWWD
>A.thaliana MYB68
MSLWGGMGGGWGMVEEGWRKGPWTAEEDRLLIDYVQLHGEGRWNSVARLAGLKRNGKSCRLRWVNYLRPDLKRGQITPHEETIILELHAKWGNRWSTIARSLPGRTDNEIKNYWRTHFKKKTKSPTNSAEKTKNRILKRQQFQQQRQMELQQEQQLLQFNQIDMKKIMSLLDDDNNNGDNTFSSSSSGESGALYVPHQITHSTTTSGCEPNSNGYYPVVPVTIPEANVNEDNAIWDGLWNLDFEGQGSFGGAACAPRKHYFQNMVIPFC
>A.thaliana MYB69
MEVMDKWVAEFFLRRQLNPRVYAFPLLSALKPVDSDDCVKLKLTAVLRDISNSMIQGTVDEGMLDLLEILEKLLLQEHSVIMGSLKSAYCWTAVECTLRFMWPVNASDGFFGDALERIWRNRIGTLKEKESDLVTRELLKWESDLNKAFEEPEIYQKIRETNIRYNAISHLNQLLKEQWALLGCSSLESEARKRFLKRKDSPYASRRGGNREKANDVEEVGGVENPDGVGKVNEHEQEHEPSLNKGEMLVARELKDFLLEIQRLIDPITRQDQEPNNAMEHSVDVTPQPDGANRTDAEDSEGTSSSRRVRPHLPTPEPLNVSPLKKGRLERPRPRRPMKFWTSEEVAALREGVKEYGKSWKDIKNSYPVVFADRSEVDLKDKWRNLLGRQ
>A.thaliana MYB70
MSTLKIRWAAIASYLPQRTDNDIKNYWNTHLKKKLVMMKFQNGIINENKTNLATDISSCNNNNNGCNHNKRTTNKGQWEKKLQTDINMAKQALFQALSLDQPSSLIPPDPDSPKPHHHSTTTYASSTDNISKLLQNWTSSSSSKPNTSSVSNNRSSSPGEGGLFDHHSLFSSNSESGSVDEKLNLMSETSMFKGESKPDIDMEATPTTTTTDDQGSLSLIEKWLFDDQGLVQCDDSQEDLIDVSLEELK
>A.thaliana MYB71
MASNSMSSSASWTRKENKLFERALATYDQDTPDRWHNVARAVGGKSAEEVRRHYEPPH
>A.thaliana MYB72
MHLIVSSNHDMFSYLKRFFKFMENGTTPHKLQKLSACVPSVENGITLGAPRTPPMPASEVQGTTCKPQVKEVRINGFTVSGKKHKVCPPSPLAATMKVKVKENGEPSAKPPHPDLKYLNQILHVPTRELLPEIDDDQEWLLGQSGIKLKKARTDPPDSGESLQVWNQAFRIESADITALPYVVPF
>A.thaliana MYB73
MDNHRRTKQPKTNSIVTSSSEEVSSLEWEVVNMSQEEEDLVSRMHKLVGDRWELIAGRIPGRTAGEIERFWVMKN
>A.thaliana MYB74
MSRCFPFPPPGYVLNGIRDEAVIVSSIKGVEEKAKKEQRRKDRRSDKKDKKDKKERKEKKEKKEKKRKEREGKEVGSEKRSHKRRRKEDGAKVDLFHKLKESEVNCLEKSSLTVERELLQSTSQNSCDSTLNSNEMLPKQKEVQQPLDGRHNNNNNEKRVEKQQPLDGRHNNNNEKRVEKQQPLDGRHNNNNEKRIEKQQPLNGRHNNNNEKLMEKQQPLNGRHNNNNEKRIEKQQPLNGRHNNKEKQKEKQQPLDVRHNNNDSAEHASKPREEKRKDPIFRGKHGKEKISSSSTRETYQPPKSLCNCPPSMVLQFLDVVENWVPNTIERRVDLINSEDEECWWSMKKPPSSTTEICKQLNRENEIKQVGNTMGWPCARLLPEADVYALPYTVPF
>A.thaliana MYB75
MSRCYPFPPPGYVWKESLIESIKGAKEEVKKDRKHKRNEKDRKDRDNEAGRSRKHRHKRRRKDEGAIASGKLVSSEVELLEKSCQTVELELQTSSQNSCDSTLHSNERPKQIQSQPLDETSIRTRLPDKGQEDPEDGVMMTSKDQKQRFSREMLDASQAATAPNESVGHSRVCQEKRIDPTFGSSREITTKLNKEKKSVPSKDNRKVSKEKKMPSLSSCNPLEQEKPTSSHQETPGPSKLLCRKCPPSMAGQLLNLIENWAPDRVESKLTDSEDQEWWLFIKFGAKSPQVSNQKTNQGSSSMVWPTARFLPEAEVHALPFTVPF
>A.thaliana MYB76
MFRSSPRRGQRSKGFKVKHCIQLTLLLSVGIWLLYQVKHSHEKKAQFEESAKIVVGGVDKVVKLGRKDLIPRVVEVDEAEDEGSKNVVESFNSGNGDDKENEIVEGGEENKEKESEGIVSNEDSNSEIEEKKDSGGVEESEVEEKRDNGGGTEENEKSGTEESEVEERKDNGGTEENEKSGTEESEVEERKENGGTEENEKSGSEESEVEEKKDNGGTEESREKSGTEESEVEEKKDNGSSEESEVEEKKENRGIDESEESKEKDIDEKANIEEARENNYKGDDASSEVVHESEEKTSESENSEKVEDKSGIKTEEVEDSVIKSVLPNTTDNGESSSDEKSTGSSSGHESDSLEGIKSEGESMEKNELLEKEFNDSNGESSVTGKSTGSGDGGSQETSEVSSQEESKGKESETKDKEESSSQEESKDRETETKEKEESSSQEETMDKETEAKEKVESSSQEKNEDKETEKIESSFLEETKEKEDETKEKEESSSQEKTEEKETETKDNEESSSQEETKDKENEKIEKEEASSQEESKENETETKEKEESSSQEETKEKENEKIEKEESAPQEETKEKENEKIEKEESASQEETKEKETETKEKEESSSNESQENVNTESEKKEQVEENEKKTDEDTSESSKENSVSDTEQKQSEETSEKEESNKNGETEVTQEQSDSSSDTNLPQEVKDVRTDLETLPDSGNGGSNESVAAE
>A.thaliana MYB77
MYKFGELTNFEYTASPYISYYNNNIDNKIAPTDAGTKEVNITMVETGPKTGNRDGLTNVPKPDPRQQIPISPTKSCHSETSNNSTTSFAFPTLGEYQQERKTSLNTKSESGKRELSRLDSKTGLYPDDSKQGGAGAGAGAGGWLSCCLCFSVKN
>A.thaliana MYB78
MLLASRWDGQGAYDRSRGNRRNWILVWEDGFCNFAASAAEMSSGEGSGGGGGSAAYGNSDFQQYQGLQPELFFKMSHEIYNYGEGLIGKVAADHSHKWIYKEPNDQEINFLSAWHNSADSYPRTWEAQFQSGIKTIALISVREGVVQLGAVHKVIEDLSYVVMLRKKLSYIESIPGVLLPHPSSSGYPFINASPSDTWHFPGVAPPHQQPEHQFYHSDHNHRFLIGHHNQPQAVGGAAPPLPLSMKITPSMSSLEALLSKLPSVVPPATQPGYYPFHHSAKEEMSQEEQNDAFRVERNDLVGEGSNNHNHNNNYNSNNDIYNYSNNCSNNNYDRENKIGGFLSEDY
>A.thaliana MYB79
MALSQWKEAILEGIFMEIEDGIVEEKNLERLENLVEILHKEGSKVPKSVTEAYCKVAVECTVKCLAYEKDAKKAYTEAIKTIWLGRIMPLCDKVSCLVTLDLLKCCRRLWKAHTDDKACKTLMDEDTRDKALVCLRKVVLDLNPNLVLENLNMDESDEIESSEESEETESMVEAREGVGNQNSQASEAMEEDDQESLLDTELERPTSGGSKAVYVPSQFNPIPSAVVDRALRKLRASKIELMKALEKGRPSNLNNETITEQENDVANPSATNAAPRPSLMEPRSTAHTYEWNDSIDDSDGEMGDDIERINKSKRKRIVVSPLKRNRCSEGARRPKLPWSTAETLAVLKGYEKYGANWKRIKDENPVLVRRTNGDIKDKFRVEMRREERRH
>A.thaliana MYB80
MDQETKPGYEPDRIPHSVFATSVTPKQEWSIQSNESLFSIHMGDHSFSKMYKSGELTNFEYTASPYISYYNNNIDNKIAPTDAGTKEVNITMVETGPKTGNRDGLTNVPKPDPRQQIPISPTKSCHSETSNNSTTSFAFPTLGEYQQERKTSLNTKSESGKRELSRLDSKTGLYPDDSKQGGAGAGAGGWLSCCLCFSVKN
>A.thaliana MYB81
MDLTLHFFFYSPHALSYLLPLTVCSRSRFFRVYLRIWVSEIELTGLSRLFLFRLLESEANLGLIGLLESRPKSFDWIRENMSRVLTCPPLVFARNHVGVQNLVESTKLKRITLDSKKAHRIEKKEKKEKRKEKKETKREKSHKHSIKATDNHHKLIFLPSKKVSDESDSLEKSGLTDELEEPQKHLGYLSDGSQNSKKRIRDDSPPAVESLIKAAPVAGKPLRIRMVFKKPKEEVPTLPREAVVCSTTVAKSLSHQDVITSSISSSKTSELEKNLPSTSIAAIDETKKRKKHRSSKEDQYNALFDGWTPPSMCIADASSNDNGDYWLFGNKTQEVLKPKAAVKVDDDTMMRPGDSSWPRAQFLSEVGIYSLPYTVPF
>A.thaliana MYB82
MYKSGELTNFEYTASPYISYYNNNIDNKIAPTDAGTKEVNITMVETGPKTGNRDGLTNVPKPDPRQQIPISPTKSCHSETSNNSTTSFAFPTLGEYQQERKTSLNTKSESGKRELSRLDSKTGLYPDDSKQGGAGAGAGGWLSCCLCFSVKN
>A.thaliana MYB83
MERQIMASSKKVQREENTKEEYLPNKQVSDESEQLEKSCLTEEEDACLSDASHSSKKTIREDAICESKNRKKYKPSNESGFNTLFDDDWLFGNNQQKNVVTTNKAAIKNDAEMIMKLLQRSCGDSLFPS
>A.thaliana MYB84
MSRYFTSPPPVYARNWANGQNLVEWTKIERPIVDSKKLHRKEKKEKKKEKKLKKEKKSLEQKYSTTKTVSYESEQLEKSCLTEEFEQPQVGYLSDGSQNSKKRRRETSPAVVESQIKATPVAGKPLRIRIVFKKPKEAEAVPQEDPVCSTSGTQRPSELPSSVSLPSICDHDVAVPSTSLESGKMIAAAMTGFLEQVGKKMFLLPSLLIRLMKTRS
>A.thaliana MYB85
MGSKKRSNDDSTELVENDNLPDSSIVKKKKSKTEKMNTVANYDSDTAAAAAEVPGVASSGKDMEKKKMRKASDKQRRLEAALKKNNGVGASRPKPIPVAVNSNSDEADDESLPSAAASSSSLPLNYFTDLASSDASVREAAAESLVLRLQEIQKQYEMLPDKESVDGGLMLEAEKNDGLDNCAPHLRYALRRLIRGVSSSRECARQGFALGLTLPVSVISSINVESLLNLIADSLSVSSSMTGQDIKECLLGRLFAYGALARSGRLIEDWQSDKDSPIIKEFTNALIGLAAKKRYLQEPAVHILLDFVDKLPTEPVVTHVMEAPELYKWFEQATEVGNPDALLLALKLHEKVSVDHPIFSKLLPVPFSSGKFFSADHLTAIGNCLKESTFCQPRVHSLWPVIVDMLLPEAVVQSEDVVSVSSSSKKQKRNRKSNPVEEEATNNIRNFCEVFMEGDLLSSTHVRKHLAFDILLLLLPKLPASFIQHVLSLKFVQCLMDILSTKDSWLHKVATHFLVELMDWVKDDDTKRVAVTMALQKHSEGKFDNITRTKTVKVLAAELETEDGCTLYLQNLMNLFVDEQHVPEESSNMKWSLEPCSLNSDQSQTTDDNSDNGSNEEKDSVGTTGNSDVLKSWVIESLPGILKHAKLSPEAKLRLQKQILKFLAVQGLFLASLGTEVTSFELQEKFKWPKTATPAALCQMCIEQLQLLLSNSQKIEKPLSKGNALEQPDDPVSYFMKFLSTLQNIPSVSLFRSLNEADEKAFKELQETESKLLKEERNCGLSTDPNKFHALRHLVVQLLLQILLHPGEFSEAATELSVCCDKAFSSLDLLKSDGQGEADDEEEPAVMDVLVDTLLSLLPHSSAPMRSSIEQVFKYFCQDVTNDGLLRMLRVIKKDLKPSRHQEDQDSDDLDDDEEDCLAIEDAEEENEEMGETGESDEQTDDSEAVTGVVPMAVDREVPENSDDSDDDDGMDDDAMFRMDTYLAQIFKEKRNQAGGETAQSQLVLFKLRVLSLLEIYLHENSDKPQVMTVYLNLVQAMLNPSTAESSLPLLQRIWGIIQKKIFKAKEFPKDESMEFSALASLLEKNLKLAAKPFKSKKSGVDPSKKKQSAAWNRYKMITHLGQNSTYWVMKIIDSRKFSETELEKILDVFRSAVTGYFDSRKSQLKIDFLEEVFRRRPWIGHQLFGFLLEASVNANVEFRRLEALDLITETLRSLIPINENTQADSRKTMTTHLKELILLIKELVGNMPEAKVRRAQVRKFCGRIFQMVSSLKLTKSFLKGLGQDGRTACEDAFGDLFLNLKNTEH
>A.thaliana MYB86
MTKSMWGHEHHKVFVDLCKEQKMLGNKPSGSGRYGVDLFNAVISHMKWDPQTKTFGASIRDWANYLQDLEFIFEGTSGSKKKRRCNHPDEDTQSASKAYWSSSSHELLVDLLFQESLKGNRPIKTRDRMASCSRILLLVASLSAIFDEHSSLQVQCETLFYGRLIYRGLEQRFGGTIVILPKRCVPYPFPPPHTEKIIVFGEIFEALV
>A.thaliana MYB87
MIKNLSNMKNDNQKREKCCEYIEALEEERRKINVFQRELPLCVELVTQAIEAYKREISGTSTDNLYGQSECSEQTTGECGRILDLFIPIKHSSTSIEEEVDDKDDDDEEHQSHETDIDFDDKNMKSEWLKSVQLWNQSDAVVSNNRQDRSQEKTETLVELIKINDEAAKKNNNIKSPVTTSDGGSGGGGGRRGQRKNRRCWSQELHRRFLNALKQLGGPHVATPKQIRDIMKVDGLTNDEVKSHLQVSKSYSMKNTCN
>A.thaliana MYB88
MCLLMEINNNANNTNTTIDNHKAKMSLVLSTDAKPRLKWTCDLHHKFIEAVNQLGGPNKATPKGLMKVMEIPGLTLYHLKSHLQKYRLGKSMKFDDNKLEVSSASENQEVESKNDSRDLRGCSVTEENSNPAKDRGLQITEALQMQMEVQKKLHEQIEVQRHLQVKIEAQGKYLQSVLMKAQQTLAGYSSSNLGMDFARTELSRLASMVNRGCPSTSFSELTQVEEEEEGFLWYKKPENRGISQLRCSVESSLTSSETSETKLDTDNNLNKSIELPLMEINSEVMKGKKRSINDVVCVEQPLMKRAFGVDDDEHLKLSLNTYKKDMEACTNIGLGFN
>A.thaliana MYB89
MASNSRSSISPWTFSQNKMFERALAVYDKDTPDRWHNVAKAVGGKTVEEVKRHYDILVEDLINIETGRVPLPNYKTFESNSRSINDFDTRKMKNLKI
>A.thaliana MYB90
MDNAVVKRSSPSSNISEVISKFAKVCKFRSIGVFPDQKSNSNEILVDDKAKETEICDFNHKPSSMIQTFSWDDGEISKLFDIVSSLKLAYLEFQQAHLPYDPDKIIEADNLVVSQLEALRRIKRLYLKTIQLNAKKTEIAASCLDRLRYEIEVNEKHLEKLKAQVRAKESEIHSLIKKQECLVAENRKLENRIVSVSSFEFAFRAASKSVHDFAKPLITLMKATDWNLEKAVESIVGNVTFAKTSDKKYAFESYIVRRMFHGIKLNPCDVTELMSFDDPLDALTAFSDSAFSRFCGQKYLLVVHPSMEASFFGNLDMRGLVLLGKHPRTMFYQIFAKMAKWVWILGSFAASLDLKAKIFVVRRGTSFSGVYMESVVGDEKEDGRGDLSVEFVTMPGFKIGDSVFKSQVYLSKT
>A.thaliana MYB91
MKKQEKGNEVVTFEENPSTYVHHHTKKASMVLSEQEIEVILQSNKETYNEKLEKNTKENAEKVGIEEGNGSSSKITPCIFYTSDEKARLRWSSDLHDCFVNAVEKLGGPNKATPKSVKEAMEVEGIALHHVKSHLQKFRLGKCNIRGGTNQYVRQSQSMPHKSQQQLQLNNDCVNHDSYCNATFLSVTVPPTIDSLHQDTLNNTILFPTTLQAIPTSVSHNTYMSSYPSYNTVEVVKAQLNALQDSSTSQTQETFSRETNLSSIVTRDEADPVDKYIDWNKVGETDIEHDSVEVLEALGLK
>A.thaliana MYB92
MGNQKLKWTAEEEEALLAGVRKHGPGKWKNILRDPELAEQLSSRSNIDLKDKWRNLSVAPGIQGSKDKIRTPKIKAAAFHLAAAAAAAIVTPTHSGHSSPVATLPRSGSSDLSIDDSFNIVVDPKNAPRYDGMIFEALSNLTDANGSDVSAIFNFIEQQRQEVPPNFRRMLSSRLRRLAAQGKLEKVSHLKSTQNFYKMNDNSLVQRTPHVARPKESNTKSRQQTNSQGPSISQQIVEASITAAYKLVEVENKLDVSKGAAEEIERLMKLAEEADEMLVIAREMHEECSQGKIMYLN
>A.thaliana MYB93
MIKKFSNMDYNQKRERCGQYIEALEEERRKIHVFQRELPLCLDLVTQAIEACKRELPEMTTENMYGQPECSEQTTGECGPVLEQFLTIKDSSTSNEEEDEEFDDEHGNHDPDNDSEDKNTKSDWLKSVQLWNQPDHPLLPKEERLQQETMTRDESMRKDPMVNGGEGRKREAEKDGGGGRKQRRCWSSQLHRRFLNALQHLGGPHVATPKQIREFMKVDGLTNDEVKSHLQKYRLHTRRPRQTVPNNGNSQTQHFVVVGGLWVPQSDYSTGKTTGGATTSSTTTTTGIYGTMAAPPPPQWPSHSNYRPSIIVDEGSGSHSEGVVVRCSSPAMSSSTRNHYVKNN
>A.thaliana MYB94
MGDSQPKKRKKGDYNPWSPEETKLLVQLLVEGINNNWRDSNGTISKLTVETKFMPEINKEFCRSKNYNHYLSRMKYLKIQYQSCLDLQRFSSGFGWDPLTKRFTASDEVWSDYLKAHPNNKQLRYDTFEFFDELQIIFGEGVATGKNAIGLCDSTDGLTYRAGENPRKEYVDDFDNVYEYDTTTHHESSEHYAPFMSHGTSESPKLPPRKRTRSERSTSQKEESPMMVVSSKILDIIQQREERQQNEVAQKKNNVWDAIKEISDLDECIRYKALTKIYHLGIQDVFVSMSVEERLGWIQTIME
>A.thaliana MYB95
MNNYTLKNPTAIGREYMLLRTKTGITVDPDTSFINASDAWWTEQEFGCKLTKSLNRKPPVFWDVMQRCLVVHDVQSQSQHSARQRREQLIHEHGVDEEGEDYSDSDSGNMPQTEVPETQEEEEVYRVTIDDDEIFQNSAARRQQRGRPNFWSTARRGSSAQRSGGSSRVSIGSGSRGSQRRQSFETTIQDIITGFREFQRQSFQQLRPAASTDEDKVQLLEAMTGVSRNNQDVLKQLGSDHSFGSPHLGGISSRSPSSVGNNLGGQNSPGFWGPNYPQWGTPPNVAQ
>A.thaliana MYB96
MMVEMDYAKKMQKCHEYVEALEEEQKKIQVFQRELPLCLELVTQAIEACRKELSGTTTTTSEQCSEQTTSVCGGPVFEEFIPIKKISSLCEEVQEEEEEDGEHESSPELVNNKKSDWLRSVQLWNHSPDLNPKEERVAKKAKVVEVKPKSGAFQPFQKRVLETDLQPAVKVASSMPATTTSSTTETCGGKSDLIKAGDEERRIEQQQSQSHTHRKQRRCWSPELHRRFLNALQQLGGSHVATPKQIRDHMKVDGLTNDEVKSHLQKYRLHTRRPAATSVAAQSTGNQQQPQFVVVGGIWVPSSQDFPPPSDVANKGGVYAPVAVAQSPKRSLERSCNSPAASSSTNTNTSTPVS
>A.thaliana MYB97
MASSSMSSSSSWTSKQNKMFERALAVYDKDTPDRWQNVAKAVGSKSAEEVKRHYDILVEDLMNIEQDLVPLPKYKTVDVGSKSRGIDDFDLRLMKNMRIQ
>A.thaliana MYB98
MTNLDEFLEELSSIESHSQKIVKIDEHLKKLDEETKEDEDEDAAKIIQDRSTAREAEIALLMDLRQNFLPPPSMSSSSLQPPSSSTLAPSSSSSLQPPAPLIDFFRSSVSYSHQPPSSSTLATSSSPSLQPPSMSSSSLQPPASLREFFTSSVSYSHQPSSSSTLATSSFFPSSMPYSVRPPDSSDRPSLREFFPSSPSSSIQPPESSSSKRARLSNIFPSPLSSSPSPFVNPFLRPQAQEPTIPNFINPIPQISPGLPALFPNPNPNPNPNPIPNPIRNPDLVWTNRLQLVFDDAVVRLGGLFSATPKAINELISEEGLTGDQIRSHLQVLRDRQKAIADKLALE
>A.thaliana MYB99
MGSLGDELSLGSIFGRGVSMNVVAVEKVDEHVKKLEEEKRKLESCQLELPLSLQILNDAILYLKDKRCSEMETQPLLKDFISVNKPIQGERGIELLKREELMREKKFQQWKANDDHTSKIKSKLEIKRNEEKSPMLLIPKVETGLGLGLSSSSIRRKGIVASCGFTSNSMPQPPTPAVPQQPAFLKQQALRKQRRCWNPELHRRFVDALQQLGGPGVATPKQIREHMQEEGLTNDEVKSHLQVTKKKQKVEIFESYSECY
>A.thaliana MYB100
MAKMFGFKRLSGQMAFVAILRHEDYSDTDSGNMPQTEVPEMQEEEEVYRVTIDDDEIFQHCAARRQQRGRPNLQSTAKRESSAQRSGGSSRVSIRSGSRGSRKRQSFETTIEDNITSFREFQRQSFHPGAFDQDDYDEFKKAEAIFIPLDLPKHTRFYWACINALEELVYWRKYFIDIAASTDEDKVQLLEAMTGVSPNNQDVPKQLGSGHSFGHIQEWGTPPNAPHWGTPLIAPQWRQIFGKFQQVGSQGDGATMETPPIIQQTSSSGVGFTNYFETGQIPQTPRPGGLFNIYGTPQGSNANHHSNVGDEE
>A.thaliana MYB101
MQRCLVLHDVQSQSQHSARQRREQLIHEHGVDEEGEDYSDSDSGNMPEAEVPETQEEEEVYRVTIDDDESTARRGSSAQRSGGSSLVSIGSGSRRSHRRQSFETTIQDSITGFREFQRQSFQQLRPGAFDQDDYDEFKKAEAIFIALNLPKHTRFHWACINALKELVFWRKYLIDITASTDEDKVQLLEAMTGVSRNNQDVPKQLGSSHSFGSPHSGGISSGSPSSVGNWEAKFTQFLGSHLSIVGNTTKRCTMENTTKCTVGHATKCSTVGIITKGSTMAANRKILTRWFKRNDSNKCSIWIFSWKSRRLCNN
>A.thaliana MYB102
MLWYNDMHRILREPGMDQYGIPVERKEMKHKGRNVIWSVGMDKCLIEALAVQAKNGNKVDKCFNDKAYTAACVAVNTRFNLNLTSQKAINRLKTIKKRYRVMRDILSRDGFWWNSSTKMIDCESDELWRRYIAVNPDAKAFRGKQIEMYEELRTVCGDYQTPGKYNKVKKESSHHLNDVKQFEEDSVSFPLGSSEEHSDTDGTESYAGASEYMHEESQDLPPPRDPLRRPSKRSRNSDPCQEAMLVVASSIRRLADAVVQSKTLINTEELLKAVMEIDELEEAKQMYAFEYLNGDPVKARAFMAYNNRMRKMFLFRQFWWWK
>A.thaliana MYB103
MVQTETDQRMGLNLNLSIYSLPKPLSQFLDEVSRIKDNHSKLSEIDGYVGKLEEERNKIDVFKRELPLCMLLLNEAIGALKDEARKGLSLMASNGKFDDVERAKPETDKKSWMSSAQLWISNPNSQFRSTNEEEEDRCVSQNPFQTCNYPNQGGVFMPFNRPPPPPPPAPLSLMTPTSEMMMDYSRIEQSHHHHQFNKPSSQSHHIQKKEQRRRWSQELHRKFVDALHRLGGPQVATPKQIRDLMKVDGLTNDEVKSHLQVKVLIFYSNLNFDVWMNE
>A.thaliana MYB104
MEFESVFKMHYPYLAAVIYDDSSTLKDFHPSLTDDFSCVHNVHHKPSMPHTYEIPSKETIRGITPSPCTEAFEACFHGTSNDHVFFGMAYTTPPTIEPNVSHVSHDNTMWENDQNQGFIFGTESTLNQAMADSNQFNMPKPLLSANEDTIMNRRQNNQVMIKTEQIKKKNKRFQMRRICKPTKKASIIKGQWTPEEDKLLVQLVDLHGTKKWSQIAKMLQGRVGKQCRERWHNHLRPDIKKDGWTEEEDIILIKAHKEIGNRWAEIARKLPGRTENTIKNHWNATKRRQHSRRTKGKDEISLSLGSNTLQNYIRSVTYNDDPFMTANANANIGPRNMRGKGKNVMVAVSEYDEGECKYIVDGVNNLGLEDGRIKMPSLAAMSASGSASTSGSASGSGSGVTMEIDEPMTDSWMVMHGCDEVMMNEIALLEMIAHGRL
>A.thaliana MYB105
MSGSTRKEMDRIKGPWSPEEDDLLQSLVQKHGPRNWSLISKSIPGRSGKSCRLRWCNQLSPEVEHRGFTAEEDDTIILAHARFGNKWATIARLLNGRTDNAIKNHWNSTLKRKCSGGGGGGEEGQSCDFGGNGGYDGNLTDEKPLKRRASGGGGVVVVTALSPTGSDVSEQSQSSGSVLPVSSSCHVFKPTARAGGVVIESSSPEEEEKDPMTCLRLSLPWVNESTTPPELFPVKREEEEEKEREISGLGGDFMTVVQEMIKTEVRSYMADLQLGNGGGAGGGASSCMVQGTNGRNVGFREFIGLGRIE
>A.thaliana MYB106
MSNPTRKNMERIKGPWSPEEDDLLQRLVQKHGPRNWSLISKSIPGRSGKSCRLRWCNQLSPEVEHRAFSQEEDETIIRAHARFGNKWATISRLLNGRTDNAIKNHWNSTLKRKCSVEGQSCDFGGNGGYDGNLGEEQPLKRTASGGGGVSTGLYMSPGSPSGSDVSEQSSGGAHVFKPTVRSEVTASSSGEDPPTYLSLSLPWTDETVRVNEPVQLNQNTVMDGGYTAELFPVRKEEQVEVEEEEAKGISGGFGGEFMTVVQEMIRTEVRSYMADLQRGNVGGSSSGGGGGGSCMPQSVNSRRVGFREFIVNQIGIGKME
>A.thaliana MYB107
MMMFKSGDMDYTQKMKRCHEYVEALEEEQKKIQVFQRELPLCLELVTQAIESCRKELSESSEHVGGQSECSERTTSECGGAVFEEFMPIKWSSASSDETDKDEEAEKTEMMTNENNDGDKKKSDWLRSVQLWNQSPDPQPNNKKPMVIEVKRSAGAFQPFQKEKPKAADSQPLIKAITPTSTTTTSSTAETVGGGKEFEEQKQSHSNRKQRRCWSPELHRRFLHALQQLGGSHVATPKQIRDLMKVDGLTNDEVKSHLQVTKHNHFMFSLQHRFIVL
>A.thaliana MYB108
MNNYTIKHPTSIGRDYMVEKFNQVFNMNRTYVFFKNKHDELKKSYKGWKFLTHKTGISVDPKTSMIFAYDVWWREREFVGVEVVHKDLGEAHKFLLEVVHEEIVEDNLLKQLYKTLLLVIENFNDKVFNNFVPMLLTKMITMNLKRQKRYLLR
>A.thaliana MYB109
MENFVDENGFASLNQNIFTRDQEHMKEEDFPFEVVDQSKPTSFLQDFHHLDHDHQFDHHHHHGSSSSHPLLSVQTTSSCINNAPFEHCSYQENMVDFYETKPNLMNHHHFQAVENSYFTRNHHHHQEINLVDEHDDPMDLEQNNMMMMRMIPFDYPPTETFKPMNFVMPDEISCVSADNDCYRATSFNKTKPFLTRKLSSSSSSSSWKETKKSTLVKGQWTAEEDRVLIQLVEKYGLRKWSHIAQVLPGRIGKQCRERWHNHLRPDIKKETWSEEEDRVLIEFHKEIGNKWAEIAKRLPGRTENSIKNHWNATKRRQFSKRKCRSKYPRPSLLQDYIKSLNMGALMASSVPARGRRRESNNKKKDVVVAVEEKKKEEEVYGQDRIVPECVFTDDFGFNEKLLEEGCSIDSLLDDIPQPDIDAFVHGL
>A.thaliana MYB110
MARSPCCEKNGLKKGPWTSEEDQKLVDYIQKHGYGNWRTLPKNAGLQRCGKSCRLRWTNYLRPDIKRGRFSFEEEETIIQLHSFLGNKWSAIAARLPGRTDNEIKNFWNTHIRKKLLRMGIDPVTHSPRLDLLDISSILASSLYNSSSHHMNMSRLMMDTNRRHHQQHPLVNPEILKLATSLFSQNQNQNLVVDHDSRTQEKQTVYSQTGVNQYQTNQYFENTITQELQSSMPPFPNEARQFNNMDHHFNGFGEQNLVSTSTTSVQDCYNPSFNDYSSSNFVLDPSYSDQSFNFANSVLNTPSSSPSPTTLNSSYINSSSCSTEDEIESYCSNLMKFDIPDFLDVNGFII
>A.thaliana MYB111
MAGRSSPGKCSTWLDLNREETVEKNNEEESSVEDEDQITNNVRQYIRSNMPRLRWTPDLHLSFVRAVQRLGGPDRATPKLVLEMMNLKGLSIAHVKSHLQMYRSKKLEPSSRPGFGAFMSGQRSYLMDMIDSRCIPHSDLRHAYNSKTVPSRVLNQDAVVTNLGGNFLMRPSSWFSGLCRNDRDSTENKTLPLLEIRKKNNEKRVRDEEVSSVKRLKSMSGGGIQLPEFGNCRQKPTDDINTMLSLSLLSTSSEP
>A.thaliana MYB112
MGRTPCCDKIGLKKGPWTPEEDEVLVAHIKKNGHGSWRTLPKLAGLLRCGKSCRLRWTNYLRPDIKRGPFTADEEKLVIQLHAILGNRWAAIAAQLPGRTDNEIKNLWNTHLKKRLLSMGLDPRTHEPLPSYGLAKQAPSSPTTRHMAQWESARVEAEARLSRESMLFSPSFYSGVVKTECDHFLRIWNSEIGEAFRNLAPLDESTITSQSPCSRATSTSSALLKSSTNSWGGKEVTVAIHGSDYSPYSNDLEDDSTDSALQLLLDFPISDDDMSFLEENIDSYSQAPPIGLVSMVSKF
>A.thaliana MYB113
MMCSRGHWRPAEDEKLRELVEQFGPHNWNAIAQKLSGRSGKSCRLRWFNQLDPRINRNPFTEEEEERLLASHRIHGNRWSVIARFFPGRTDNAVKNHWHVIMARRGRERSKLRPRGLGHDGTVAATGMIGNYKDCDKERRLATTTAINFPYQFSHINHFQVLKEFLTGKIGFRNSTTPIQEGAIDQTKRPMEFYNFLQVNTDSKIHELIDNSRKDEEEDVDQNNRIPNENCVPFFDFLSVGNSASQGLC
>A.thaliana MYB114
MGRAPCCEKMGVKRGPWTPEEDQILINYIHLYGHSNWRALPKHAGLLRCGKSCRLRWINYLRPDIKRGNFTPQEEQTIINLHESLGNRWSAIAAKLPGRTDNEIKNVWHTHLKKRLSKNLNNGGDTKDVNGINETTNEDKGSVIVDTASLQQFSNSITTFDISNDNKDDIMSYEDISALIDDSFWSDVISVDNSNKNEKKIEDWEGLIDRNSKKCSYSNSKLYNDDMEFWFDVFTSNRRIEEFSDIPEF
>A.thaliana MYB115
MGHHSCCNKQKVKRGLWSPEEDEKLINYINSYGHGCWSSVPKHAGLQRCGKSCRLRWINYLRPDLKRGSFSPQEAALIIELHSILGNRWAQIAKHLPGRTDNEVKNFWNSSIKKKLMSHHHHGHHHHHLSSMASLLTNLPYHNGFNPTTVDDESSRFMSNIITNTNPNFITPSHLSLPSPHVMTPLMFPTSREGDFKFLTTNNPNQSHHHDNNHYNNLDILSPTPTINNHHQPSLSSCPHDNNLQWPALPDFPASTISGFQETLQDYDDANKLNVFVTPFNDNAKKLLCGEVLEGKVLSSSSPISQDHGLFLPTTYNFQMTSTSDHQHHHRVDSYINHMIIPSSSSSSPISCGQYVIT
>A.thaliana MYB116
MADRVKGPWSQEEDEQLRRMVEKYGPRNWSAISKSIPGRSGKSCRLRWCNQLSPEVEHRPFSPEEDETIVTARAQFGNKWATIARLLNGRTDNAVKNHWNSTLKRKCSGGVAVTTVTETEEDQDRPKKRRSVSFDSAFAPVDTGLYMSPESPNGIDVSDSSTIPSPSSPVAQLFKPMPISGGFTVVPQPLPVEMSSSSEDPPTSLSLSLPGAENTSSSHNNNNNALMFPRFESQMKINVEERGEGRRGEFMTVVQEMIKAEVRSYMAEMQKTSGGFVVGGLYESGGNGGFRDCGVITPKVE
>A.thaliana MYB117
MEEQKIQEKSLAHGAAPPLTAVERFLNGQKNEALCFKKQERSIDRPIVKTTRAIEIRNENKENMMFGPRKEKNLAVIGEIVVKGAAKDYTCKDITKKQPYKNIIKGQWTADEDRKLIKLVMQHGERKWAVISEKLEGRAGKQCRERWHNHLRPDIKKDSWSEEEERLLVEAHTRIGNKWAEIAKLIQGRTENSIKNHWNATKRRQNSKRKHKRSKNADSNSDIDDLSPSAKRPRILEDYIKNIENNDKNNGENIMTTSGNNVLSTSNYDQFNSEDSTSSLLDDPYDEELVFLKNIFENHSLENINLSQGTEITQSSSSGFMIENPKPKPNLYNNTFGTHLGAMVTEPANSSHLASDIYLSDLLNGTASSSSSLTFLSSNNNEHAGENELLLPQANSTSERREMDLIEMLSGSTQGSNIWFPLF
>A.thaliana MYB118
MEDRRLVHGAAPPLTAVERFLYGQKNDALCSKKQESSRDQPIVKTKISIETRSDNKENTTFGPTREKHLVLNGGNRNPTGEVVARSAARDYQNSTKKRSSKNLIKGQWTAEEDRKLIRLVRQHGERKWAMISEKLEGRAGKQCRERWHNHLRPDIKKDGWSEEEERVLVESHMRIGNKWAEIAKLIPGRTENSIKNHWNATKRRQNSKRKHKRESNADNNDRDASPSAKRPCILQDYIKSIERNNINKDNDEKKNENTISVISTPNLDQIYSDGDSASSILGGPYDEELDYFQNIFANHPISLENLGLSQTSDEVTQSSSSGFMIKNPNPNLHDSVGIHHQEATITAPANTPHLASDIYLSYLLNGTTSSYSDTHFPSSSSSTSSTTVEHGGHNEFLEPQANSTSERREMDLIEMLSGSIQGSNICFPLV
>A.thaliana MYB119
MNPNLLEKDLRGKETTNGSIRYKEANNFRSLPNSHTAACKTSLNNPSISRNHPHNKSASVLESEDEHGNERGENEKSLRMRGKSGINTKVCSRGHWRPTEDAKLKELVAQFGPQNWNLISNHLLGRSGKSCRLRWFNQLDPRINKRAFTEEEEFRLLAAHRAYGNKWALISRLFPGRTDNAVKNHWHVIMARRTRESQRQRQQPPPTLSRDAEMTVSSSCRYNQGKFINEEDDDDDVSAVSTCTTELSLTPPSSAYQPRFFNYDSTLASGKDGQCVQRAEVNGIYGKKMDHQNHHTISVSERKVEMKMRSGYYYFDFLGVGAS
>A.thaliana MYB120
MGRSPCCEKKNGLKKGPWTPEEDQKLIDYINIHGYGNWRTLPKNAGLQRCGKSCRLRWTNYLRPDIKRGRFSFEEEETIIQLHSIMGNKWSAIAARLPGRTDNEIKNYWNTHIRKRLLKMGIDPVTHTPRLDLLDISSILSSSIYNSSHHHHHHHQQHMNMSRLMMSDGNHQPLVNPEILKLATSLFSNQNHPNNTHENNTVNQTEVNQYQTGYNMPGNEELQSWFPIMDQFTNFQDLMPMKTTVQNSLSYDDDCSKSNFVLEPYYSDFASVLTTPSSSPTPLNSSSSTYINSSTCSTEDEKESYYSDNITNYSFDVNGFLQFQ
>A.thaliana MYB121
MESNRRRNTNPSRGTVSTHPTEILTPPTETTIRLDEFRKSYKKWKALTHKTGITVDPDTSFINASDAWWTEQEFGCKLTKNLNRKPPVFWDVMQRCLVLHDVQSQSQHFACQRREQLIHEHGVDEEGEDYSDSDSGNMPQTEVPETQEEEEVYRVTIDDDEIFQNSAARRQQRGRPNFQSTARRGSSAQRSGGTSRVSIGSGSGGSRRRQSFETTIQDSITSFGEFQRQSFQQLRPRAFDQDDYDEFKKAEAIFTALDLPKHTRFHWACINALKELVFWPKYFIDIAASPDKDKWRTPPNVAQWGTPPNVAQCRTPPNAPHWGTPPNAHGTTPTNVQYGFSVGCQEDGATTETPPIIQQTSSSGLGFTNYFETGQMPQTPRPQGSNASHHSDVGDEY
>A.thaliana MYB122
MVRTPCCKEEGIKKGAWTPEEDQKLIAYLHLHGEGGWRTLPEKAGLKRCGKSCRLRWANYLRPDIKRGEFSPEEDDTIIKLHALKGNKWAAIATSLAGRTDNEIKNYWNTNLKKRLKQKGIDAITHKPINSTGQTGFEPKVNKPVYSSGSARLLNRVASKYAVELNRDLLTGIISGNSTVAEDSQNSGDVDSPTSTLLNKMAATSVLINTTTTYSGFSDNCSFTDEFNEFFNNEEISDIYTTVDNFGFMEELKSILSYGDASAGVIENSPEVNVADAMEFIDSWNEDDNMVGVFV
>A.thaliana MYB123
MFLYALVDIYDQIGLQRCGKSCRLRWINYLRPDLKRGAFSQDEESLIIELHAALGNRWSQIATRLPGRTDNEIKNFWNSCLKKKLRRKGIDPTTHKPLITNELQSLNVIDQKLTSSEVVKSTGSINNLHDQSMVVSSQQGPWWFPANTTTTNQNSAFCFSSSNTTTVSDQIVSLISSMSTSSSPTPMTSNFSPAPNNWEQLNYCNTVPSQSNSIYSAFFGNQYTEASQTMNNNNPLVDQHHHHQDMKSWASEILHYTEHNQSSETVIEAEVKPDIANYYWRSASSSSSPNQEAATLLHDANVEVYGKNLQKLNNMVFDQSL
>A.thaliana MYB124
MRCGKSCRLRWINYLRPGLKRGNFTKEEEDTIIHLHQAYGNKWSKIASNFPGRTDNEIKNVWNTHLKKRLVKRSISSSSSDVTNHSVSSTSSSSSSISSVLQDVIIKSERPNQEEEFGEILVEQMACGFEVDAPQSLECLFDDSQVPPPISKPDSLQTHGKSSDHEFWSRLIEPGFDDYNEWLIFLDNQTC
>A.thaliana MYB125
MISAEEEETILTFHSSLGNKWSQIAKFLPGRTDNEIKNYWHSHLKKKWLKSQSLQDAKSISPPSSSSSSLVACGKRNPETLISNHVFSFQRLLENKSSSPSQESNGNNSHQCSSAPEIPRLFFSEWLSSSYPHTDYSSEFTDSKHSQAPNVEETLSAYEEMGDVDQFHYNEMMINNSNWTLNDIVFGSKCKKQEHHIYREASDCNSSAEFFSPSTTT
>A.thaliana MYB126
MGRSPSSDETGLKKGPWLPEEDDKLINYIHKHGHSSWSALPKLAGLNRCGKSCRLRWTNYLRPDIKRGKFSAEEEETILNLHAVLGNKWSMIASHLPGRTDNEIKNFWNTHLKKKLIQMGFDPMTHQPRTDDIFSSLSQLMSLSNLRGLVDLQQQFPMEDQALLNLQTEMAKLQLFQYLLQPSPAPMSINNINPNILNLLIKENSVTSNIDLGFLSSHLQDFNNNNLPSLKTLDDNHFSQNTSPIWLHEPPSLNQTMLPTHDPCAQSVDGFGSNQASSSHDQEVAVTDSVDWPDHHLFDDSMFPDISYQS
>A.thaliana MYB127
MGRPPCCEKIGVKKGPWTPEEDIILVSYIQEHGPGNWRSVPTHTGLRRCSKSCRLRWTNYLRPGIKRGNFTEHEEKTIVHLQALLGNRWAAIASYLPERTDNDIKNYWNTHLKKKLKKINESGEEDNDGVSSSNTSSQKNHQSTNKGQWERRLQTDINMAKQALCEALSLDKPSSTLSSSSSLPTPVITQQNIRNFSSALLDRCYDPSSSSSSTTTTTTSNTTNPYPSGVYASSAENIARLLQDFMKDTPKALTLSSSSPVSETGPLTAAVSEEGGEGFEQSFFSFNSMDETQNLTQETSFFHDQVIKPEITMDQDHGLISQGSLSLFEKWLFDEQSHEMVGMALAGQEGMF
>A.thaliana MYB128
MEARPVHRSGSRDLTRTSSIPSTQKPSPVEDSFMRSDNNSQLMSRPLGQTYHLLSSSNGGAVGHICSSSSSGFATNLHYSTMVSHEKQQHYTGSSSNNAVQTPSNNDSAWCHDSLPGGFLDFHETNPAIQNNCQIEDGGIAAAFDDIQKRSDWHEWADHLITDDDPLMSTNWNDLLLETNSNSDSKDQKTLQIPQPQIVQQQPSPSVELRPVSTTSSNSNNGTGKARMRWTPELHEAFVEAVNSLGGSERATPKGVLKIMKVEGLTIYHVKSHLQKYRTARYRPEPSETGSPERKLTPLEHITSLDLKGGIGITEALRLQMEVQKQLHEQLEIQRNLQLRIEEQGKYLQMMFEKQNSGLTKGTASTSDSAAKSEQEDKKTADSKEVPEEETRKCEELESPQPKRPKIDN
>A.thaliana MYB129
MNGEISRPPELISSRNPCKSFENAIHKAVEAELAELAKSDANGGGKSKVKGPWLPEQDEALTRLVKMCGPRNWNLISRGIPGRSGKSCRLRWCNQLDPILKRKPFSDEEEHMIMSAQAVLGNKWSVIAKLLPGRTDNAIKNHWNSNLRRKPAEQWKIPLLMSNTEIVYQLYPSMVRRISNASPKEHLPQEEETGVLSDDKMDDEAKEPPREQNSKTGVYRPVARMGAFSVCKPGYMAPCEGPLVQASRPDSLAGKFLQSLCYDPIIPSKCGHGCCNHQDSTTLSSSSVLGSEFVDYEEHSSAELDKELISISNDLNNTAWIRSGKEAEQSLKADDQFRREYAHSKFSGMVNNGVSSQMVRQDLRALS
>A.thaliana MYB130
MGRHSCCYKQKLRKGLWSPEEDEKLLTHITNHGHGCWSSVPKLAGLQRCGKSCRLRWINYLRPDLKRGAFSPEEENLIVELHAVLGNRWSQIASRLPGRTDNEIKNLWNSSIKKKLKQRGIDPNTHKPISEVESFSDKDKPTTSNNKRSGNDHKSPSSSSATNQDFFLERPSDLSDYFGFQKLNFNSNLGLSVTTDSSLCSMIPPQFSPGNMVGSVLQTPVCVKPSISLPPDNNSSSPISGGDHVKLAAPNWEFQTNNNNTSNFFDNGGFSWSIPNSSTSSSQVKPNHNFEEIKWSEYLNTPFFIGSTVQSQTSQPIYIKSETDYLANVSNMTDPWSQNENLGTTETSDVFSKDLQRMAVSFGQSL
>A.thaliana MYB131
MKRKNCNNIRFMAPAFLSIYHKLITLLMKLSCCCCGDLGLRRCSKSCRLRWTNYLRPGIKRGNFTEHEEKMILHLQALLGNRWAAIASYLPERTDNDIKNYWNTHLKKKLKKMNDSCDSTINNGLDNKDFSISNKNTTSHQSSNSSKGQWERRLQTDINMAKQALCDALSIDKPQNPTNFSIPDLGYGPSSSSSSTTTTTTTTRNTNPYPSGVYASSAENIARLLQNFMKDTPKTSVPLPVAATEMAITTAASSPSTTEGDGEGIDHSLFSFNSIDEAEEKPKLIDHDINGLITQGSLSLFEKWLFDEQSHDMIINNMSLEGQEVLF
>A.thaliana MYB132
MGRRPCCEKIGLKKGPWSAEEDRILINYISLHGHPNWRALPKLAGLLRCGKSCRLRWINYLRPDIKRGNFTPHEEDTIISLHQLLGNRWSAIAAKLPGRTDNEIKNVWHTHLKKRLHHSQDQNNKEDFVSTTAAEMPTSPQQQSSSSADISAITTLGNNNDISNSNKDSATSSEDVLAIIDESFWSEVVLMDCDISGNEKNEKKIENWEGSLDRNDKGYNHDMEFWFDHLTSSSCIIGEMSDISEF
>A.thaliana MYB133
MASGSMSSYGSGSWTVKQNKAFERALAVYDQDTPDRWHNVARAVGGKTPEEAKRQYDLLVRDIESIENGHVPFPDYKTTTGNSNRGRLRDEEKRMRSMKLQ
>A.thaliana MYB134
MEDYERINSNSPTHEEDSDVRKGPWTEEEDAILVNFVSIHGDARWNHIARSSGLKRTGKSCRLRWLNYLRPDVRRGNITLEEQFMILKLHSLWGNRWSKIAQYLPGRTDNEIKNYWRTRVQKQAKHLRCDVNSNLFKETMRNVWMPRLVERINAQSLPTTCEQVESMITDPSQPVNEPSPVEPGFVQFSQNHHQQFVPATELSATSSNSPAETFSDVRGGVVNGSGYDPSGQTGFGEFNDWGCVGGDNMWTDEESFWFLQDQFCPDTTSYSYN
>A.thaliana MYB135
MIVHLQALLGNRWAAIASYLPQRTDNDIKNYWNTHLKKKLNKVNQDSHQELDRSSLSSSPSSSSANSNSNISRGQWERRLQTDIHLAKKALSEALSPAVAPIITSTVTTTSSSAESRRSTSSASGFLRTQETSTTYASSTENIAKLLKGWVKNSPKTQNSADQIASTEVKEVIKSDDGKECAGAFQSFSEFDHSYQQAGVSPDHETKPDITGCCSNQSQWSLFEKWLFEDSGGQIGDILLDENTNFF
>A.thaliana MYB136
MREKWEMKRDEMGHRCCGKHKVKRGLWSPEEDEKLLRYITTHGHPSWSSVPKLAGLQRCGKSCRLRWINYLRPDLRRGSFNEEEEQIIIDVHRILGNKWAQIAKHLPGRTDNEVKNFWNSCIKKKLLSQGLDPSTHNLMPSHKRSSSSNNNNIPKPNKTTSIMKNPTDLDQSTTAFSITNINPPTSTKPNKLKSPNQTTIPSQTVIPINDNMSSTQTMIPINDPMSSLLDDENMIPHWSDVDGMAIHEAPMLPSDKAVVGVDDDDLNMDILFNTPSSSAFDPDFASIFSSAMSIDFNPMDDLGSWTF
>A.thaliana MYB137
MDEKGRSLKNNNMEDEMDLKRGPWTAEEDFKLMNYIATNGEGRWNSLSRCAGLQRTGKSCRLRWLNYLRPDVRRGNITLEEQLLILELHSRWGNRWSKIAQYLPGRTDNEIKNYWRTRVQKHAKQLKCDVNSQQFKDTMKYLWMPRLVERIQSASASSAAAATTTTTTTTGSAGTSSCITTSNNQFMNYDYNNNNMGQQFGVMSNNDYITPENSSVAVSPASDLTEYYSAPNPNPEYYSGQMGNSYYPDQNLVSSQLLPDNYFDYSGLLDEDLTAMQEQSNLSWFENINGAASSSDSLWNIGETDEEFWFLQQQQQFNNNGSF
>A.thaliana MYB138
MFITEKQVWMDEIVARRASSSWDFPFNDINIHQHHHRHCNTSHEFEILKSPLGDVAVHEEESNNNNPNFSNSESGKKETTDSGQSWSSSSSKPSVLGRGHWRPAEDVKLKELVSIYGPQNWNLIAEKLQGRSGKSCRLRWFNQLDPRINRRAFTEEEEERLMQAHRLYGNKWAMIARLFPGRTDNSVKNHWHVVMARKYREHSSAYRRRKLMSNNPLKPHLTNNHHPNPNPNYHSFISTNHYFAQPFPEFNLTHHLVNNAPITSDHNQLVLPFHCFQGYENNEPPMVVSMFGNQMMVGDNVGATSDALCNIPHIDPSNQEKPEPNDAMHWIGMDAVDEEVFEKAKQQPHFFDFLGLGTA
>A.thaliana MYB139
MGRSPCCDKLGLKKGPWTPEEDQKLLAYIEEHGHGSWRSLPEKAGLHRCGKSCRLRWTNYLRPDIKRGKFNLQEEQTIIQLHALLGNRWSAIATHLPKRTDNEIKNYWNTHLKKRLVKMGIDPVTHKPKNETPLSSLGLSKNAAILSHTAQWESARLEAEARLARESKLLHLQHYQTKTSSQPHHHHGFTHKSLLPNWTTKPHEVSFSEMKESIPAKIEFVGSSTGVTLMKEPEHDWINSTMHEFETTQMGEGIEEGFTGLLLGGDSIDRSFSGDKNETAGESSGGDCNYYEDNKNYLDSIFNFVDPSPSDSPMF
>A.thaliana MYB140
MEAEIVRRSEVTGLRREVEESSIGRGDCDGDGGDVGEDAAGFVGTSGRGRRDRVKGPWSKEEDDVLSELVKRLGARNWSFIARSIPGRSGKSCRLRWCNQLNPNLIRNSFTEVEDQAIIAAHAIHGNKWAVIAKLLPGRTDNAIKNHWNSALRRRFIDFEKAKNIGTGSLVVDDSGFDRTTTVASSEETLSSGGGCHVTTPIVSPEGKEATTSMEMSEEQCVEKTNGEGISRQDDKDPPTLFRPVPRLSSFNACNHMEGSPSPHIQDQNQLQSSKQDAAMLRLLEGAYSERFVPQTCGGGCCSNNPDGSFQQESLLGPEFVDYLDSPTFPSSELAAIATEIGSLAWLRSGLESSSVRVMEDAVGRLRPQGSRGHRDHYLVSEQGTNITNVLST
>A.thaliana MYB141
MYSAIRSSLPLDGSLGDYSDGTNLPIDACLVLTTDPKPRLRWTSELHERFVDAVTQLGGPDKATPKTIMRTMGVKGLTLYHLKSHLQKFRLGRQSCKESIDNSKDVSCVAESQDTGSSSTSSLRLAAQEQNESYQVTEALRAQMEVQRRLHEQLEYTQVQRRLQLRIEAQGKYLQSILEKACKAIEEQAVAFAGLEAAREELSELAIKASITNGCQGTTSTFDTTKMMIPSLSELAVAIEHKNNCSAESSLTSSTVGSPVSAALMKKRQRGVFGNGDSVVVGHDAGWVMPSSSIG
>A.thaliana MYB142
MNIRWSAIAARLPGRTDNEIKNHWNTHIRKRLVRSGIDPVTHSPRLDLLDLSSLLSALFNQPNFSAVATHASSLLNPDVLRLASLLLPLQNPNPVYPSNLDQNLQTPNTSSESSQPQAETSTVPTNYETSSLEPMNARLDDVGLADVLPPLSESFDLDSLMSTPMSSPRQNSIEAETNSSTFFDFGIPEDFILDDFMF
>A.thaliana MYB143
MEETTKQNNMKKKKKILLHSDDSKKKERHIVTWSPEEDDILRKQISLQGTENWAIIASKFNDKSTRQCRRRWYTYLNSDFKRGGWSPEEDTLLCEAQRLFGNRWTEIAKVVSGRTDNAVKNRFTTLCKKRAKHEAMAKENRIACCVNSDNKRLLFPDGISTPLKAESESPLTKKMRRSHIPNLTEIKSYGDRSHIKVESTMNQQRRHPFSVVAHNATSSDGTEEQKQIGNVKESDGEDKSNQEVFLKKDDSKVTALMQQAELLSSLAQKVNADNTDQSMENAWKVLQDFLNKSKENDLFRYGIPDIDFQLDEFKDLVEDLRSSNEDSQSSWRQPDLHDSPASSEYSSGSGSGSTIMTHPSGDKTQQLMSDTQTTSHQQNGGELLQDNGIVSDATVEQVGLLSTGHDVLKNSNETVPIPGEEEFNSPVQVTPLFRSLAAGIPSPQFSESERNFLLKTLGVESPSPYPSANPSQPPPCKRVLLDSL
>A.thaliana MYB144
MADRIKGPWSPEEDEQLRRLVVKYGPRNWTVISKSIPGRSGKSCRLRWCNQLSPQVEHRPFSAEEDETIARAHAQFGNKWATIARLLNGRTDNAVKNHWNSTLKRKCGGYDHRGYDGSEDHRPVKRSVSAGSPPVVTGLYMSPGSPTGSDVSDSSTIPILPSVELFKPVPRPGAVVLPLPIETSSSSDDPPTSLSLSLPGADVSEESNRSHESTNINNTTSSRHNHNNTVSFMPFSGGFRGAIEEMGKSFPGNGGEFMAVVQEMIKAEVRSYMTEMQRNNGGGFVGGFIDNGMIPMSQIGVGRIE
>A.thaliana MYB145
MIMCSRGHWRPAEDEKLKDLVEQYGPHNWNAIALKLPGRSGKSCRLRWFNQLDPRINRNPFTEEEEERLLAAHRIHGNRWSIIARLFPGRTDNAVKNHWHVIMARRTRQTSKPRLLPSTTSSSSLMASEQIMMSSGGYNHNYSSDDRKKIFPADFINFPYKFSHINHLHFLKEFFTGKIALNHKGKLKMMEKDPFSIDVFACI
>A.thaliana MYB146
MGRSPISDDSGLKKGPWTPDEDEKLVNYVQKHGHSSWRALPKLAGLNRCGKSCRLRWTNYLRPDIKRGRFSPDEEQTILNLHSVLGNKWSTIANQLPGRTDNEIKNFWNTHLKKKLIQMGFDPMTHRPRTDIFSGLSQLMSLSSNLRGFVDLQQQFPIDQEHTILKLQTEMAKLQLFQYLLQPSSMSNNVNPNDFDTLSLLNSIASFKETSNNTTSNNLDLGFLGSYLQDFHSLPSLKTLNSNMEPSSVFPQNLDDNHFKFSTQRENLPVSPIWLSDPSSTTPAHVNDDLIFNQYGIEDVNSNITSSSGQESGASASAAWPDHLLDDSIFSDIP
>A.thaliana MYB147
MKRHSCCYKQKLRKGLWSPEEDEKLLNYITKHGHGCWSSVPKLAGLERCGKSCRLRWINYLRPDLKRGAFSSEEQNLIVELHAVLGNRWSQIAARLPGRTDNEIKNLWNSCIKKKLMKKGIDPITHKPLSEKEESNSVSLRNSLSSMIPTQFNIDDGSVSNAGFDTQVCVKPSIILLPPPNNTSSTVSGQDHVNVSEPNWESNSGTTSHLNNPGMEEMKWSEEYLNESLFSTQVYVKSETDFNSNIAFPWSQSQACDVFPKDLQRMAFSFGGQTL
>A.thaliana MYB148
MMMRKPDITTIRDKGKPNHACGGNNNKPKLRKGLWSPDEDEKLIRYMLTNGQGCWSDIARNAGLLRCGKSCRLRWINYLRPDLKRGSFSPQEEDLIFHLHSILGNRWSQIATRLPGRTDNEIKNFWNSTLKKRLKNNSNNNTSSGSSPNNSNSNSLDPRDQHVDMGGNSTSLMDDYHHDENMMTVGNTMRMDSSSPFNVGPMVNSVGLNQLYDPLMISVPDNGYHQMGNTVNVFSVNGLGDYGNTILDPISKRVSVEGDDWFIPPSENTNVIACSTSNNLNLQALDPCFNSKNLCHSESFKVGNVLGIENGSWEIENPKIGDWDLDGLIDNNSSFPFLDFQVD
>A.thaliana MYB149
MGRSPCCDENGLKKGPWTPEEDQKLIDYIHKHGHGSWRALPKLADLNRCGKSCRLRWTNYLRPDIKRGKFSAEEEQTILHLHSILGNKWSAIATHLQGRTDNEIKNFWNTHLKKKLIQMGIDPVTHQPRTDLFASLPQLIALANLKDLIEQTSQFSSMQGEAAQLANLQYLQRMFNSSASLTNNNGNNFSPSSILDIDQHHAMNLLNSMVSWNKDQNPAFDPVLELEANDQNQDLFPLGFIIDQPTQPLQQQKYHLNNSPSELPSQGDPLLDHVPFSLQTPLNSEDHFIDNLVKHPTDHEHEHDDNPSSWVLPSLIDNNPKTVTSSLPHNNPADASSSSSYGGCEAASFYWPDICFDESLMNVIS
>A.thaliana MYB150
MYIGLKRTGKSCRLRWLNYLRPDVRRGNITPEEQLIIMELHAKWGNRWSKIAKHLPGRTDNEIKNFWRTRIQKYIKQSDVTTTSSVGSHHSSEINDQAASTSSHNVFCTQDQAMETYSPTPTSYQHTNMEFNYGNYSAAAVTATVDYPVPMTVDDQTGENYWGMDDIWSSMHLLNGN
>A.thaliana MYB151
MKLVQEEYRKGPWTEQEDILLVNFVHLFGDRRWDFVAKVSGLNRTGKSCRLRWVNYLHPGLKRGKMTPQEERLVLELHAKWGNRWSKIARKLPGRTDNEIKNYWRTHMRKKAQEKKRPMSPTSSSSNCCSSSMTTTTSQDTGGSNGKMNQECEDGYYSMDDIWREIDQSGANVIKPVKDNYYSEQSCYLNFPPLASPTWESSLESIWNMDADESKMSSFAIDQFPLSFEHGSGRL
>A.thaliana MYB152
MNYLKPDIKRGNFTKEEEDAIISLHQILGNRWSAIAAKLPGRTDNEIKNVWHTHLKKRLEDYQPAKPKTSNKKKGTKPKSESVITSSNSTRSESELADSSNPSGESLFSTSPSTSEVSSMTLISHDGYSNEINMDNKPGDISTIDQECVSFETFGADIDESFWKETLYSQDEHNYVSNDLEVAGLVEIQQEFQNLGSANNEMIFDSEMDFWFDVLARTGGEQDLLAGL
>A.thaliana MYB153
MSRKPCCVGEGLKKGAWTTEEDKKLISYIHDHGEGGWRDIPQKAGLKRCGKSCRLRWTNYLKPEIKRGEFSSEEEQIIIMLHASRGNKWSVIARHLPRRTDNEIKNYWNTHLKKRLMEQGIDPVTHKPLASSSNPTVDENLNSPNASSSDKQYSRSSSMPFLSRPPPSSCNMVSKVSELSSNDGTPIQGSSLSCKKRFKKSSSTSRLLNKVAAKATSIKDILSASMEGSLSATTISHASFFNGFTEQIRNEEDSSNTSLTNTLAEFDPFSPSSLYPEHEINATSDLNMDQDYDFSQFFEKFGGDNHNEENSMNDLLMSDVSQEVSSTSVDDQDNMVGNFEGWSNYLLDHTNFMYDTDSDSLEKHFI
>A.thaliana MYB154
MKREMKAPTTPLESLQGDLKGKQGRTSGPARRSTKGQWTPEEDEVLCKAVERFQGKNWKKIAECFKDRTDVQCLHRWQKVLNPELVKGPWSKEEDNTIIDLVEKYGPKKWSTISQHLPGRIGKQCRERWHNHLNPGINKNAWTQEEELTLIRAHQIYGNKWAELMKFLPGRSDNSIKNHWNSSVKKKLDSYYASGLLDQCQSSPLIALQNKSIASSSSWMHSNGDEGSSRPGVDAEESECSQASTVFSQSTNDLQDEVQRGNEEYYMPEFHSGTEQQISNAASHAEPYYPSFKDVKIVVPEISCETECSKKFQNLNCSHELRTTTATEDQLPGVSNDAKQDRGLELLTHNMDNGGKNQALQQDFQSSVRLSDQPFLSNSDTDPEAQTLITDEECCRVLFPDNMKDSSTSSGEQGRNMVDPQNGKGSLCSQAAETHAHETGKVPALPWHPSSSEGLAGHNCVPLLDSDLKDSLLPRNDSNAPIQGCRLFGATELECKTDTNDGFIDTYGHVTSHGNDDNGGFPEQQGLSYIPKDSLKLVPLNSFSSPSRVNKIYFPIDDKPAEKDKGALCYEPPRFPSADIPFFSCDLVPSNSDLRQEYSPFGIRQLMISSMNCTTPLRLWDSPCHDRSPDVMLNDTAKSFSGAPSILKKRHRDLLSPVLDRRKDKKLKRAATSSLANDFSRLDVMLDEGDDCMTSRPSESPEDKNICASPSIARDNRNCASARLYQEMIPIDEEPKETLESGGVTSMQNENGCNDGGASAKNDQETSGSFFELRLCSPGMTRARPDNKVNASAKDLSNQHKISLGDFPTEEMSSEPLCTVDSIPLSAIDKTNTAETSFDIENFNIFDGTPFRKLLDTPSPWKSPLLFGSFLQSPKLPPEITFEDIGCFMSPGERSYDAIGLMKHLSEHSATAYADALEVLGNDTPESILKKRQLNKSIQGKENQHQPHDQLGNRSQVECRALDFSDCGTPGKAKVPSASPGGYSSPSSYLLKSCR
>A.thaliana MYB155
MVRTPCCKAELGLKKGAWTPEEDQKLLSYLNRHGEGGWRTLPEKAGLKRCGKSCRLRWANYLRPDIKRGEFTEDEERSIISLHALHGNKWSAIARGLPGRTDNEIKNYWNTHIKKRLIKKGIDPVTHKGITSGTDKSENLPEKQNVNLTTSDHDLDNDKAKKNNKNFGLSSASFLNKVANRFGKRINQSVLSEIIGSGGPLASTSHTTNTTTTSVSVDSESVKSTSSSFAPTSNLLCHGTVATTPVSSNFDVDGNVNLTCSSSTFSDSSVNNPLMYCDNFVGNNNVDDEDTIGFSTFLNDEDFMMLEESCVENTAFMKELTRFLHEDENDVVDVTPVYERQDLFDEIDNYFG
>A.thaliana MYB156
MNVKGLSIAHVKSHLQMYRSKKTDEPNEGDQGFSFEHGAGYTYNLSQLPMLQSFDQRPSSSLGYGGGSWTDHRRQIYRSPWRGLTTRENTRTRQTMFSSQPGERYHGVSNSILNDKNKTISFRINSHEGVHDNNGVAGAVPRIHRSFLEGMKTFNKSWGQSLSSNLKSSTATIPQDHIATTLNSYQWENAGVAEGSENVLKRKRLLFSDDCNKSDQDLDLSLSLKVPRTHDNLGECLLEDEVKEHDDHQDIKSLSLSLSSSGSSKLDRTIRKEDQTDHKKRKISVLASPLDLTL
>A.thaliana MYB157
MSSYIILVIWSLKNYMITRWAAIAKQMPNRTDNDIKNHWNSCLKKRLAKKGIDPMTHEPTTTTSLTVDVTSSSTTSSPTPSPTSSSFSSCSSTGSARFLNKLAAGISSRKHGLESIKTVILAEQPREAVDEEKMMTINMKEKELISCYMEIDETMSIDELPCDDSTSGFVAFDDYSLIDPYRDGVYVSDFYDETEHLDLFLL
>A.thaliana MYB158
MGRSPCCDQDKGVKKGPWLPEEDDKLTAYINENGYGNWRSLPKLAGLNRCGKSCRLRWMNYLRPDIRRGKFSDGEESTIVRLHALLGNKWSKIAGHLPGRTDNEIKNYWNTHMRKKLLQMGIDPVTHEPRTNDLSPILDVSQMLAAAINNGQFGNNNLLNNNTALEDILKLQLIHKMLQIITPKAIPNISSFKTNLLNPKPEPVVNSFNTNSVNPKPDPPAGLFINQSGITPEAASDFIPSYENVWDGFEDNQLPGLVTVSQESLNTAKPGTSTTTKVNDHIRTGMMPCYYGDQLLETPSTGSVSVSPETTSLNHPSTAQHSSGSDFLEDWEKFLDDETSDSCWKSFLE
>A.thaliana MYB159
MASSSMSTSSWTAREDKQFEMALAKFDKDTPDRWQKIARAVGGKSTEEVKRHYELLLRDVNDIESGRYPQPRYRNTN
>A.thaliana MYB160
MENSMKKKKSFKESEDEELRRGPWTLEEDTLLTNYILHNGEGRWNHVAKCAGLKRTGKSCRLRWLNYLKPDIRRGNLTPQEQLLILELHSKWGNRWSKIAQYLPGRTDNEIKNYWRTRVQKQARQLNIESNSDKFFDAVRSFWVPRLIEKMEQNSSTTTTYCCPQNNNNNSLLLPSQSHDSLSMQKDIDYSGFSNIDGSSSTSTCMSHLTTVPHFMDQSNTNIIDGSMCFHEGNVQEFGGYVPGMEDYMVNSDISMECHVADGYSAYEDVTQDPMWNVDDIWQFRE
>A.thaliana MYB161
MSCCGLKVLILTIAFLHFGFRWSKIASKLPGRTDNEIKNVWHTHLKKRLSSETNLNADEAGSKGSLNEEENSQESSPNASMSFAGSNISSKDDDAQISQMFEHILTYSEFTGMLQEVDKPELLEMPFDLDPDIWSFIDGSDSFQQPENRALQESEEDEVDKWFKHLESELGLEENDNQQQQQQHKQGTEDEHSSSLLESYELLIH
>A.thaliana MYB162
MQDPMVRSYIRSDNPRMHWTDDLDIRFIQVIEKLGGEESATPKRILSLMGVRDLTISHVKSHLQMYRNKKKEESSKEIKMMREMTQRQSQQYLQIYERATQFIQNQQRLQLDNTEKITPVLGSSNKSLDQSSKVGLNENRGNDVVVVGGATGEEELSLELTLGRKY
>A.thaliana MYB163
MGKGRAPCCDKNKVKRGPWSPQEDLTLITFIQKHGHQNWRSLPKLAGLLRCGKSCRLRWINYLRPDVKRGNFSKKEEDAIIHYHQTLGNKWSKIASFLPGRTDNEIKNVWNTHLKKRLTPSSSSSSLSSTHDQSTKADHDKNCDGAQEEIHSGLNESQNSATSSHHQGECMHTKPELHEVNGLNEIQFLLDHDDFDDITSEFLQDNDILFPLDSLLHNHQTHISTQEMTREVTKSQSFDHPQPDIPCGFEDTNEESDLRRQLVESTTPNNEYDEWFNFIDNQTYFDDFNFVGEVCL
>A.thaliana MYB164
MFVVFIRIGLKRSGKSCRLRWMNYLNPTLKRGPMSQEEERIIFQLHALWGNKWSKIARRLPGRTDNEIKNYWRTHYRKKQEAQNYGKLFEWRGNTGEELLHKYKETEITRTKTTSQEHGFVEVVSMESGKEANGGVGGRESFGVMKSPYENRISDWISEISTDQSEANLSEDHSSNSCSENNINIGTWWFQETRDFEEFSCSLWS
>A.thaliana MYB165
MVRTPCCRAEGLKKGAWTQEEDQKLIAYVQRHGEGGWRTLPDKAGLKRCGKSCRLRWANYLRPDIKRGEFSQDEEDSIINLHAIHGNKWSAIARKIPRRTDNEIKNHWNTHIKKCLVKKGIDPLTHKSLLDGAGKSSDHSAHPEKSSVHDDKDDQNSNNKKLSGSSSARFLNRVANRFGHRINHNVLSDIIGSNGLLTSHTTPTTSVSEGERSTSSSSTHTSSNLPINRSITVDATSLSSSTFSDSPDPCLYEEIVGDIEDMTRFSSRCLSHVLSHEDLLMSVESCLENTSFMREITMIFQEDKIETTSFNDSYVTPINEVDDSCEGIDNYFG
>A.thaliana MYB166
MRKPEVAIAASTHQVKKMKKGLWSPEEDSKLMQYMLSNGQGCWSDVAKNAGLQRCGKSCRLRWINYLRPDLKRGAFSPQEEDLIIRFHSILGNRWSQIAARLPGRTDNEIKNFWNSTIKKRLKKMSDTSNLINNSSSSPNTASDSSSNSASSLDIKDIIGSFMSLQEQGFVNPSLTHIQTNNPFPTGNMISHPCNDDFTPYVDGIYGVNAGVQGELYFPPLECEEGDWYNANINNHLDELNTNGSGNAPEGMRPVEEFWDLDQLMNTEVPSFYFNFKQSI
>A.thaliana MYB167
MYSAIRSLPLDGGHVGGDYHGPLDGTNLPGDACLVLTTDPKPRLRWTTELHERFVDAVTQLGGPDKATPKTIMRTMGVKGLTLYHLKSHLQKFRLGRQAGKESTENSKDASCVGESQDTGSSSTSSMRMAQQEQNEGYQVTEALRAQMEVQRRLHDQLEVQRRLQLRIEAQGKYLQSILEKACKAFDEQAATFAGLEAAREELSELAIKVSNSSQGTSVPYFDATKMMMMPSLSELAVAIDNKNNITTNCSVESSLTSITHGSSISAASMKKRQRGDNLGVGYESGWIMPSSTIG
>A.thaliana MYB168
MTESIDLNRSESESDNNTDDVTPIFAIDDSSKGRVSGPTRRSTKGGWTAEEDQILTNVVKKYQGRNWKRIAECLPGSEENRRNDVQCQHRWLKVLDPSLQKGAWKKEEDELLSELVKDYMENDRPPWSKISKELPGRIGKQCRERWHNHLNPTIIKSPWTREEELILVQAQRGNGNKWAEIAKLLPGRTENNIKNHWNCSVKKRLEQFPSNLFSGVVYGSKPSSGFEYNFFNQRNTMVESCITSQIKEAAKSPQRDFLDLTLGLNWRSISSSTSSLRGEESVSSSVDSVCARLNACLETPQNSNNDTVCVKEVREMKERLRMAARTFDTPSIISKTSSPASGLKRLRQKYDTPFPTDARSHMSSEEDHSVSASPSSKYRFVKRNTCSGSKPLERRLDFDFLLWDEHGRRNGIVNFSVRILPQKSDLKSGLVRPFWLR
>A.thaliana MYB169
MSRKPCCVGEGLKKGAWTAEEDKKLISYIHEHGEGGWRDIPQKAGLKRCGKSCRLRWANYLKPDIKRGEFSYEEEQIIIMLHASRGNKWSVIARHLPKRTDNEIKNYWNTHLKKLLIDKGIDPVTHKPLAYDSNPDEQSQSGSISPKSLPPSSSKNVPEITSSDETPKYDASLSSKKRCFKRSSSTSKLLNKVAARASSMGTILGASIEGTLISSTPLSSCLNDDFSETSQFQMEEFDPFYQSSEHIIDHMKEDISINNSEYDFSQFLEQFSNNEGEEADNTGGGYNQDLLMSDVSSTSVDEDEMMQNITGWSNYLLDHSDFNYDTSQDYDDKNFI
>A.thaliana MYB170
MASSSMSSQSSGSWTAKQNKAFEQALATYDQDTPNRWQNVAKVVGGKTTEEVKRHYELLVQDINSIENGHVPFPNYRTSGGCTNGRLSQEEKRMRNMRLQ
>A.thaliana MYB171
METTMKKKGRVKATITSQKEEEGTVRKGPWTMEEDFILFNYILNHGEGLWNSVAKASGLKRTGKSCRLRWLNYLRPDVRRGNITEEEQLLIIQLHAKLGNRWSKIAKHLPGRTDNEIKNFWRTKIQRHMKVSSENMMNHQHHCSGNSQSSGMTTQGSSGKAIDTAESFSQAKTTTFNVVEQQSNENYWNVEDLWPVHLLNGDHHVI
>A.thaliana MYB172
MVVVRWASIASYLPQRTDNDIKNYWNTHLKKKLNKSDSDERSRSENIALQTSSTRNTINHRSTYASSTENISRLLEGWMRASPKSSTSTTFLEHKMQNRTNNFIDHHSDQFPYEQLQGSWEEGHSKGINGDDDQGIKNSENNNGDDVHHEDGDHEDDDDHNATPPLTFIEKWLLEETSTTGGQMEEMSHLMELSNML
>A.thaliana MYB173
MCNIGLKRTGKSCRLRWLNYLRPDVRRGNITPEEQLTIMELHAKWGNRWSKIAKHLPGRTDNEIKNFWRTKIQKYIIKSGETTTVGSQSSEFINHHATTSHVMNDTQETMDMYSPTTSYQHASNINQQLNYGNYVPESGSIMMPLSVDQSEQNYWSVDDLWPMNIYNGN
>A.thaliana MYB174
MNNPVPCQSVSGGNSGGYLFPSSSGYCNVSAVLPHGRNLQNQPPVSTVPRDRLAMQDCPLIAQSSLINHHPQEFIDPLHEFFDFSDHVPVQNLQAESSGVRVDSSVELHKKSEWQDWADQLISVDDGSEPNWSELLGDSSSHNPNSEIPTPFLDVPRLDITANQQQQMVSSEDQLSGRNSSSSVATSKQRMRWTPELHEAFVEAVNQLGGSERATPKAVLKLLNNPGLTIYHVKSHLQKYRTARYKPETSEVTGEPQEKKMTSIEDIKSLDMKTSVEITQALRLQMEVQKRLHEQLEIQRSLQLQIEKQGRYLQMMFEKQQKIQDNKSSSSEASPKQCNGSFAEVEVGLETLTGDQNESASASRKRVRED
>A.thaliana MYB175
MGRQPCCDKVGLKKGPWTAEEDRKLINFILTNGQCCWRAVPKLSGLLRCGKSCRLRWTNYLRPDLKRGLLSDYEEKMVIDLHSQLGNRWSKIASHLPGRTDNEIKNHWNTHIKKKLRKMGIDPLTHKPLSIVEKEDEEPLKKLQNNTVPFQETMERPLENNIKNISRLEESLGDDQFMEINLEYGVEDVPLIETESLDLICSNSTMSSSTSTSSHSSNDSSFLKDLQFPEFEWSDYGNSNNDNNNGVDNIIENNMMSLWEISDFSSLDLLLNDESSSTFGLF
>A.thaliana MYB176
MSNDARYDAMVFEAVSTINDENGSNLKEILRFIEGQHEVPQNFKKLLSYSLGILVSQDKLKKVRNRYKISVTKAIKPTLTLRPKDSTKPPELPNWYEEQQDFRMFLSECLIILVSQGKLEKVLDRYKISELENKVLEVAPEVVAMKLAESDNKRLIAAEAVEEEERMHKLVEESHTMLQLCLEIHQQCALGQEVVLL
>A.thaliana MYB177
MGRRCSHCGNVGHNSRTCSSYQTRVVRLFGVHLDTTSSSPPPPPPPSILAAAIKKSFSMDCLPACSSSSSSFAGYLSDGLAHKTPDRKKGVPWTAEEHRTFLIGLEKLGKGDWRGISRNFVVTKSPTQVASHAQKYFLRQTTTLHHKRRRTSLFDMVSAGNVEENSTTKRICNDHIGSSSKVVWKQGLLNPRLGYPDPKVSVSGSGNSGGLDLELKLASIQSPESNIRPISVT
>A.thaliana MYB178
MIVYGGGASEDGEGGGVVLKKGPWTVAEDETLAAYVREYGEGNWNSVQKKTWLARCGKSCRLRWANHLRPNLRKGSFTPEEERLIIQLHSQLGNKWARMAAQLPGRTDNEIKNYWNTRLKRFQRQGLPLYPPEYSQNNHQQQMYPQQPSSPLPSQTPASSFTFPLLQPPSLCPKRCYNTAFSPKASYISSPTNFLVSSPTFLHTHSSLSSYQSTNPVYSMKHELSSNQIPYSASLGVYQVSKFSDNGDCNQNLNTGLHTNTCQLLEDLMEEAEALADSFRAPKRRQIMAALEDNNNNNNFFSGGFGHRVSSNSLCSLQGLTPKEDESLQMNTMQDEDITKLLDWGSESEEISNGQSSVITTENNLVLDDHQFAFLFPVDDDTNNLPGIC
>A.thaliana MYB179
MDNTNRLRRLHCHKQPKFTHSSQEVSSMKWEFINMTEQEEDLIFRMYRLVGDRWDLIARRVVGREAKEIERYWIMRNCDYFSHK
>A.thaliana MYB180
MSRCFPFPPPGYEKKIRTDEADPLVKDKYKEKKHKKDKEKREGKEKKSKDRSKDKQKERKEKKDKHKDQKDKEKGKEKGKPLEEKKAELLTNAGHRENRVTDTVQNNSNGESKYVQDLARRIRYDEEATGSQSAQRIDHPNQKNVGITEKAFENSPIEETSHRVDDNKRINNQKNFTAAKSSENAVSRVSFGADHKRAEVMGKPMENRDQVRQTESAEKSHRKENVTKSEKPRDQEGVKKTEAKDKDRNKEKKEEKTESINKTRQEKPKLIRGPKLEEREKDSPDLRNCKLPDVSRTSIKNLHTEGNLGKRKDHMTNGFLYGELFSDPILCLVNEECSCHINHRMIYGLVLRSI
>A.thaliana MYB181
MFGNVKDYGETFQDSIFQTRNGSLSSTNQIGNPVTYKLVRVAGDGSLVPATDEEMLEVKNLLEKNEQDMPVLPDPIQTEEYIPDEGSPSQFLQLENFEGKTYCIHAKTDRISLGLHDKGFFQSETAGPYTENLNSRHESKEELMNGSQMLFVLPDTKFQISTELSGNVELVPSKVLLQEPILFSSNGCSINQSTDVLNATASPKEPALSTAASKPDFSRVPGEISLANLSIKELQETFRATFGRETTSKDKRWLKRRIKMGLINSCVVPTTTLTINDSKLIGGDQDAIDAFSKGTVDEETATESIDTPASPDGIKGHSNDFGHSPVETFVDHYSGNEDFEGEDGSAKRVRKPTRRYIEETNEKQQIDGSMIPSKDPSSIQAVSSEGRVVVTRMVSLAGSRIQVPYVSHVRRSRPRENIMALGEFRSKSWEVKAAPEEGNLNLSPPQLSNDVNRVPGVKSASRCVQKESDKDHLKPIFTDVDQEMMEPELLDSSGDSSDDNFVDAPITQSASGRKLHRAWTISEVEKLVEGVSKYGVGKWTEIKKLSFSPYTHRTTVDLKDKWRNLQKASSSNRMEGGLKKHGSMAIPTHIMLQVRELAQKQSPISRVVSKARVVKRSRSRNGFL
>A.thaliana MYB182
MDNTDRRRRRKQHKIALHDSEEVSSIEWEFINMTEQEEDLIFRMYRLVGDRWDLIAGRVPGRQPEEIERYWIMRNSEGFADKRRQLHSSSHKHTKPHRPRFSIYPS
>A.thaliana MYB183
MGTVVGTVEDRRDMFEGNAQTRITPFSSTNQIGNPVAYKLVRVSGDGSLVPATDEEILEVNDTDMHIPSDTCQTIGYLATDEENVEVDETDMHIASDACQTIGYLPAEGIPSRLSQIESSEAINSGLLHSDNVQPYTDQYNEEMLQKVEQEERLENVHGSQMPSTPADANIQCSNENNFFEEDQVHHEALLQDECKMNESDMMERCSNAVASPKETALSAAAQKPDFSRVRGEICLDNLPIKALQETFRATFGRDTTVKDKTWLKRRIAMGLINSCDVPTTNLRVKDNKLIGNQEKSNDVTNAIRKEMGDDVRATKMKDAPSSTDHVNGHSNGGNHYYASEDYSSEQRAAKRVRKPTRRYIEELSETDDKQQNDKSVIPSKDQRLSEKSEVRSISVSSGKRVTVTRMVSLAGSEIEVPYVSHVRRSRPRENIMALLGCHSSYLEDKASAAESNLNLSPSQLSSEVVNRDSVEKSASRPVQNEFATSDENNVEHILSEVDQEMEPEHIDSSGNSSDENNIGVPIMQGGALRRKHHRAWTLSEIAKLVEGVSKYGAGKWSEIKKHLFSSHSYRTSVDLKDKWRNLLKTSFAQSPSNSVGSLKKHGSMHIPTQILLRVRELAEKQSQ
>A.thaliana MYB184
MSVASPIQCIRILNPSSSSSSSTASSSFRFSTTTKPCVFIIRCSQTEGPLRRPSAPPTLREPQKPVPPSQPSSSPPPSPPPQKAVAVDGKSVTTVEFQRQKAKELQEYFKQKKLEAAGQGPFFGFQPKNEISNGRWAMFGFAVGMLTEYATGSDLVDQVKILLSNFGILDLE
>A.thaliana MYB185
MSSSSNPPVCSPEKEERSEMKIEIQCMENKQPLAASCSSASEGSGCFFLKSPEIATPATVSSFPRRTSGPMRRAKGGWTPEEDETLRRAVEKYKGKRWKKIAEFFPERTEVQCLHRWQKVLNPELVKGPWTQEEDDKIVELVKKYGPAKWSVIAKSLPGRIGKQCRERWHNHLNPGIRKDAWTVEEESALMNSHRMYGNKWAEIAKVLPGRTDNAIKNHWNSSLKKKLEFYLATGNLPPPASKFIVLKDIADGDRDSKQSSATKPFKDSDSLTQTSSGNTDSNEVGRDHFDSSSALLEEVAASRRIGVNEYACSPVEYKPQLPNLEPISEEVRINSKAYFERSIQRKVENGFGTPKHGNLYYKSPLDYYFPSEADLQHMYGYECGCSPGAASPVSLMTTPCNKDSGLTATRSPESFLREAARTFPNTPSIFRKRRKVVLAAKTDAVVVVNGVVKEVDRKEESKDMRKSLLLETTDNCSDDEELGLNGNAFNLSPPYRLRAKRTAVIKSRQLEFTSEKEKQPDNEIEFTSAKEKQPDNEIKTSEEDKPV
>A.thaliana MYB186
MGKSSGRNGNGSFNGNKFHGVRPYVRSPVPRLRWTPDLHRCFVHAVEILGGQHRATPKLVLKMMDVKGLTISHVKSHLQMYRGGSKLTLEKPEESSSSSIRRRQDSEEDYYLHDNLSLHTRNDCLLGFHSFPLSSHSSFRGGGGGRTKEQQTSESGGYDDDADFLHIKKMNDTTTFLSHHFPKGTEEWREQEHEEEEEDLSLSLSLNHHHWRSNGSSVVSETSEAAVSTCSAPFVSKDCFGSSKIDLNLSISLLGS
>A.thaliana MYB187
MGRSPCCDESGLKKGPWTPEEDQKLINHIRKHGHGSWRALPKQAGLNRCGKSCRLRWTNYLRPDIKRGNFTAEEEQTIINLHSLLGNKWSSIAGHLPGRTDNEIKNYWNTHIRKKLIQMGIDPVTHRPRTDHLNVLAALPQLLAAANFNNLLNLNQNIQLDATSVAKAQLLHSMIQVLSNNNTSSSFDIHHTTNNLFGQSSFLENLPNIENPYDQTQGLSHIDDQPLDSFSSPIRVVAYQHDQNFIPPLISTSPDESKETQMMVKNKEIMKYNDHTSNPSSTSTFTQDHQPWCDIIDDEASDSYWKEIIE
>A.thaliana MYB188
MGNQKLKWTAEEEEALLAGIRKHGPGKWKNILRDPEFADQLIHRSNIDLKDKWRNLSVPPGTQSLTNKARPAKVKEEGDTPAADANDAVTIPRPIPTIPPPPGRRTLPSELIPDENTKNAPRYDGVIFEALSALADGNGSDVSSIYHFIEPRHEVPPNFRRILSTRLRRLAAQSKLEKIQNFYKIPDPSGTKIGVPKPKETHTKLRQANNQTSADSQQMIEEAAITAACKVVEAENKIDVAKLAAEEFEKMTKIAEENRKLLVIATEMHELCSCGETMLLA
>A.thaliana MYB189
MKLIDWKDCALMTYTELILGFCNVLMLICRRTSGPMRRAKGGWTPEEDETLRRAVEKYKGKRWKKIAEFFPERTQVQCLHRWQKVLNPELVKGPWTQEVLLSFSCSETFFGFHFT
>A.thaliana MYB190
MKTRSLEITSPLTAKANGALSLTKLVLISLSTDPSLYLLRTIIVLAHIKGLKRCGKSCRLRWKNYLRPGIKRGNISSDEEELIIRLHNLLGNRWSLIAGRLPGRTDNEIKNHWNSNLRKRLPKTQTKQPKRIKHSTNNENNVCVIRTKAIRCSKTLLFSDLSLQKKSSTSPLPLKEQEMDQGGSSLMGDLEFDFDRIHSEFHFPDLMDFDGLDCGNVTSLVSSNEILGELVPAQGNLDLNRPFTSCHHRGDDEDWLRDFTC
>A.thaliana MYB191
MSKRPYCIGEGLKKGAWTTEEDKKLISYIHDHGEGGWRDIPEKAGLKRCGKSCRLRWTNYLKPDIKRGEFSYEEEQIIIMLHASRGNKWSVIARHLPKRTDNEVKNYWNTHLKKRLIDDGIDPVTHKPLASSNPNPVEPMKFDFQKKSNQDEHSSQSSSTTPASLPLSSNLNSVKSKISSGETQIESGHVSCKKRFGRSSSTSRLLNKVAARASSIGNILSTSIEGTLRSPASSSGLPDSFSQSYEYMIDNKEDLGTSIDLNIPEYDFPQFLEQLINDDDENENIVGPEQDLLMSDFPSTFVDEDDILGDITSWSTYLLDHPNFMYESDQDSDEKNFL
>A.thaliana MYB192
MEDTKKKKKKNINNNQDSKKKERHIVTWSQEEDVILREQITLHGTENWAIIASKFKDKSTRQCRRRWYTYLNSDFKRGGWSPEEDMLLCEAQRVFGNRWTEIAKVVSGRTDNAVKNRFTTLCKKRAKHEAMTKDSNSNTKRMLFLDGISTPRKSENETPIAKKLKRSHILDLTEISNYGRAEACVNQQIRSPFSVLARNATGIDSLEEQNQTSNVNESDGEGMFLKKDDPKVTALMQQAELLSSLAQKVNADNTEQSMENAWKVLQDFLNKGKENDLFRYGIPDIDFKIEEFKDLIEDLRSGYEDNQLSWRQPDLHDSPASSEYSSGSTIMVDQSGDKTQPFSADTQTEHKQVGEELLVPKNPDENMPISGEEKFSSPIQVTPLFRSLADGIPSPQFSESERSFLLKTLGIESSSPCPSANPSKPPPCKRVLLHSL
>A.thaliana MYB193
MVRTPRRGQRSKGIKVKHCIQLTLLLGVGIWLIYQMKHSHEKKAEFEGTSKIVVDDIDNTVVNLGRKDLRPRIEETKDVKDEVEDEEGSKNEGGGDVSTDKENGDEIVEREEEEKAVEENNEKEAEGTGNEEGNEDSNNGESEKVVDESEGGNEISNEEAREINYKGDDASSEVMHGTEEKSNEKVEVEGESKSNSTENVSVHEDESGPKNEVLEGSVIKEVSLNTTENGSDDGEQQETKSELDSKTGEKGFSDSNGELPETNLSTSNATETTESSGSDESGSSGKSTGYQQTKNEEDEKEKVQSSEEESKVKESGKNEKDASSSQDESKEEKPERKKKEESSSQGEGKEEEPEKREKEDSSSQEESKEEEPENKEKEASSSQEENEIKETEIKEKEESSSQEGNENKETEKKSSESQRKENTNSEKKIEQVESTDSSNTQKGDEQKTDESKRESGNDTSNKETEDDSSKTESEKKEENNRNGETEETQNEQEQTKSALEISHTQDVKDARTDLETLPETSNGLISDKVAAE
>A.thaliana MYB194
MGAPKLKWTPEEETALKAGVLKHGTGKWRTILSDPVYSTILKSRSNVDLKDKWRNISVTALWGSRKKAKLALKRTPLSGSRQDDNATAITIVSLANGDVGGQQIDAPSPPAGSCEPPRPSTSVDKIILEAITSLKRPFGPDGKSILMYIEENFKMQPDMKRLVTSRLKYLTNVGTLVKKKHKYRISQNYMAEGEGQRSPQLLLEGNKENTPKPEENGVKNLTKSQVGGEVMIMGMTEKEAAAAAARAVAEAEFAMAEAEEAAREADKAEAEAEAAHIFAKAAMKAVKYRMHSQTR
>A.thaliana MYB195
MGAPKQKWTPEEEAALKAGVLKHGTGKWRTILSDTEFSLILKSRSNVDLKDKWRNISVTALWGSRKKAKLALKRTPPGTKQDDNNTALTIVALTNDDERAKPTSPGGSGGGSPRTCASKRSITSLDKIIFEAITNLRELRGSDRTSIFLYIEENFKTPPNMKRHVAVRLKHLSSNGTLVKIKHKYRFSSNFIPAGARQKAPQLFLEGNNKKDPTKPEENGANSLTKFRVDGELYMIKGMTAQEAAEAAARAVAEAEFAITEAEQAAKEAERAEAEAEAAQIFAKAAMKALKFRIRNHPW
>A.thaliana MYB196
MEAESSTPQERIPKLRHGRTSGPARRSTRGQWTAEEDEILRKAVHSFKGKNWKKIAEYFKDRTDVQCLHRWQKVLNPELVKGPWTKEEDEMIVQLIEKYGPKKWSTIARFLPGRIGKQCRERWHNHLNPAINKEAWTQEEELLLIRAHQIYGNRWAELTKFLPGRSDNGIKNHWHSSVKKKLDSYMSSGLLDQYQAMPLAPYERSSTLQSTFMQSNIDGNGCLNGQAENEIDSRQNSSMVGCSLSARDFQNGTINIGHDFHPCGNSQENEQTAYHSEQFYYPELEDISVSISEVSYDMEDCSQFPDHNVSTSPSQDYQFDFQELSDISLEMRHNMSEIPMPYTKESKESTLGAPNSTLNIDVATYTNSANVLTPETECCRVLFPDQESEGHSVSRSLTQEPNEFNQVDRRDPILYSSASDRQISEATKSPTQSSSSRFTATAASGKGTLRPAPLIISPDKYSKKSSGLICHPFEVEPKCTTNGNGSFICIGDPSSSTCVDEGTNNSSEEDQSYHVNDPKKLVPVNDFASLAEDRPHSLPKHEPNMTNEQHHEDMGASSSLGFPSFDLPVFNCDLLQSKNDPLHDYSPLGIRKLLMSTMTCMSPLRLWESPTGKKTLVGAQSILRKRTRDLLTPLSEKRSDKKLEIDIAASLAKDFSRLDVMFDETENRQSNFGNSTGVIHGDRENHFHILNGDGEEWSGKPSSLFSHRMPEETMHIRKSLEKVDQICMEANVREKDDSEQDVENVSLFLSFNHLNISCATGLHKLSSFRFCRQSCHFVTCVKIFIVLVSFNRHCSNRL
>A.thaliana MYB197
MGAPKQKWTQEEESALKSGVIKHGPGKWRTILKDPEFSGVLYLRSNVDLKDKWRNMSVMANGWGSREKSRLAVKRTFSLPKQEENSLALTNSLQSDEENVDATSGLQVSSNPPPRRPNVRLDSLIMEAIATLKEPGGCNKTTIGAYIEDQYHAPPDFKRLLSTKLKYLTSCGKLVKVKRKYRIPNSTPLSSHRRKGLGVFGGKQRTSSLPSPKTDIDEVNFQTRSQIDTEIARMKSMNVHEAAAVAAQAVAEAEAAMAEAEEAAKEAEAAEAEAEAAQAFAEEASKTLKGRNICKMMIRA
>A.thaliana MYB198
MQSWGINSAIKLLTYSSELKDGQALYASSNCHPVKALNREPAGHAFHSAALKLRGCAKEATSKNEDTDKKVPKEKDGEYIPSYDSHNIKGKKKSGKLQHDHYALLGLGNLRYLATDDQIRKSYRDAALKHHPDKLATLLLLEETEEAKQAKKDEIESHFKLIQEAYEVLMDSTKRRIFDSTDEFDDKVPTDCAPQDFFKVFGPAFKRNARWSNSPLPDLGDENTPLKEVDRFYSTWYTFKSWREFPEEEEHDIEQAESREEKRWMERENARKTQKARKEEYARIRTLVDNAYKKDIRIQKRKDDEKAKKLQKKEAKVMAKRQQEEAAAAAIEEEKRRKEEEAKRAAEAAQLHKRAKEREKKLLRKERSRLRVLSAPVLSQRLLGISDEHVEDLCMSLNTEQLRKLCDKMENKEGMALAKVIKNGSNIDDDKIEIEEEEVQVAVKQNGHIEANGHVEANGHVEAKVDTATHEKKEKPWSKEEIDMLRKGTTKFPKGTSQRWEVISEYIGTGRSVEEILKATKTVLLQKPDSAKAFDSFLENRKPAASINSPLSTREELGEPIIPTKAHEDNNSTKTETAEQNGKTKENNNSNGNSEPAAASGSDPDGWSAVQERALVQALKTFPKETNQRWERVATAVPGKTMNQCKKKFADLKDVIRTKKPTA
>A.thaliana MYB199
MGPFGMETTPGFPDTFAGFKSASVDENLGHSMEDKMSDMKHFLMDPHHDNTAVDSFLGLGMENMGLTSKMEEFSHGFDVSFLPDYGGVNTFSTQDVEAGLKFEILDGILDGVDEVEDIYASHELSSIVNHFPPETEVKKNELEGDPYGLMNFSSESYSPGISGSIGLAEWSKETVPYAESQIVSSEKVKDSWDTNESEDDKKPLSTFIGSWIKRKNRKQKLLNTACSRLDSSRERKSCESYDFRPRKGPMKKYIHTSMEKTFSDDQLTLSESEDDISVTKTSRTKSDRRKNQRIWTLDEVMNLVDGISHFGVGKWTDIKNHFFHYAAHRKPVDIRDKWRNLLKASYNEKHNDGQAEEKRKSVARSIPKDILHRVRELASLHPYPFSKSPCIVHDSSRSRSTSKNKKKKSG
