# Supplementary material for: Identification of Vitis vinifera MYB transcription factors and their response against grapevine berry inner necrosis virus
Source: BMC Plant Biol. 2023 May 26;23:279. doi: 10.1186/s12870-023-04296-7 (PMC10214588; doi:10.1186/s12870-023-04296-7)
Supplement: Supplementary file 6 — Additional file 6: Table S6. Expression patterns of 41 VvMYB genes during the process of GINV infection by qRT-PCR. [file 12870_2023_4296_MOESM6_ESM.xlsx]

## Sheet: Sheet1
Table S6 Expression patterns of 41 VvMYB genes during the process of GINV infection by qRT-PCR.
Gene name	1 dpi	3 dpi	5 dpi	7 dpi	9dpi
VvMYB1	0.554	0.413	0.225	0.126	0.332
VvMYB3	1.32	1.632	2.331	2.113	2.812
VvMYB7	0.433	0.507	0.552	0.772	0.881
VvMYB8	1.52	1.921	2.012	2.661	3.201
VvMYB11	1.818	2.115	2.874	3.856	3.772
VvMYB15	0.221	0.265	0.302	0.341	0.401
VvMYB19	0.212	0.244	0.334	0.389	0.403
VvMYB22	0.552	0.569	0.603	0.662	0.521
VvMYB26	0.345	0.303	0.421	0.341	0.422
VvMYB31	0.311	0.426	0.351	0.261	0.222
VvMYB35	0.215	0.268	0.312	0.334	0.389
VvMYB43	1.325	2.116	2.598	3.028	3.654
VvMYB49	0.218	0.216	0.278	0.288	0.326
VvMYB55	0.442	0.413	0.523	0.421	0.331
VvMYB57	0.222	0.203	0.254	0.188	0.221
VvMYB58	3.882	3.684	4.218	5.552	5.204
VvMYB59	0.956	0.967	1.025	0.987	1.002
VvMYB62	0.345	0.324	0.254	0.331	0.205
VvMYB66	0.456	0.411	0.565	0.502	0.554
VvMYB73	1.213	1.873	2.112	2.088	1.256
VvMYB77	0.204	0.214	0.254	0.199	0.264
VvMYB90	0.216	0.203	0.236	0.129	0.112
VvMYB93	1.668	1.895	1.872	2.014	1.885
VvMYB96	0.555	0.211	0.286	0.663	0.501
VvMYB101	0.221	0.278	0.127	0.184	0.183
VvMYB103	2.264	2.368	2.448	2.669	2.83
VvMYB109	0.178	0.128	0.189	0.208	0.127
VvMYB121	0.223	0.168	0.219	0.336	0.307
VvMYB146	2.991	2.876	2.408	2.884	2.156
VvMYB166	0.198	0.111	0.123	0.245	0.181
VvMYB175	0.238	0.244	0.309	0.331	0.306
VvMYB181	2.623	2.664	2.789	2.002	2.887
VvMYB188	0.114	0.214	0.125	0.189	0.204
VvMYB198	0.442	0.489	0.552	0.223	0.279
VvMYB208	0.19	0.127	0.143	0.112	0.189
VvMYB230	0.268	0.247	0.222	0.286	0.157
VvMYB231	2.774	2.468	2.897	3.128	3.884
VvMYB237	0.113	0.121	0.289	0.102	0.321
VvMYB249	0.205	0.161	0.244	0.287	0.113
VvMYB252	2.114	2.167	2.457	2.338	2.117
VvMYB262	0.861	0.824	0.771	0.706	0.662
